# Supplementary material for: Exploration of a Novel Prognostic Nomogram and Diagnostic Biomarkers Based on the Activity Variations of Hallmark Gene Sets in Hepatocellular Carcinoma
Source: Front Oncol. 2022 Mar 10;12:830362. doi: 10.3389/fonc.2022.830362 (PMC8960170; doi:10.3389/fonc.2022.830362)
Supplement: Supplementary Table 1 — The GSVA scores and differentially analysis results of GSE57957, GSE39791 and GSE14520. [file Table_1.xlsx]

## Sheet: GSE14520-GSVA score
ID	GSM362951	GSM362953	GSM362955	GSM362957	GSM363421	GSM363423	GSM363425	GSM363427	GSM363429	GSM363431	GSM363433	GSM363435	GSM363437	GSM363439	GSM363441	GSM363443	GSM363445	GSM363447	GSM363449	GSM363450	GSM363451	GSM362947	GSM362948	GSM362949	GSM362950	GSM362952	GSM362954	GSM362956	GSM363420	GSM363422	GSM363424	GSM363426	GSM363428	GSM363430	GSM363432	GSM363434	GSM363436	GSM363438	GSM363440	GSM363442	GSM363444	GSM363446	GSM363448	GSM362961	GSM362962	GSM362963	GSM362967	GSM362968	GSM362969
HALLMARK_ADIPOGENESIS	0.220174	-0.0729459	-0.0406517	-0.267599	0.182763	0.216308	0.0750011	0.12713	0.213827	-0.0151907	0.278393	0.201052	-0.0591287	0.0065032	0.216552	0.0544121	0.0270007	0.0981326	0.262794	0.0752597	0.0938057	-0.129624	0.261473	0.0732394	-0.158817	-0.0346066	-0.181422	0.138451	-0.274078	-0.287745	0.143279	-0.00991268	-0.098372	0.18176	0.145131	0.271531	0.197915	0.184325	0.228911	0.209267	-0.0965286	-0.214975	0.204766	0.05504	-0.0958892	-0.0845468	0.170422	0.267766	-0.155264
HALLMARK_ALLOGRAFT_REJECTION	-0.307831	0.0538212	0.259474	0.155134	-0.0891588	-0.180579	0.225439	0.0807756	-0.0565092	0.0261015	-0.0271144	-0.205293	-0.0952764	0.0673092	-0.0895227	-0.132042	0.32019	0.224035	-0.039292	0.105818	0.0307836	0.104579	-0.0998254	-0.159664	0.162176	0.151553	0.0878179	-0.175098	0.250944	-0.152082	-0.044547	-0.105279	0.122896	-0.276561	-0.443342	-0.276499	0.302951	-0.0371552	-0.26032	-0.153521	-0.112764	-0.136086	-0.0973865	-0.392907	0.191106	-0.156306	0.0643238	0.0483004	-0.336247
HALLMARK_ANDROGEN_RESPONSE	-0.0146323	0.0619442	-0.198308	-0.0633358	0.080066	-0.073239	0.140706	0.163876	0.196091	0.125606	0.303896	0.509571	0.370392	0.0724367	-0.135287	0.232327	-0.0746815	0.0362301	0.107151	0.11773	0.208403	-0.188345	-0.132697	-0.216141	0.0929117	-0.173321	-0.299825	-0.0739277	-0.0421986	-0.193661	0.0482134	-0.0128811	-0.234064	0.142063	-0.248896	-0.369494	-0.223958	-0.334432	-0.207419	-0.140665	0.119862	0.360358	0.117561	-0.0812083	0.255832	0.22018	0.0883684	0.246964	-0.0538154
HALLMARK_ANGIOGENESIS	0.510203	0.296735	0.292703	0.0130727	0.517864	0.185475	0.261905	0.54665	0.373435	0.57044	0.311827	-0.427193	0.0803857	0.475902	0.462599	-0.169633	0.650588	0.383633	0.235413	0.333233	0.366636	0.123213	0.592825	-0.0426911	0.353903	0.290161	0.0627025	-0.0299219	0.178055	0.547521	0.477643	0.0780446	0.422669	0.328355	0.73235	0.593318	0.0414821	0.603838	0.0741218	0.038065	-0.159806	-0.156793	0.303231	-0.0736998	0.257608	-0.227598	0.445345	0.142647	0.255134
HALLMARK_APICAL_JUNCTION	0.0125762	-0.113459	-0.0257738	0.149405	-0.309568	-0.300405	0.0362426	-0.109937	-0.324133	0.0416162	-0.207363	-0.1747	-0.235372	-0.100142	-0.164264	-0.345135	0.225159	-0.142954	-0.0526	0.117033	0.212413	0.308318	0.0999196	0.242425	0.156548	0.27456	0.372391	0.0756077	0.144196	0.234941	-0.0287384	0.272207	0.338747	0.0176866	0.165804	0.181987	0.123513	0.0924261	-0.103554	0.00546009	-0.0201701	-0.00687348	0.0319138	0.0509793	0.106002	-0.114621	0.132833	0.0768825	-0.0694244
HALLMARK_APICAL_SURFACE	-0.22412	0.0389809	0.0210804	0.300778	0.446841	-0.0374195	0.0382136	-0.202482	-0.0350147	-0.128036	-0.168274	0.169898	0.187207	-0.111897	-0.120044	-0.243164	0.0877262	0.281333	0.19149	0.0713087	0.0699624	0.215473	0.117769	0.334125	0.241987	0.478278	0.475585	0.44386	0.0752544	0.41133	0.299466	0.361064	0.425834	0.355975	0.19773	0.497389	0.421806	0.135842	-0.364924	0.390334	0.0773612	-0.00539127	0.257906	0.260777	-0.0526877	0.0654202	0.0336924	-0.0179584	0.108249
HALLMARK_APOPTOSIS	0.279249	0.25448	0.119749	-0.160132	0.0715356	0.23531	0.119777	0.22062	0.0392784	0.0355136	-0.123648	-0.152626	-0.0192291	-0.14746	0.232207	0.0382513	0.205696	0.152127	0.158892	0.232867	0.070692	0.0406376	0.32106	0.0398132	0.0613117	0.113176	0.219617	0.0670923	-0.177697	0.0903496	0.0769204	0.111754	0.011418	0.102436	0.331841	0.0105266	0.337469	0.235205	0.133451	0.138471	0.102939	0.0910641	0.0530999	0.00548071	0.324135	-0.0788823	-0.0973231	0.0298407	-0.113077
HALLMARK_BILE_ACID_METABOLISM	0.43289	0.299462	0.375263	0.163784	0.496632	0.606199	0.246017	0.0920672	0.427272	0.370977	0.566607	0.435304	0.341696	0.502431	0.373312	0.508516	0.197481	0.574173	0.481405	-0.262844	-0.136538	0.229694	0.430228	0.25842	0.320374	0.140659	0.135868	0.332154	-0.159364	0.274082	0.44482	0.231499	-0.0956859	0.441049	0.468485	0.18603	0.20626	0.243801	0.60807	0.482368	0.395816	0.348674	0.313563	0.352895	0.106776	0.36578	0.318006	0.396855	0.438132
HALLMARK_CHOLESTEROL_HOMEOSTASIS	0.652791	0.120631	0.124112	-0.210526	0.167519	0.259289	-0.0410665	-0.193704	-0.236115	-0.218586	-0.0909035	0.208664	-0.376948	0.0186051	0.0134274	0.309849	-0.325444	0.310946	-0.06534	0.118964	0.0297323	-0.113558	0.375893	0.40123	0.26312	0.206337	0.0587815	0.272606	-0.134458	0.275178	0.23025	0.467878	-0.209609	0.342614	0.244911	0.333799	-0.280018	0.275736	0.21052	0.0565063	-0.189223	-0.401455	-0.158115	-0.0480767	-0.162255	0.0485571	0.312818	0.306841	0.61746
HALLMARK_COAGULATION	0.291753	0.249846	0.446364	0.43071	0.359171	0.374438	0.446752	0.34588	0.320479	0.345578	0.313637	0.255219	0.392167	0.266326	0.330238	0.46309	0.438775	0.285952	0.36982	0.449157	0.397791	0.229088	0.292139	0.354465	0.27921	0.519265	0.310846	0.110599	-0.16892	0.359761	0.293953	0.163047	0.240204	0.473614	0.410775	0.442103	0.355065	0.397443	0.353004	0.359011	0.172375	0.233155	0.215589	0.374999	0.275588	0.273461	0.401963	0.288003	0.331459
HALLMARK_COMPLEMENT	-0.257228	0.0585289	0.391066	0.138144	-0.294225	0.0928423	-0.100186	0.162054	0.152274	-0.104794	0.0508138	0.0405638	0.22867	0.140591	0.196901	0.107197	0.213036	0.0429454	-0.321244	-0.0231899	-0.00771109	-0.199647	-0.250696	-0.0337349	-0.0672462	-0.0650245	-0.126183	0.0656013	0.0684377	-0.173249	0.0709941	0.015683	0.0150122	-0.166051	-0.208674	-0.29493	0.299212	0.0106863	-0.0205294	-0.0527282	-0.0942623	-0.0796668	0.216009	-0.239838	0.236406	-0.200634	0.00464256	0.160968	0.151173
HALLMARK_DNA_REPAIR	0.0472016	-0.367053	-0.142489	-0.247236	-0.192431	-0.278608	-0.284594	-0.190787	-0.105093	-0.317562	-0.155267	-0.193757	-0.0912341	-0.287388	-0.241131	-0.251638	-0.315555	-0.29103	-0.194743	0.00636404	-0.0677597	-0.310541	0.0101716	-0.162581	-0.173004	-0.252815	-0.239515	-0.0790525	-0.0150821	-0.128332	0.00305907	-0.234114	-0.24532	-0.15204	-0.214481	-0.272922	-0.338135	-0.326208	-0.0496936	-0.170982	-0.287052	-0.339399	-0.106272	-0.103317	-0.202868	-0.0284574	0.0778211	-0.141009	0.198037
HALLMARK_E2F_TARGETS	-0.57863	-0.492239	-0.0434123	-0.52128	-0.425147	-0.478152	-0.525451	0.348779	-0.593104	-0.609296	-0.449891	-0.259419	-0.390642	-0.465466	-0.499667	-0.329778	-0.365884	-0.4449	-0.499709	-0.466064	-0.427934	-0.548317	-0.407782	-0.500701	-0.469244	-0.459309	-0.495461	-0.463126	-0.144921	-0.485996	-0.42365	-0.489026	-0.496657	-0.511879	-0.523169	-0.496907	-0.318108	-0.514871	-0.336554	-0.473215	-0.322466	-0.240049	-0.419889	-0.472818	-0.449148	-0.292739	-0.495401	-0.447531	-0.333375
HALLMARK_EPITHELIAL_MESENCHYMAL_TRANSITION	-0.0492091	-0.173028	0.153729	0.148939	-0.100498	-0.234101	0.0479826	0.30205	-0.293255	0.0624317	-0.424185	-0.213169	0.0411974	-0.101874	-0.266861	-0.302889	0.311287	-0.104604	0.158639	-0.203699	-0.177734	0.274023	0.162245	0.17178	-0.0245444	0.364118	0.265866	-0.125139	0.0647885	0.232093	-0.250464	0.061988	0.363648	-0.139384	0.0752021	-0.00923791	0.560715	0.404324	-0.00800806	-0.24557	0.0215559	-0.00696106	-0.258575	-0.194196	0.425172	-0.18471	0.0306385	-0.0472654	-0.279304
HALLMARK_ESTROGEN_RESPONSE_EARLY	-0.0662197	0.140142	-0.283053	-0.120752	0.0481273	0.0673302	0.0283284	0.290882	0.107208	0.020229	-0.102234	-0.108337	0.158136	0.162184	0.157163	0.0629289	0.183959	0.0319307	0.106182	-0.311429	-0.125546	-0.230128	0.301093	0.179425	0.0907047	0.131535	0.0228591	0.0658126	-0.0724778	-0.0433418	0.108949	0.0613657	0.127571	0.165554	0.00449996	0.00963402	0.175491	0.0353059	0.0771655	0.182371	0.308071	-0.0255849	-0.329705	0.155375	0.0169029	0.237252	-0.0292395	0.133966	0.0497485
HALLMARK_ESTROGEN_RESPONSE_LATE	0.0255372	0.291741	-0.166109	0.165204	-0.0305825	0.164465	0.0871464	-0.195883	0.0784465	0.0470721	0.107468	0.355205	0.00175311	0.18036	0.11096	0.243994	-0.20523	0.193435	-0.0492334	0.049068	0.307008	0.174215	0.0195422	0.202384	-0.0595412	-0.0240563	0.155419	0.173901	-0.21608	0.22843	-0.160817	0.198095	0.104896	0.0902887	0.171626	0.121541	-0.285401	-0.00569753	-0.0148042	0.178267	-0.0836334	-0.00812264	0.0484494	0.212512	-0.0546657	0.24283	0.249715	0.37391	0.212777
HALLMARK_FATTY_ACID_METABOLISM	0.337346	-0.211999	0.214444	-0.0448386	0.455813	0.410039	0.348366	0.0845599	0.140139	0.255837	0.440007	0.424295	0.186207	0.109913	0.429236	0.360326	0.1706	0.194675	0.184231	-0.119695	0.0408979	0.00271483	0.350272	0.394085	0.149503	-0.122285	0.143875	0.365303	-0.273751	0.278057	0.370462	0.271603	0.0434065	0.15441	0.328908	0.0707586	-0.0182856	0.133846	0.389646	0.190469	0.07981	0.0890278	0.30288	0.413547	0.249461	0.276287	0.363862	0.101375	0.276358
HALLMARK_G2M_CHECKPOINT	-0.469059	-0.376673	-0.0432634	-0.317175	-0.149105	-0.3491	-0.301455	0.248541	-0.182953	-0.337657	-0.121768	-0.202073	0.0407544	-0.416833	-0.164278	-0.31254	-0.279892	-0.36349	-0.379827	-0.279619	-0.229852	-0.439436	-0.326011	-0.319999	-0.3676	-0.441441	-0.379636	-0.382598	-0.290714	-0.378855	-0.392649	-0.357674	-0.402254	-0.233583	-0.343447	-0.108668	-0.111509	-0.284218	-0.283546	-0.10162	-0.141488	-0.0787498	-0.175586	-0.205899	-0.171132	-0.196148	-0.350862	-0.305985	-0.184336
HALLMARK_GLYCOLYSIS	0.111048	-0.182219	-0.270558	-0.271985	0.0316508	0.0445788	-0.159879	-0.189289	0.17491	-0.106072	0.185875	0.0809654	-0.100631	-0.0810854	0.104247	0.302112	0.112169	-0.0493227	0.347814	-0.00749578	0.125017	-0.0344169	0.0294364	0.112851	-0.0970106	0.168538	-0.0282929	0.0430633	-0.283964	-0.127226	0.166347	0.0417623	-0.0520902	-0.0171376	0.206046	0.13719	-0.0325301	-0.0583356	0.231021	0.21002	-0.0644952	-0.0407674	0.230639	0.130303	-0.212715	0.00342634	0.159548	-0.195656	0.0431138
HALLMARK_HEDGEHOG_SIGNALING	0.296219	0.186896	-0.207343	0.0777145	0.386865	0.292808	-0.0230698	-0.0338292	0.434015	0.599692	-0.407041	-0.12104	-0.178266	0.356728	-0.310537	-0.401101	0.139554	-0.0834491	-0.293148	0.0789121	-0.23828	-0.231312	0.41407	0.244269	-0.14814	0.0175782	0.2059	0.349647	-0.236946	0.299017	0.147578	0.238689	0.289348	0.171805	0.381796	0.187248	-0.00920704	0.335526	-0.0156779	0.0695171	0.192399	0.180632	-0.0697652	-0.446262	-0.106496	0.079418	0.12055	0.292212	-0.231197
HALLMARK_HEME_METABOLISM	0.133424	0.267587	0.165507	-0.0194331	0.209998	0.268901	0.198784	0.0629052	0.283115	0.258927	0.282162	0.204236	0.0631667	0.294702	0.250171	0.149527	0.0575362	0.128718	-0.0168604	-0.0351154	-0.0133698	-0.0998013	-0.055022	0.0202258	-0.0307379	-0.102564	-0.122039	0.0437211	-0.0683204	-0.0247736	0.0801664	-0.0510863	-0.099852	0.220511	0.219458	0.0943995	0.113484	0.100137	0.189292	0.24083	0.236294	0.139871	0.204855	0.0924353	0.066456	0.0174288	0.143544	0.130325	0.332863
HALLMARK_HYPOXIA	0.0111154	0.0459776	0.0176075	0.0628632	0.187068	0.246622	0.355417	0.15984	0.0358617	0.381659	-0.109384	0.0708948	0.420632	-0.0822346	0.219904	0.00432683	0.421703	0.233755	0.342551	-0.133958	-0.115117	-0.019321	0.0552455	-0.208321	-0.0649725	0.248218	0.230551	-0.0134408	-0.148017	-0.0775624	0.074253	-0.103176	0.0812913	-0.0961411	0.00478053	0.340783	0.295616	0.129896	-0.0227096	0.150802	-0.0646433	0.00572049	0.0379289	0.0144743	0.148103	0.0804807	0.0703383	-0.118	0.00396991
HALLMARK_IL2_STAT5_SIGNALING	-0.0677934	-0.00741259	-0.0251846	0.0767901	-0.0768237	0.0257217	-0.0174226	0.360385	0.0791929	-0.224414	0.1115	-0.17615	0.175025	-0.0548215	0.0882885	-0.166915	0.0933322	0.0466022	0.0797483	-0.0686274	0.00924924	-0.180247	-0.015923	-0.0610017	-0.0639334	0.0352656	-0.072621	-0.00725713	0.123603	0.085704	0.0195694	-0.178768	0.159246	-0.12025	-0.239127	0.0499474	0.136859	0.196753	-0.0016789	0.047738	0.0227245	0.00679071	-0.147118	0.0925737	0.265923	-0.0820713	0.0201146	-0.0669371	0.0847562
HALLMARK_IL6_JAK_STAT3_SIGNALING	0.456286	-0.264805	-0.455533	-0.0375824	0.176632	-0.112822	-0.175847	0.0245343	0.165295	0.12353	0.440547	0.0592332	0.081969	0.156625	0.405748	-0.372069	0.146003	-0.197635	0.516378	0.557245	0.233209	0.00880855	0.565231	0.261984	0.410149	0.50669	0.330974	-0.288793	0.266009	-0.0187912	0.413049	0.289323	0.380027	-0.0326125	0.319716	0.339378	0.656132	0.302369	0.423638	0.380654	-0.0901423	-0.227334	0.647763	0.253535	0.276157	-0.182438	0.00443458	-0.509108	-0.176461
HALLMARK_INFLAMMATORY_RESPONSE	-0.0614519	0.278107	-0.0099324	0.223298	0.0903239	0.0788651	0.393835	0.150133	0.139355	0.190952	0.0921042	0.119742	0.168424	0.220401	0.212027	-0.0608444	0.156016	-0.0540404	0.259456	0.185878	0.0205865	0.0574562	0.162457	0.229123	0.308225	0.349086	0.322437	0.289633	0.21899	0.184499	0.362345	0.184086	0.218105	0.176641	0.0961704	0.231704	0.281064	0.218314	0.141074	-0.0424181	0.28284	0.444681	0.259953	0.0534301	0.231536	0.07429	0.213686	0.0250249	0.0471785
HALLMARK_INTERFERON_ALPHA_RESPONSE	0.430073	-0.0699635	0.0407226	0.71475	0.0749789	0.117562	-0.0793095	-0.531816	0.0118188	-0.0748857	0.524104	0.0143711	0.117141	0.388855	0.283775	0.222984	0.638581	0.378446	0.371647	0.00752668	0.0244855	0.495896	-0.205126	0.148936	0.261805	0.751558	0.219359	-0.376891	-0.40995	0.433229	0.485232	0.376639	0.406785	-0.0426829	-0.373702	0.183762	0.69979	0.497947	0.270293	-0.233613	-0.13548	-0.0323875	0.76676	0.138338	0.287376	-0.0786917	0.275314	-0.0396341	0.200043
HALLMARK_INTERFERON_GAMMA_RESPONSE	-0.159044	-0.0419039	0.132428	0.516133	0.0937162	0.069636	0.400063	0.233537	-0.0715814	-0.0710431	0.173272	-0.430213	0.395999	0.225129	0.0282965	0.100378	0.448428	0.103382	0.350661	-0.124757	-0.1266	-0.195463	-0.1651	-0.0936549	0.359108	0.222377	-0.0808965	-0.25961	0.334467	-0.42201	-0.0169494	-0.171926	-0.0880821	-0.360965	-0.096125	-0.0134197	0.41356	-0.0592892	-0.207846	-0.0717814	-0.0220851	-0.0905819	0.217282	-0.213044	0.419743	0.215513	-0.128354	0.197231	-0.346106
HALLMARK_KRAS_SIGNALING_DN	0.2231	0.121933	0.203784	-0.0428092	0.135185	0.277014	0.251411	-0.230636	0.309579	0.261989	0.173853	-0.0342674	-0.103998	0.320935	0.128698	0.0328058	-0.202932	0.0621912	-0.0118049	0.108322	-0.00901165	0.221371	0.11717	0.246963	0.124752	0.228813	0.220744	0.191041	0.0724997	0.228278	-0.0133875	0.289918	0.221699	0.159541	0.20183	0.181537	-0.182111	-0.0924507	0.14781	0.147195	0.163339	0.108582	-0.112306	0.18485	-0.158606	0.0783002	0.125317	0.259947	0.168211
HALLMARK_KRAS_SIGNALING_UP	-0.136456	0.0598861	0.0558991	0.160223	0.157498	-0.00423395	0.210735	0.199453	-0.0211469	-0.102379	0.0950558	-0.0659483	0.270114	0.0962017	0.0467368	0.205054	0.0754666	0.199463	0.270995	0.0787628	0.0503353	0.060878	-0.228337	-0.247927	-0.0663376	0.00870434	-0.11062	-0.129118	-0.324918	-0.0575184	0.199015	-0.11305	0.178421	0.0322902	-0.216399	-0.0995925	0.349214	0.155321	-0.152618	-0.0310042	0.110505	0.0976607	0.157092	-0.130178	0.38451	-0.0226846	0.12719	0.115936	-0.0221241
HALLMARK_MITOTIC_SPINDLE	-0.00865858	-0.0932163	0.0156162	-0.314366	-0.272851	-0.192881	-0.378842	0.0148255	-0.17712	-0.329586	-0.293281	-0.306564	-0.197092	-0.343478	-0.341833	-0.303572	-0.163958	-0.221837	-0.203761	-0.130018	-0.185814	-0.245654	-0.118418	-0.167756	-0.0713941	-0.123515	-0.128759	-0.0809379	0.237491	-0.263901	-0.153607	-0.134024	-0.0435974	-0.153063	-0.0903495	-0.0748266	-0.0811542	-0.059997	-0.156595	-0.109928	-0.224494	-0.0867592	-0.346019	-0.0984748	-0.269267	-0.0660396	-0.24888	-0.30308	-0.197327
HALLMARK_MTORC1_SIGNALING	-0.150384	-0.37809	-0.420603	-0.257465	-0.407597	-0.39121	-0.281417	0.0448007	-0.177714	-0.443694	-0.354348	-0.0797164	0.0964375	-0.343187	0.0295163	-0.329892	-0.383757	-0.447171	-0.216535	0.430107	0.388516	-0.263061	-0.305959	-0.32663	-0.336059	-0.245538	-0.399471	-0.428669	-0.246448	-0.414671	-0.135673	-0.387368	-0.429202	-0.440629	-0.198703	-0.425588	-0.43171	-0.484751	-0.315755	-0.439053	-0.494248	-0.302674	0.385482	-0.394586	-0.0634958	-0.183807	-0.299854	-0.165505	-0.204084
HALLMARK_MYC_TARGETS_V1	-0.372684	-0.488655	-0.0999743	-0.390435	-0.418287	-0.450798	-0.469803	0.11668	-0.455092	-0.495024	-0.449973	-0.411708	-0.229757	-0.327874	-0.311794	-0.511521	-0.181103	-0.448008	-0.428966	0.234064	0.202986	-0.381659	-0.116552	-0.282051	-0.398964	-0.219142	-0.446397	-0.351133	0.0931491	-0.190986	-0.30358	-0.356775	-0.272759	-0.469896	-0.375422	-0.538149	-0.468756	-0.427409	-0.381646	-0.45207	-0.389736	-0.381588	-0.359154	-0.415024	-0.249017	-0.290274	-0.413619	-0.44115	-0.434331
HALLMARK_MYC_TARGETS_V2	-0.251979	-0.450591	-0.679596	-0.350512	-0.495425	-0.422435	-0.542166	-0.330504	-0.305504	-0.501772	-0.407629	-0.249244	0.395837	-0.332114	-0.227722	-0.55852	-0.514296	-0.604541	-0.430242	0.574123	0.589888	-0.488374	-0.293108	-0.309615	-0.042235	0.104762	-0.110188	-0.331453	0.50191	-0.00731386	0.0480089	0.311149	-0.120576	-0.466411	-0.439782	-0.404974	-0.679165	-0.717865	-0.366747	-0.53308	-0.52092	-0.417437	-0.0505423	-0.316676	-0.0775264	-0.236252	-0.117623	-0.481471	-0.195859
HALLMARK_MYOGENESIS	0.300768	0.277984	0.0592709	0.00386202	-0.0984675	-0.00724828	0.305028	0.0211819	-0.18076	0.23078	-0.307737	0.203053	-0.0823641	0.0476319	0.147007	0.0270197	0.0986663	0.314535	0.164984	0.256628	0.104642	0.421629	0.304234	0.244342	0.210836	0.372066	0.382606	0.294664	0.118768	0.397126	0.300716	0.400336	0.467373	0.201603	0.289801	0.195892	0.242514	0.29506	0.0306762	0.105231	0.173078	0.113603	0.0910168	0.114342	0.130047	0.0715247	0.185009	0.0771771	0.16097
HALLMARK_NOTCH_SIGNALING	0.550782	-0.0228746	0.227236	0.0297165	-0.0066653	0.15543	0.0644043	0.151058	0.152925	0.0964101	0.268726	-0.280524	-0.40055	-0.24526	-0.282898	-0.518039	-0.309054	-0.0876864	-0.406175	0.259243	-0.27061	-0.164153	0.247804	0.274207	-0.102682	-0.212666	0.408196	0.375361	-0.307084	0.0104973	-0.0320287	0.001082	-0.169491	0.360337	-0.0440355	-0.40125	0.0188971	0.251966	0.0499824	-0.0922201	-0.141381	-0.219486	-0.118875	0.128279	-0.00461278	0.256173	-0.146437	0.240718	0.136416
HALLMARK_OXIDATIVE_PHOSPHORYLATION	0.115365	0.025053	-0.149137	-0.177838	-0.000207602	-0.118509	-0.0258725	-0.393505	-0.0594087	0.0344052	0.0513229	0.0927192	-0.316631	0.248199	0.125096	0.254161	-0.242188	-0.111316	0.115443	0.0695804	0.068586	-0.237661	-0.100065	-0.202373	-0.173032	-0.346435	-0.0170186	-0.0753556	0.275534	-0.0778495	-0.0886114	-0.146787	-0.325521	0.0341044	0.0350351	-0.281846	-0.365589	-0.203591	0.305399	-0.200363	-0.091969	0.0727359	-0.0294738	0.073413	-0.286821	0.231524	-0.0613348	0.0505699	-0.0986484
HALLMARK_P53_PATHWAY	0.119042	-0.20338	0.122864	0.171753	0.0384366	-0.026445	0.00655423	-0.0919857	0.0740698	0.0500387	-0.105512	0.0042811	-0.00768945	0.13486	0.140394	0.045821	0.178829	-0.130565	0.0539886	-0.187946	-0.211505	0.209979	0.0864815	-0.0661447	0.112894	0.0356257	0.0617079	-0.14426	-0.172312	-0.120519	-0.023291	0.101401	-0.0372485	0.0332049	-0.0455498	-0.0121963	0.0375572	0.0696511	-0.151579	-0.0186206	-0.00103618	-0.0975549	-0.0971397	-0.0336468	-0.00502952	0.0111182	-0.112997	-0.127457	-0.0698747
HALLMARK_PANCREAS_BETA_CELLS	-0.305021	-0.0255561	0.245026	0.369426	0.0873649	0.0799201	0.169318	0.00545967	-0.435463	0.167933	0.376911	-0.0171407	-0.0193284	0.252393	-0.155397	0.055908	0.0482933	-0.0367075	0.433077	-0.151608	-0.123635	0.241977	0.120103	0.00265811	0.357847	0.142545	0.227011	0.23155	0.0579516	0.194098	0.21154	0.156872	0.305966	0.273952	0.238122	0.30061	0.118221	0.0315183	0.141965	0.34968	0.563938	0.515254	-0.340112	-0.303777	-0.487665	0.0661949	-0.105078	-0.0469804	-0.246306
HALLMARK_PEROXISOME	0.353615	0.106474	-0.210028	0.208404	0.217574	0.241492	0.170176	0.0815825	-0.00531784	0.264495	0.349551	-0.197589	-0.257988	0.398591	0.215822	0.192639	0.00142054	0.356979	0.294269	0.0136044	-0.228336	-0.398662	-0.179769	-0.114775	-0.208143	-0.177238	-0.252871	-0.0821091	-0.103504	-0.438313	-0.218837	-0.234541	-0.233597	-0.0811868	-0.174453	-0.131739	-0.389966	-0.179999	-0.0862483	-0.00526838	0.0063244	0.0775158	0.378514	0.395844	0.0674051	0.165629	0.246388	0.326448	0.388311
HALLMARK_PI3K_AKT_MTOR_SIGNALING	0.0481777	-0.269545	-0.0284915	0.0532135	-0.155397	-0.14595	-0.247842	-0.169723	-0.043807	0.016058	-0.0722074	-0.231806	-0.304975	-0.0654674	-0.16763	-0.0921248	-0.389993	-0.132239	-0.0808218	0.124808	0.192631	-0.121236	0.135124	-0.0240384	0.0959253	-0.0265238	0.131115	-0.142878	-0.195166	-0.211922	0.151197	-0.073817	-0.169314	-0.0582788	-0.0647387	0.00474085	0.165293	0.110161	0.343741	0.0379364	-0.0117083	-0.0198786	0.18425	-0.136362	-0.0302251	-0.191081	-0.00364663	-0.114385	-0.265545
HALLMARK_PROTEIN_SECRETION	-0.221829	-0.204028	-0.0959593	-0.123001	-0.247141	-0.236887	-0.00931154	-0.118805	0.0472569	-0.243524	-0.0366575	0.154765	-0.0455028	-0.14305	-0.185506	0.195057	0.0976231	-0.228218	-0.0250108	0.159331	0.0585702	-0.355237	-0.289801	-0.237757	-0.364824	-0.272473	-0.26295	-0.398772	-0.224586	-0.411627	-0.259255	-0.305193	-0.310272	-0.248663	-0.373984	-0.345724	0.0917146	-0.171094	0.0611455	-0.181469	-0.271595	-0.0240872	0.192154	-0.298976	0.0992851	-0.212603	-0.172339	-0.205206	-0.379249
HALLMARK_REACTIVE_OXYGEN_SPECIES_PATHWAY	0.480907	0.0509274	-0.114757	-0.108641	-0.0113813	0.151502	-0.250804	0.0684016	0.0570925	0.150461	-0.0250223	0.199341	-0.415156	0.119032	0.326159	0.0301588	-0.124396	-0.119832	-0.121705	0.273245	0.462248	-0.371698	0.217321	0.158979	-0.0567156	0.20844	-0.189149	-0.2534	0.189493	0.0820544	0.19225	0.127176	0.00212598	0.171954	-0.18871	0.157257	-0.312817	-0.390612	0.187026	0.233085	0.252301	0.0749838	-0.0919718	0.128221	0.256023	0.26902	0.578322	0.209084	0.307
HALLMARK_SPERMATOGENESIS	-0.0474461	0.0907238	-0.120869	0.0611921	-0.0612101	0.264304	0.182378	-0.263634	0.178425	0.0991549	0.00522145	0.199828	-0.237665	-0.227198	0.0900353	-0.0495551	-0.0306131	-0.0143921	0.0376237	-0.0524148	0.0559679	0.276135	0.0834126	0.132487	0.129261	-0.132037	0.142433	0.071358	-0.0978954	0.297008	-0.0860048	0.110739	0.195469	0.233511	0.191198	0.14462	-0.160653	-0.00894134	0.069223	0.151268	0.14276	0.226046	0.104778	-0.161614	-0.113713	-0.0129988	0.0678831	-0.0724758	-0.113805
HALLMARK_TGF_BETA_SIGNALING	-0.204773	-0.245024	0.0672847	-0.141444	-0.092994	0.0465263	-0.377271	0.338018	-0.0185548	-0.461886	0.0211468	-0.0596205	0.115238	-0.205817	-0.0380129	0.398304	0.022516	-0.190786	-0.197326	-0.0486867	-0.246156	-0.340259	-0.354798	-0.267582	-0.404802	-0.38078	-0.479409	-0.542762	-0.131806	-0.403425	-0.179788	-0.465534	-0.376778	-0.260379	-0.319065	-0.437154	0.33931	-0.025214	-0.350405	-0.35086	-0.385656	-0.0591085	-0.0435674	-0.21902	0.277461	-0.171098	-0.14434	0.17249	-0.193528
HALLMARK_TNFA_SIGNALING_VIA_NFKB	-0.295257	-0.0535488	0.0223435	0.218731	-0.16352	-0.307128	-0.0324375	0.227335	-0.169884	0.149152	-0.25543	-0.117589	0.561087	-0.0989213	-0.142843	0.140614	0.135034	-0.203181	-0.0873654	0.316414	0.140758	-0.0796318	0.0331006	-0.115447	0.234747	-0.00325394	0.00515481	-0.141278	-0.240972	-0.122356	-0.265643	-0.129031	0.109267	-0.01372	-0.327755	0.00344036	0.152483	0.0997631	-0.317566	-0.178691	-0.168894	-0.143975	0.141728	-0.106742	0.587814	-0.419283	0.268524	0.304173	0.244228
HALLMARK_UNFOLDED_PROTEIN_RESPONSE	-0.164497	-0.480788	-0.358473	-0.265019	-0.320141	-0.434237	-0.413027	-0.11568	-0.145751	-0.325498	-0.336001	-0.187229	-0.218539	-0.400464	-0.344958	-0.444137	-0.0445096	-0.401959	-0.250816	0.280353	0.254625	-0.223553	-0.149927	-0.180171	-0.272852	-0.219574	-0.185061	-0.324131	-0.0842254	-0.176834	-0.243685	-0.215978	-0.226281	-0.21782	-0.0706541	-0.232715	-0.405785	-0.328238	-0.316915	-0.365044	-0.341938	-0.243351	-0.0272262	-0.182068	-0.203063	-0.393477	-0.202035	-0.28217	-0.196261
HALLMARK_UV_RESPONSE_DN	-0.128111	0.0263626	0.0698184	-0.0744892	0.12874	-0.0389966	0.0316231	0.0716501	0.0929145	0.0467769	0.153367	-0.124727	0.0178248	0.172146	-0.142067	0.0802737	0.203814	0.284633	0.302801	-0.322951	-0.336946	-0.104721	-0.29184	-0.220697	-0.271981	-0.149476	-0.244642	-0.242992	-0.288301	-0.302204	-0.314211	-0.168523	-0.140502	0.318397	0.0481517	-0.171788	0.0294288	0.0917227	-0.131947	-0.0764537	-0.125438	-0.068369	0.0795768	0.18398	0.373323	0.0612108	0.309509	0.241488	-0.0799543
HALLMARK_UV_RESPONSE_UP	0.365693	-0.072484	0.1336	-0.242293	-0.0426256	0.0671035	-0.0402205	0.00610235	-0.0812208	-0.12925	-0.115923	-0.164061	-0.0536551	-0.0349099	-0.133762	-0.135968	-0.152562	0.0391638	-0.280129	0.224829	0.277856	-0.112074	0.192163	0.283781	0.0316372	0.0877461	0.0614252	0.179386	-0.0798802	0.115109	0.264981	0.105726	0.0866444	0.00837672	0.0477561	0.0434334	-0.0564911	-0.0337916	0.0431277	-0.0311356	-0.0762097	0.107176	-0.014369	0.208416	0.133148	0.113084	0.342564	0.220178	-0.0314423
HALLMARK_WNT_BETA_CATENIN_SIGNALING	0.0825658	0.201556	0.114847	0.308157	0.154797	-0.284106	0.222536	-0.442055	-0.182278	0.382316	0.410049	-0.124202	-0.44894	0.250953	0.471634	-0.15527	-0.107711	-0.341933	-0.449171	-0.544103	-0.523616	0.130426	0.533529	0.123936	-0.196655	0.394089	0.384403	0.300413	0.0727157	0.529741	0.0755099	0.20766	0.0720207	0.311767	0.404076	-0.021636	-0.169432	0.0624464	-0.0975834	0.395039	0.0650247	0.0740067	-0.581046	-0.47907	-0.641646	0.0636771	-0.0377041	-0.449918	-0.14206
HALLMARK_XENOBIOTIC_METABOLISM	0.551971	0.394528	0.356542	0.283338	0.417154	0.483023	0.358238	0.230518	0.469081	0.398692	0.454473	0.50634	0.237753	0.512499	0.466829	0.495098	0.172155	0.424541	0.398252	0.053502	0.203409	0.15708	0.383963	0.306506	0.290392	0.151082	0.119481	0.44041	-0.278104	0.276302	0.445914	0.29907	0.0446285	0.293138	0.321021	0.348539	0.0602373	0.365095	0.468132	0.317178	0.195668	0.0816157	0.288604	0.471976	0.142086	0.414072	0.472743	0.44558	0.461007
[truncated: 439 more columns]

## Sheet: GSE14520-limma
ID	logFC	AveExpr	t	P.Value	adj.P.Val	B
HALLMARK_E2F_TARGETS	0.71391	-0.0454954	36.0484	1.77881e-140	8.89407e-139	310.461
HALLMARK_MYC_TARGETS_V1	0.653181	-0.0594551	34.9856	7.42335e-136	1.85584e-134	299.823
HALLMARK_COAGULATION	-0.556906	0.0420381	-33.0794	2.0288e-127	3.38133e-126	280.397
HALLMARK_UNFOLDED_PROTEIN_RESPONSE	0.416342	-0.0370071	29.5203	3.53595e-111	4.41994e-110	243.001
HALLMARK_XENOBIOTIC_METABOLISM	-0.526128	0.0439179	-28.7255	1.79924e-107	1.79924e-106	234.468
HALLMARK_MTORC1_SIGNALING	0.402678	-0.0276011	24.3876	7.72138e-87	6.43448e-86	186.971
HALLMARK_G2M_CHECKPOINT	0.416511	-0.0388819	24.1606	9.581e-86	6.84357e-85	184.454
HALLMARK_BILE_ACID_METABOLISM	-0.505114	0.0461003	-22.9466	6.98098e-80	4.36312e-79	170.962
HALLMARK_DNA_REPAIR	0.303647	-0.0252486	22.3642	4.58241e-77	2.54578e-76	164.479
HALLMARK_INFLAMMATORY_RESPONSE	-0.326567	0.0155731	-22.0538	1.45484e-75	7.27418e-75	161.024
HALLMARK_MITOTIC_SPINDLE	0.280311	-0.0275436	21.6577	1.19948e-73	5.45217e-73	156.615
HALLMARK_MYOGENESIS	-0.266949	0.0092078	-19.9648	1.78782e-65	7.44924e-65	137.812
HALLMARK_FATTY_ACID_METABOLISM	-0.34158	0.0349833	-18.5098	1.66518e-58	6.40452e-58	121.786
HALLMARK_MYC_TARGETS_V2	0.422174	-0.0382011	16.4036	1.33849e-48	4.78033e-48	99.0192
HALLMARK_KRAS_SIGNALING_DN	-0.221705	0.00480379	-15.2704	2.07399e-43	6.91332e-43	87.0976
HALLMARK_HYPOXIA	-0.242057	0.00793119	-15.1578	6.69697e-43	2.0928e-42	85.9286
HALLMARK_ESTROGEN_RESPONSE_LATE	-0.19369	0.0183334	-14.049	5.76423e-38	1.69536e-37	74.6009
HALLMARK_ANGIOGENESIS	-0.334991	0.0215488	-12.3772	7.69362e-31	2.13712e-30	58.2611
HALLMARK_INTERFERON_ALPHA_RESPONSE	-0.395477	0.0263432	-11.641	7.55972e-28	1.9894e-27	51.4068
HALLMARK_PROTEIN_SECRETION	0.206085	-0.0130031	11.4122	6.14074e-27	1.53518e-26	49.3242
HALLMARK_IL6_JAK_STAT3_SIGNALING	-0.257173	0.0258522	-10.2801	1.3494e-22	3.21285e-22	39.3936
HALLMARK_HEME_METABOLISM	-0.115064	0.00864969	-9.64794	2.69477e-20	6.12447e-20	34.14
HALLMARK_UV_RESPONSE_DN	-0.150601	0.0131049	-8.78312	2.61565e-17	5.68619e-17	27.3292
HALLMARK_ADIPOGENESIS	-0.131063	0.020433	-8.72551	4.06998e-17	8.47913e-17	26.8919
HALLMARK_PI3K_AKT_MTOR_SIGNALING	0.115724	-0.00334026	8.44792	3.32891e-16	6.65783e-16	24.8142
HALLMARK_KRAS_SIGNALING_UP	-0.112341	0.0138018	-8.10477	4.17763e-15	8.0339e-15	22.3158
HALLMARK_APOPTOSIS	-0.112636	0.00839576	-7.80124	3.66945e-14	6.79528e-14	20.1722
HALLMARK_NOTCH_SIGNALING	-0.173679	0.0136603	-7.77053	4.55602e-14	8.13575e-14	19.9588
HALLMARK_HEDGEHOG_SIGNALING	-0.161	0.00358273	-7.40803	5.57941e-13	9.61968e-13	17.4908
HALLMARK_SPERMATOGENESIS	-0.0889687	0.000948495	-7.34148	8.74998e-13	1.45833e-12	17.048
HALLMARK_OXIDATIVE_PHOSPHORYLATION	0.144319	-0.0183558	7.3363	9.06068e-13	1.4614e-12	17.0136
HALLMARK_ESTROGEN_RESPONSE_EARLY	-0.0921315	0.0108844	-6.8741	1.88716e-11	2.94869e-11	14.0292
HALLMARK_APICAL_SURFACE	-0.14898	-0.000370153	-6.82184	2.63418e-11	3.99117e-11	13.7018
HALLMARK_CHOLESTEROL_HOMEOSTASIS	-0.152182	0.0195645	-6.63145	8.7297e-11	1.28378e-10	12.5265
HALLMARK_WNT_BETA_CATENIN_SIGNALING	0.155836	-0.00858406	6.17842	1.35383e-09	1.93405e-09	9.84299
HALLMARK_TNFA_SIGNALING_VIA_NFKB	-0.134858	0.00352634	-5.93112	5.65715e-09	7.85715e-09	8.44678
HALLMARK_ANDROGEN_RESPONSE	-0.0771906	0.00344216	-5.2564	2.18925e-07	2.95844e-07	4.89199
HALLMARK_ALLOGRAFT_REJECTION	-0.101679	0.0023837	-4.4746	9.50906e-06	1.25119e-05	1.25696
HALLMARK_COMPLEMENT	-0.0615073	0.00937101	-3.97391	8.1232e-05	0.000104144	-0.787568
HALLMARK_REACTIVE_OXYGEN_SPECIES_PATHWAY	-0.0775487	0.012077	-3.55938	0.000407607	0.000509508	-2.30782
HALLMARK_IL2_STAT5_SIGNALING	-0.0481975	0.00580707	-3.54713	0.000426534	0.000520163	-2.35032
HALLMARK_APICAL_JUNCTION	-0.0366002	-0.00347544	-2.61808	0.00911362	0.0106107	-5.16372
HALLMARK_P53_PATHWAY	-0.0298763	-0.000298564	-2.61764	0.00912524	0.0106107	-5.16486
HALLMARK_PEROXISOME	-0.0456782	-0.000718285	-2.49119	0.0130584	0.0148391	-5.4842
HALLMARK_GLYCOLYSIS	0.0370139	0.00352006	2.42646	0.0156035	0.0173372	-5.6417
HALLMARK_INTERFERON_GAMMA_RESPONSE	-0.0614065	0.00487102	-2.35166	0.0190815	0.0207407	-5.81866
HALLMARK_PANCREAS_BETA_CELLS	0.0452558	-0.00917745	2.30587	0.0215308	0.0229051	-5.92431
HALLMARK_TGF_BETA_SIGNALING	0.050209	-0.000510187	2.22934	0.0262395	0.0273328	-6.09634
HALLMARK_EPITHELIAL_MESENCHYMAL_TRANSITION	-0.0403894	-0.00393971	-1.78657	0.0746192	0.076142	-6.9796
HALLMARK_UV_RESPONSE_UP	0.0181975	0.00575526	1.30829	0.191382	0.191382	-7.71728

## Sheet: GSE14520-t value
ID	score
E2F_TARGETS	36.0484
MYC_TARGETS_V1	34.9856
COAGULATION	-33.0794
UNFOLDED_PROTEIN_RESPONSE	29.5203
XENOBIOTIC_METABOLISM	-28.7255
MTORC1_SIGNALING	24.3876
G2M_CHECKPOINT	24.1606
BILE_ACID_METABOLISM	-22.9466
DNA_REPAIR	22.3642
INFLAMMATORY_RESPONSE	-22.0538
MITOTIC_SPINDLE	21.6577
MYOGENESIS	-19.9648
FATTY_ACID_METABOLISM	-18.5098
MYC_TARGETS_V2	16.4036
KRAS_SIGNALING_DN	-15.2704
HYPOXIA	-15.1578
ESTROGEN_RESPONSE_LATE	-14.049
ANGIOGENESIS	-12.3772
INTERFERON_ALPHA_RESPONSE	-11.641
PROTEIN_SECRETION	11.4122
IL6_JAK_STAT3_SIGNALING	-10.2801
HEME_METABOLISM	-9.64794
UV_RESPONSE_DN	-8.78312
ADIPOGENESIS	-8.72551
PI3K_AKT_MTOR_SIGNALING	8.44792
KRAS_SIGNALING_UP	-8.10477
APOPTOSIS	-7.80124
NOTCH_SIGNALING	-7.77053
HEDGEHOG_SIGNALING	-7.40803
SPERMATOGENESIS	-7.34148
OXIDATIVE_PHOSPHORYLATION	7.3363
ESTROGEN_RESPONSE_EARLY	-6.8741
APICAL_SURFACE	-6.82184
CHOLESTEROL_HOMEOSTASIS	-6.63145
WNT_BETA_CATENIN_SIGNALING	6.17842
TNFA_SIGNALING_VIA_NFKB	-5.93112
ANDROGEN_RESPONSE	-5.2564
ALLOGRAFT_REJECTION	-4.4746
COMPLEMENT	-3.97391
REACTIVE_OXYGEN_SPECIES_PATHWAY	-3.55938
IL2_STAT5_SIGNALING	-3.54713
APICAL_JUNCTION	-2.61808
P53_PATHWAY	-2.61764
PEROXISOME	-2.49119
GLYCOLYSIS	2.42646
INTERFERON_GAMMA_RESPONSE	-2.35166
PANCREAS_BETA_CELLS	2.30587
TGF_BETA_SIGNALING	2.22934
EPITHELIAL_MESENCHYMAL_TRANSITION	-1.78657
UV_RESPONSE_UP	1.30829

## Sheet: GSE39791-GSVA score
ID	GSM979123	GSM979124	GSM979125	GSM979126	GSM979127	GSM979128	GSM979129	GSM979130	GSM979131	GSM979132	GSM979133	GSM979134	GSM979135	GSM979136	GSM979137	GSM979138	GSM979139	GSM979140	GSM979141	GSM979142	GSM979143	GSM979144	GSM979145	GSM979146	GSM979147	GSM979148	GSM979149	GSM979150	GSM979151	GSM979152	GSM979153	GSM979154	GSM979155	GSM979156	GSM979157	GSM979158	GSM979159	GSM979160	GSM979161	GSM979162	GSM979163	GSM979164	GSM979165	GSM979166	GSM979167	GSM979168	GSM979169	GSM979170	GSM979171
HALLMARK_ADIPOGENESIS	-0.356305	-0.0875557	-0.0919912	-0.256412	-0.164178	-0.234972	0.0049455	-0.214576	-0.212499	-0.386713	0.214621	-0.0436514	-0.190911	-0.0774697	-0.133745	0.0078269	-0.340943	-0.0450611	-0.075612	-0.319613	-0.138414	0.0522082	0.164474	0.32486	0.316744	0.059653	0.175453	0.167293	-0.119822	0.0845814	0.0179445	0.305913	-0.00530201	0.0746841	0.163204	0.140128	0.27238	0.158435	0.300692	0.224953	0.368325	0.263805	0.31939	0.293517	0.151794	0.147953	0.107718	0.24687	0.361698
HALLMARK_ALLOGRAFT_REJECTION	-0.201717	0.112159	-0.40243	-0.236898	-0.0761076	-0.0325827	0.224083	0.112984	0.0644235	0.0947023	-0.136278	-0.0105062	-0.331523	-0.218175	-0.119986	0.319144	0.00168816	-0.00875115	0.035702	-0.113696	-0.20554	-0.187857	0.167625	-0.267596	-0.198317	0.368295	-0.14722	0.160177	-0.0398614	0.249043	0.114985	0.149378	0.422584	0.253884	0.204327	0.49835	0.136548	0.124768	0.307913	-0.0716804	0.160024	-0.111665	-0.155793	0.506924	0.0708697	0.339343	0.227157	0.308817	0.0816626
HALLMARK_ANDROGEN_RESPONSE	-0.267693	-0.314653	-0.206891	-0.23124	-0.162906	-0.33263	-0.23247	-0.0525096	-0.0596272	-0.421602	0.193716	-0.112044	-0.370612	-0.103945	-0.179578	0.203505	-0.37247	0.0916338	-0.133608	-0.157796	-0.0673567	0.102691	0.173543	0.180375	-0.130727	0.132755	0.141496	-0.00248007	-0.427393	0.207541	-0.239815	0.179577	0.0467805	-0.0870224	-0.0505667	0.0461899	0.103454	0.139513	0.172206	-0.0337524	0.0419465	0.0738756	0.386585	0.214944	0.252415	0.136326	0.181991	0.19519	0.191829
HALLMARK_ANGIOGENESIS	-0.20282	0.20415	-0.31086	-0.260979	0.146549	0.392771	-0.160197	0.195734	-0.0263133	-0.292119	-0.0440643	-0.132573	-0.0972069	-0.133871	0.197494	0.558927	0.338845	0.079515	0.048049	0.111958	0.202459	0.46549	0.275951	0.135724	-0.113404	0.404764	0.385006	0.375191	0.266503	0.559883	0.520038	0.475255	0.444386	-0.0877025	0.448162	0.258149	0.1151	-0.0630287	0.60878	0.415636	0.0450787	0.328827	0.318469	0.128164	-0.15626	-0.25575	-0.285338	0.00764977	0.301535
HALLMARK_APICAL_JUNCTION	-0.133479	0.0346752	-0.227046	0.00842212	-0.0926218	0.291541	0.131582	0.254546	-0.0858973	-0.018281	-0.203751	0.048884	-0.00537547	-0.100324	-0.07926	0.322921	-0.0860221	0.294687	-0.0665166	0.0717805	0.0746596	-0.125802	-0.225792	-0.173763	-0.173084	-0.0620363	-0.300338	-0.218178	-0.145358	0.184123	-0.0383347	-0.164184	0.0951636	0.0289241	0.267612	0.150402	-0.129746	-0.236823	-0.0870938	-0.0954415	-0.108298	0.00313625	-0.158673	0.0512101	-0.12629	0.0479873	-0.0469201	-0.108249	-0.119429
HALLMARK_APICAL_SURFACE	0.0785478	0.250595	0.0358269	0.000245643	-0.0391777	0.173441	0.344827	-0.223193	-0.0901165	0.153786	-0.365209	0.0706197	0.266215	-0.162383	-0.193633	0.339549	-0.117669	0.126118	-0.111241	0.0872715	-0.0833784	-0.256135	0.330459	-0.0165263	-0.0867161	-0.0650904	-0.252787	0.262014	0.179452	0.0289413	0.367817	0.179952	-0.0621956	0.047271	0.182765	0.256452	-0.117708	-0.175916	0.064199	0.198155	-0.096695	-0.193614	-0.266919	0.189889	0.0150076	-0.179688	-0.143978	0.145555	0.156324
HALLMARK_APOPTOSIS	-0.415615	-0.224844	-0.287721	-0.164759	-0.34539	-0.163683	-0.112411	-0.14706	-0.317188	-0.162013	-0.290508	-0.0621569	-0.366794	-0.448173	-0.281916	-0.0172926	-0.274282	-0.0342761	-0.359937	-0.473026	-0.0992532	-0.379422	-0.0283059	-0.0736895	-0.0250172	0.108168	-0.122198	0.30859	-0.158145	0.293494	0.146522	0.174876	0.204761	0.11696	0.0830832	-0.0289749	-0.0776127	-0.160959	-0.103714	-0.139286	0.0414084	0.0273248	-0.294066	-0.229964	-0.0736975	-0.0534971	-0.0734223	-0.0125634	-0.158518
HALLMARK_BILE_ACID_METABOLISM	-0.285443	-0.313794	0.124522	0.0752195	0.0256631	-0.253865	-0.224326	-0.251085	0.308581	-0.207274	0.158839	-0.285454	0.0683416	-0.00644949	0.102448	-0.178065	-0.0217077	-0.203622	0.0121337	0.15304	-0.258073	0.447239	0.202438	0.547016	0.407828	0.384401	0.470083	0.409995	0.316047	0.349711	0.30516	0.521521	0.214031	0.423563	-0.187353	0.0267052	0.506311	0.272209	0.470583	0.500311	0.505983	0.521882	0.484877	0.159471	0.423628	0.506121	0.431752	0.318536	0.518907
HALLMARK_CHOLESTEROL_HOMEOSTASIS	-0.403287	-0.0959309	-0.269514	-0.295268	0.221019	-0.327754	-0.0705463	0.126137	-0.258976	-0.186988	0.287731	0.203109	-0.239428	-0.00808001	0.192048	-0.101605	-0.206936	0.21632	0.0796463	0.0865288	-0.292785	0.334282	0.370977	0.140338	0.335482	0.365897	0.114535	0.574304	0.0119595	0.333407	0.325625	0.428178	0.274487	0.41785	-0.0931203	0.114983	0.405395	0.234252	0.246435	0.297915	0.134796	0.183458	0.159205	0.151	0.268652	0.40656	0.263782	0.351916	0.285495
HALLMARK_COAGULATION	-0.291007	-0.144487	0.139124	-0.00810522	-0.0461639	0.0860712	0.273673	0.00441813	-0.455517	-0.239302	0.330777	0.0629745	-0.143705	0.178466	-0.0455587	0.435526	-0.1448	0.271811	-0.0296169	0.0236566	0.0478325	0.404814	0.0774497	0.460304	0.373816	0.481714	0.419537	0.331334	-0.0638455	0.469637	0.302979	0.40547	0.297673	0.498381	0.157619	0.441989	0.56543	0.0511995	0.596237	0.518474	0.403149	0.487405	0.532592	0.471224	0.293558	0.240637	0.369535	0.283091	0.495354
HALLMARK_COMPLEMENT	-0.0937579	0.117035	-0.0280943	-0.131731	-0.170627	-0.147141	0.236733	0.0985948	-0.0228973	-0.258252	-0.217029	-0.126602	-0.0600427	-0.261159	-0.0892822	0.149456	-0.0987697	0.0367974	-0.0387348	-0.231914	0.0142544	-0.1832	0.182064	-0.115124	-0.168162	0.113879	-0.293437	0.0584057	-0.187341	-0.15848	-0.285757	-0.0109697	0.204291	-0.0326137	0.378758	0.201469	0.0396259	-0.0413342	0.0608923	-0.144911	-0.0131218	0.0228247	0.0289451	0.357541	-0.0523567	0.259249	0.181831	0.112053	0.219115
HALLMARK_DNA_REPAIR	-0.497906	-0.16029	-0.0606003	-0.189125	-0.0661826	-0.0293767	-0.168984	-0.229552	-0.406511	-0.283528	-0.0326555	-0.0453697	-0.343934	0.0297714	-0.18002	-0.223651	-0.328995	-0.0319582	-0.185222	-0.143482	0.158952	-0.0681497	-0.270239	0.124695	0.031109	-0.0548797	-0.202455	-0.203102	-0.315346	-0.103301	-0.165618	-0.120441	-0.351388	0.0588947	-0.278034	-0.182194	-0.173501	-0.176441	-0.179568	0.0253221	-0.0919841	-0.0957884	-0.126288	-0.301962	-0.190915	-0.124377	-0.253631	-0.133092	-0.168122
HALLMARK_E2F_TARGETS	-0.334098	-0.480546	-0.310059	-0.517903	-0.468061	-0.325948	-0.341498	-0.417261	-0.097693	-0.448164	-0.411824	-0.327901	-0.262748	-0.271043	-0.354369	-0.357244	-0.443493	-0.38413	-0.448858	-0.426738	-0.198963	-0.392513	-0.201443	-0.258999	-0.414962	-0.379879	-0.264759	-0.346877	-0.315161	-0.231664	-0.332831	-0.29743	-0.452263	-0.184137	-0.350418	-0.216931	-0.206904	-0.108656	-0.104524	-0.24669	-0.168374	-0.315858	0.0140044	-0.0528147	-0.384988	-0.336556	-0.335628	-0.137497	-0.292178
HALLMARK_EPITHELIAL_MESENCHYMAL_TRANSITION	-0.156247	0.0145235	-0.304738	-0.224632	0.0307893	0.198763	0.10356	0.0694917	-0.0244376	-0.291814	-0.160697	-0.170403	-0.147563	-0.240354	-0.366148	0.421699	-0.170076	0.211999	-0.195876	-0.0432061	-0.122395	-0.10379	-0.172097	-0.134344	-0.354434	0.18187	-0.137505	-0.138188	-0.392946	0.231463	0.250626	-0.171492	-0.022282	-0.133586	0.379254	0.255376	-0.107125	-0.110078	-0.01985	-0.0175056	0.0486512	0.1767	0.0896545	0.290737	-0.0689608	-0.0820124	0.371564	0.0964327	0.152314
HALLMARK_ESTROGEN_RESPONSE_EARLY	-0.221712	-0.00683584	-0.0647312	0.0708193	0.0538508	0.0830165	0.100998	0.0196716	-0.249805	-0.234951	0.0761708	0.158995	-0.0346126	-0.0243294	0.0279572	0.254687	-0.0311074	0.0650852	0.19599	-0.158746	-0.0741685	-0.0994549	0.142223	0.139711	0.190918	0.162452	0.245605	0.0645131	0.0751878	0.162775	0.261903	0.318346	0.233683	0.287949	0.169559	0.221933	-0.0315945	0.0972318	0.262383	0.101873	0.155532	0.101177	0.153046	0.185227	0.0180238	0.112278	-0.0797271	0.050588	0.0845332
HALLMARK_ESTROGEN_RESPONSE_LATE	0.0507623	-0.0294262	0.136535	-0.0461867	0.0893399	0.0378518	0.000566047	-0.192174	-0.084309	0.0896886	-0.0977997	0.17261	-0.0111311	0.137098	0.329963	0.088759	0.147009	-0.0551352	0.0011846	-0.00982261	-0.269321	0.24721	0.176836	0.256536	0.068174	0.095644	0.405456	0.174695	0.170994	0.270486	0.156321	-0.0973228	-0.231295	0.0702151	-0.0545474	0.0338021	0.389746	0.126603	0.0823124	0.0729673	0.209953	0.110117	0.140221	0.203027	0.250724	0.132458	-0.00958357	0.182764	0.315879
HALLMARK_FATTY_ACID_METABOLISM	-0.168173	-0.319054	0.182187	0.0306939	-0.02964	0.0248333	0.0732064	-0.105081	-0.14266	-0.335181	0.22953	-0.211312	-0.158493	0.0534655	-0.0620667	-0.111204	-0.134975	0.0641732	-0.254336	-0.0587174	-0.331755	0.350433	0.0181179	0.404263	0.358781	0.406183	0.265041	0.14411	0.247205	0.276766	0.21348	0.502658	0.101589	0.419597	-0.0549761	0.0750425	0.431122	0.160275	0.382425	0.396647	0.472764	0.473234	0.394249	0.155113	0.342126	0.385202	0.327504	0.492757	0.288946
HALLMARK_G2M_CHECKPOINT	-0.191154	-0.28994	-0.318812	-0.300539	-0.105866	-0.379723	-0.212205	-0.305327	-0.0654501	-0.049849	-0.0804176	-0.105341	-0.150733	-0.335576	-0.145915	0.20724	-0.309294	-0.200954	-0.344997	-0.363558	-0.0984892	-0.413385	-0.0114633	-0.0862792	-0.401234	-0.297514	-0.184252	-0.0638734	-0.267081	-0.341531	-0.205791	-0.281391	-0.355767	-0.21979	-0.228931	-0.228979	-0.169468	-0.232328	-0.206599	-0.288942	-0.409754	-0.208876	0.00692006	-0.0477474	-0.27516	-0.247549	-0.158644	-0.0369964	-0.209267
HALLMARK_GLYCOLYSIS	-0.300795	-0.0132899	-0.170091	-0.013482	-0.00304024	-0.119728	0.0871499	-0.145132	-0.247926	-0.000172819	0.021167	-0.00706688	-0.136011	-0.113442	-0.151768	0.0173468	-0.176326	-0.098876	-0.106775	-0.197606	-0.0242395	-0.116798	0.0960648	0.132334	0.212329	-0.0487026	-0.0433249	0.00685584	0.0868569	0.215623	0.106703	-0.022224	-0.00409867	0.124916	-0.121875	0.171696	-0.0384369	-0.214299	0.125604	-0.0104483	-0.0293952	0.0101431	0.0308789	0.0911815	0.0403345	-0.0076727	-0.0533109	0.0241909	-0.123201
HALLMARK_HEDGEHOG_SIGNALING	-0.185732	-0.0988077	-0.457864	0.0604602	-0.119039	0.368144	0.150457	0.217593	-0.155885	0.371867	-0.37335	-0.126751	0.132995	-0.0573177	-0.145337	0.069547	0.495523	-0.120541	0.215854	-0.155871	0.075335	0.0271442	0.152447	0.0574802	0.322266	-0.13407	-0.331127	0.353812	0.235702	0.486966	0.433468	-0.0998236	-0.100058	-0.0528223	0.222738	0.328849	0.0195108	-0.177018	0.00592713	0.152147	-0.128603	-0.207474	0.207917	0.467547	0.256811	0.0562503	-0.0219634	-0.127434	0.011505
HALLMARK_HEME_METABOLISM	-0.27688	-0.0600678	0.180404	-0.130037	0.0430927	-0.0350854	0.15207	-0.0400006	-0.0780731	-0.232801	0.0348029	0.0646193	-0.133799	0.0320039	-0.0216704	0.0857079	-0.0842927	-0.017109	-0.164158	0.114946	0.0354857	-0.000555584	0.111774	0.139244	0.0129358	-0.0375074	0.109191	0.0896072	0.198843	0.105039	0.0372168	-0.0544556	0.0203914	-0.000351489	0.242546	0.0388292	-0.00536407	0.144798	0.0558176	0.0246717	0.284353	0.13737	0.0583764	0.0817384	-0.00787363	0.04173	-0.0671228	-0.0539923	0.0688507
HALLMARK_HYPOXIA	-0.159257	0.212972	0.127604	0.22237	0.0466142	0.10578	0.0831758	-0.107995	0.167749	-0.127121	0.118562	0.0738651	0.140624	0.0577269	-0.0510786	0.143198	0.052961	0.0594278	-0.0727972	0.184641	0.236604	-0.0303711	0.0537975	0.20632	0.114408	-0.073884	0.177189	-0.324412	-0.0812331	0.0315453	0.262173	0.0646274	0.164579	0.0934155	0.18008	0.165706	0.0108124	0.182152	0.291063	-0.0155942	-0.101056	0.332264	0.284557	0.137051	0.182893	0.0777042	0.113563	0.138954	0.042909
HALLMARK_IL2_STAT5_SIGNALING	0.0162739	0.119067	-0.0825624	-0.055872	0.0984708	0.0103415	0.0376932	0.0547158	-0.169791	-0.252109	0.231019	0.154278	-0.00857832	-0.141175	-0.112098	0.338965	-0.0182409	0.0560763	0.0226821	0.183826	0.120663	-0.0187113	0.204626	0.00380928	-0.0848637	0.0432978	-0.0139067	-0.0737801	0.0150824	0.120218	0.0713409	-0.150338	0.0614243	-0.0965427	0.250715	0.188084	0.0137793	-0.0397061	0.0770509	0.0858559	-0.0481741	0.151922	0.0231582	0.237731	0.129356	0.023159	0.215573	0.152802	-0.0412059
HALLMARK_IL6_JAK_STAT3_SIGNALING	0.0827727	-0.248967	-0.139775	0.273575	-0.320914	0.151146	0.330851	0.156988	-0.16353	0.151912	-0.252187	-0.199392	-0.180452	-0.133382	-0.243972	-0.110665	0.0839466	0.409664	0.0588053	0.406294	0.396925	-0.0602984	-0.245291	-0.310265	-0.0121455	0.365276	0.188318	-0.342957	-0.132184	0.431531	-0.254252	0.0659517	-0.0215956	0.0284927	0.552119	0.476469	-0.186256	-0.369618	-0.0489943	0.0322978	0.410685	-0.00295692	-0.168028	0.535776	-0.255762	-0.400835	0.203394	0.258313	-0.131276
HALLMARK_INFLAMMATORY_RESPONSE	0.270275	0.0115068	-0.289844	-0.0313852	-0.0423233	-0.1528	0.254619	0.0609723	0.0932693	0.241206	-0.0222231	-0.0596891	0.191144	-0.238341	0.126014	0.365435	-0.0638713	0.142469	-0.0171736	-0.273813	-0.09619	-0.222438	0.355182	-0.0126427	0.118148	0.0436942	-0.0514011	0.17047	0.151597	0.257701	0.353576	-0.0133106	0.274911	0.244909	0.303506	0.384071	0.160788	0.0795244	-0.100248	0.0358923	0.0601933	0.118003	-0.077908	0.458911	0.0357606	0.402202	0.257018	0.280853	0.0821788
HALLMARK_INTERFERON_ALPHA_RESPONSE	-0.586175	0.0817587	-0.43101	-0.141487	-0.0663213	-0.0338939	0.343712	-0.0500778	-0.605798	-0.210211	-0.0781138	0.467343	-0.224516	-0.169999	-0.109903	0.141634	0.229291	0.305687	-0.121079	0.143196	0.280174	-0.304781	0.378543	-0.176616	-0.191909	0.046469	-0.426794	0.0967829	-0.0546208	0.12729	-0.120126	0.235977	0.567942	-0.217126	0.0718315	0.392471	0.218165	0.0740454	0.252811	0.148137	-0.1369	-0.188399	-0.0401384	0.547347	-0.184519	0.35452	0.141237	0.354224	-0.04974
HALLMARK_INTERFERON_GAMMA_RESPONSE	0.0844846	-0.0295548	-0.273179	-0.380224	-0.196522	0.0743008	0.0886687	0.0970985	0.0577095	-0.365266	-0.335756	0.210878	-0.0549166	-0.354923	-0.164355	0.167198	0.0595726	-0.134216	-0.286454	-0.128701	-0.106543	-0.0785277	0.136748	-0.338918	-0.111231	0.297712	-0.34263	-0.301279	-0.231918	0.0609505	-0.0638633	0.0774687	0.506363	-0.10186	0.105602	0.372901	-0.0911399	0.0187455	0.438916	-0.0673231	-0.21762	-0.121871	-0.0125765	0.498527	0.162826	0.507084	0.367722	0.482824	0.0757309
HALLMARK_KRAS_SIGNALING_DN	0.272109	0.0700685	-0.00684202	0.230918	0.153121	0.0408734	0.00869287	0.0885867	0.237951	0.371137	-0.0538084	0.0859468	0.305385	0.157536	0.117607	0.0124657	0.151098	0.108036	0.0608394	0.107235	-0.048308	-0.078777	0.000321669	-0.0255029	0.0571102	0.0459635	0.170163	-0.000170487	0.165132	-0.0877051	0.146607	0.0350753	0.229308	0.0757033	-0.0707682	0.0169524	0.0813791	-0.0962672	-0.0823405	0.022337	-0.0412915	0.10059	0.0543494	0.0963021	-0.163464	0.00418136	0.141967	-0.0222447	-0.00698773
HALLMARK_KRAS_SIGNALING_UP	0.104549	-0.171067	-0.296419	-0.231835	-0.084837	0.014391	0.120352	-0.0501228	-0.132489	-0.0634224	-0.065528	-0.273974	-0.0981093	-0.200163	-0.272389	0.187981	-0.104548	-0.0682984	-0.153609	-0.185452	-0.128591	-0.0305997	0.255117	0.0405596	-0.192746	0.215091	0.164871	0.169911	-0.112045	0.22809	0.109316	0.0613069	0.0278021	0.206625	0.249163	0.240815	0.132201	0.0956562	0.268335	0.13616	0.173978	-0.00356311	0.178275	0.325188	-0.00838131	0.0589881	0.192868	0.049465	0.0485259
HALLMARK_MITOTIC_SPINDLE	-0.323062	-0.174334	-0.17179	-0.26908	-0.317889	-0.0935436	-0.00852737	0.0670619	-0.287099	-0.120981	0.0300482	0.0348581	-0.319099	-0.127457	-0.222599	0.142959	-0.322654	0.104694	-0.233629	-0.179985	0.0442379	-0.221907	0.120664	-0.120137	-0.192037	-0.271296	-0.271788	-0.118465	-0.224123	-0.126689	-0.294718	-0.188813	-0.206331	-0.206803	-0.0487929	-0.228304	-0.28501	-0.198633	-0.0957908	-0.339922	-0.226492	-0.223991	-0.11919	0.0584224	-0.100855	-0.333293	-0.319872	-0.342605	-0.14196
HALLMARK_MTORC1_SIGNALING	-0.437374	-0.318035	-0.246798	-0.332292	-0.375935	-0.226036	-0.0202072	-0.219304	-0.489584	-0.403754	-0.221212	-0.4186	-0.516373	-0.197234	-0.240195	-0.0609537	-0.464942	-0.394957	-0.358145	-0.347515	0.026099	-0.507604	-0.201969	0.23145	-0.34117	-0.0849324	-0.404365	-0.25221	-0.526286	-0.0213745	-0.385379	-0.0381567	-0.206504	0.0278676	-0.23605	-0.0713782	-0.288266	-0.288138	0.251203	-0.0479185	0.0808651	-0.14274	0.393131	0.262101	-0.145547	-0.0661409	-0.0244533	0.263148	-0.199886
HALLMARK_MYC_TARGETS_V1	-0.645512	-0.479145	-0.411662	-0.436224	-0.443608	-0.359254	-0.23002	-0.440047	-0.462011	-0.595177	-0.413881	-0.528529	-0.533331	-0.35649	-0.478208	-0.0415679	-0.514418	-0.348413	-0.444167	-0.482054	-0.0773031	-0.264164	-0.335848	0.118091	-0.244401	-0.0782408	-0.141369	-0.231951	-0.525276	0.175575	-0.0654633	-0.257309	-0.464371	-0.0730855	-0.376307	-0.133478	-0.220614	-0.234098	-0.089344	-0.106243	0.0275312	-0.193228	-0.0518322	-0.152809	-0.30064	-0.106991	-0.15296	0.0348979	-0.182216
HALLMARK_MYC_TARGETS_V2	-0.133424	0.426568	-0.0604558	0.116952	0.183002	0.366742	0.45652	0.389861	-0.2654	-0.27499	0.0233572	0.323515	-0.481435	0.252383	-0.117833	0.349993	0.0899459	0.379995	-0.0284009	-0.206877	0.550691	-0.245351	-0.518948	-0.26204	-0.0418968	-0.438281	-0.463479	-0.35135	-0.207109	0.0865162	-0.473855	-0.29837	-0.38473	0.0605788	-0.352163	-0.632211	-0.454203	-0.128438	-0.355069	-0.28567	-0.318083	-0.294516	-0.0163845	-0.348734	-0.21801	0.253897	-0.295004	-0.133846	-0.416765
HALLMARK_MYOGENESIS	-0.0498042	0.0811481	-0.146575	0.290599	0.131731	0.260783	0.162308	0.408241	0.108157	0.2314	0.259098	0.0992381	0.166676	-0.0688812	-0.129545	0.285571	0.0067225	0.31547	0.117838	0.0628612	0.230107	-0.162695	-0.0655301	-0.0669525	0.0492834	0.146918	0.0467695	0.267228	0.0589409	0.170167	0.29794	-0.120356	0.130372	0.0202758	0.325102	0.190732	0.145169	0.137451	-0.167566	0.0715492	0.17011	0.257694	0.0139769	0.103713	0.0794862	-0.0669169	0.219347	-0.0435178	0.0322806
HALLMARK_NOTCH_SIGNALING	-0.238325	0.120368	0.255602	0.302298	-0.0375661	-0.136486	-0.0402529	-0.126583	-0.112165	-0.0635674	0.181149	0.108229	-0.120025	0.0491762	0.0430192	-0.0722387	-0.0145452	-0.135955	0.0774985	-0.0319186	0.0513121	-0.252671	0.354479	-0.0540944	0.0727118	-0.357395	-0.138292	0.160461	0.146472	0.32851	-0.0516118	-0.146353	0.333502	0.249471	0.327509	-0.143072	-0.180892	0.150654	-0.274806	-0.124571	0.35159	0.164312	-0.0977474	-0.102437	0.455734	0.295557	-0.0554355	-0.331409	0.107139
HALLMARK_OXIDATIVE_PHOSPHORYLATION	-0.626428	-0.482149	-0.171243	-0.23897	-0.0842125	-0.200351	0.219714	-0.378766	-0.17638	-0.58309	-0.0622306	-0.416853	-0.424009	0.00670362	-0.184511	-0.174077	-0.42923	-0.237493	-0.324705	-0.233732	-0.0527715	0.307238	-0.165348	0.312691	0.369018	0.17814	0.191657	0.0346873	-0.337763	0.123309	0.0811064	0.334155	-0.158872	0.353694	-0.371798	-0.0520021	0.0128649	-0.0601963	0.343767	0.478929	0.329132	0.286164	0.360269	0.00072887	0.0492144	0.30915	0.14545	0.393815	0.271503
HALLMARK_P53_PATHWAY	-0.287019	-0.143513	-0.220678	-0.067833	-0.126829	-0.0700036	0.0423154	0.102209	-0.252141	-0.310328	-0.041668	0.0361083	-0.189895	-0.16459	0.128244	0.163937	-0.0644771	0.104899	-0.074299	0.0632979	0.0770668	0.108513	0.0407036	0.0685877	-0.031638	0.21909	-0.139595	-0.181613	-0.0513332	-0.0768265	-0.0095356	-0.137994	-0.0485174	-0.174021	0.238677	0.183697	-0.116642	-0.0819126	0.0368723	0.0630469	-0.0323231	-0.0941245	0.0532844	0.0929969	0.184428	-0.0372834	-0.0153849	0.127896	-0.0132713
HALLMARK_PANCREAS_BETA_CELLS	0.181471	0.286545	0.230152	0.0460629	-0.0398035	0.168993	0.108178	-0.27271	0.289429	-0.052485	0.001699	0.0631283	0.309268	0.0137511	0.144759	-0.136405	0.412372	-0.124862	0.211935	-0.054808	0.149089	0.270958	-0.289139	-0.153146	0.189482	0.0898121	0.00190622	-0.0559112	-0.285813	-0.193067	-0.190521	-0.0319881	0.0208547	-0.0984376	-0.0814163	0.115255	0.234261	0.145892	-0.00239343	-0.291591	0.181252	0.296399	0.185291	-0.198654	-0.180654	0.206625	0.0405942	-0.256186	-0.333404
HALLMARK_PEROXISOME	-0.167235	-0.258444	0.285075	-0.175924	-0.435335	-0.315449	-0.110665	-0.0115306	0.230888	-0.416487	-0.0230803	-0.127169	-0.279016	0.0631565	-0.104532	-0.0266626	-0.0496829	0.037416	-0.031022	-0.14038	-0.374153	0.015771	-0.026439	0.0128347	-0.153438	-0.164358	-0.0495379	0.0916102	-0.369523	0.116018	-0.225293	0.0218258	-0.406201	-0.397321	-0.126657	-0.178372	0.311678	0.205717	-0.0340895	-0.220584	0.0251125	0.186986	-0.0786715	-0.0182672	0.226031	-0.242637	-0.232799	0.0228336	-0.148014
HALLMARK_PI3K_AKT_MTOR_SIGNALING	-0.132358	-0.111845	-0.227622	-0.0929224	0.0763851	-0.0251903	0.304013	-0.030456	-0.0495908	-0.168308	-0.173556	-0.293174	-0.31718	-0.233902	-0.0480965	-0.185345	-0.305742	-0.280454	-0.161366	0.133746	-0.103982	-0.164644	-0.270832	0.0967232	-0.310005	-0.0493733	0.0800237	-0.383032	-0.312569	-0.230386	-0.24318	-0.232224	-0.227091	-0.0299392	-0.148591	-0.190463	-0.162695	-0.0477713	0.152069	-0.192614	-0.0917047	0.0751475	-0.106932	0.181545	-0.128226	-0.186924	-0.243593	-0.196984	-0.153838
HALLMARK_PROTEIN_SECRETION	-0.565273	-0.67023	-0.400821	-0.562536	-0.524385	-0.509809	-0.291709	-0.472223	-0.528902	-0.630991	-0.391319	-0.492684	-0.521757	-0.592737	-0.543199	-0.141547	-0.593876	-0.450667	-0.523557	-0.468136	-0.212701	-0.0779506	0.137233	0.45023	-0.126539	0.134245	-0.10218	0.183293	-0.349818	-0.0519367	-0.195663	0.0972094	-0.292051	0.214499	-0.262082	-0.111451	-0.0604379	-0.0475499	0.373818	0.117016	0.0910212	0.10356	0.41192	0.324518	0.0922393	-0.2247	0.178153	0.0723895	0.0708845
HALLMARK_REACTIVE_OXYGEN_SPECIES_PATHWAY	-0.338476	0.165338	0.237039	0.103512	-0.0178137	-0.268335	0.122986	-0.119875	-0.528207	-0.141278	-0.0495722	0.0461184	-0.36434	-0.1323	-0.051063	0.326039	0.0550602	0.0011811	-0.0107144	-0.130933	-0.0084538	0.114043	-0.0391415	0.201631	0.202269	-0.144452	-0.106182	-0.172796	-0.320842	0.204466	-0.139054	0.40998	-0.0266191	0.241345	-0.0497078	0.041368	0.0698167	0.181057	0.224511	0.365652	0.376956	-0.00100643	0.0560665	0.265034	-0.0593903	0.289828	-0.0816433	-0.0340207	0.264546
HALLMARK_SPERMATOGENESIS	0.284552	0.0559157	0.158159	0.0704043	0.10644	0.0400546	-0.14881	0.163883	0.102942	0.11819	0.000226204	0.019377	0.175022	0.178681	0.0999072	-0.0562216	0.21252	0.201301	0.020265	0.102555	-0.132697	0.112949	-0.0349558	-0.0574213	-0.085029	0.0406566	0.0283188	0.151442	0.184184	-0.0924377	-0.154517	-0.00922603	-0.0297994	-0.0154288	0.0191274	-0.00423361	-0.00174792	0.0825767	0.0508615	0.0175439	0.0289569	0.0785094	0.215324	-0.227706	0.122563	-0.134691	0.0544206	0.0903098	-0.104325
HALLMARK_TGF_BETA_SIGNALING	-0.36203	-0.0959745	-0.313436	-0.211502	-0.267828	-0.472127	-0.31379	-0.430443	-0.42265	-0.524923	-0.245926	-0.299511	-0.192006	-0.375935	-0.0189093	-0.0286174	-0.321838	-0.423466	-0.236794	-0.340077	-0.198705	-0.233173	0.176937	0.317915	-0.223207	0.0951315	0.297939	-0.0994297	-0.268778	-0.180646	-0.0626395	0.175863	-0.162374	0.183106	0.464951	0.251708	0.287903	0.179779	-0.249659	0.431297	0.120286	0.00336784	0.00069151	0.147922	-0.338144	-0.162593	-0.165436	-0.109423	0.275613
HALLMARK_TNFA_SIGNALING_VIA_NFKB	-0.279507	0.108525	0.145563	-0.186255	-0.117522	0.107047	0.360142	0.405549	-0.321967	-0.300303	-0.0375411	0.11867	0.0559884	-0.173238	-0.28952	0.509969	-0.13075	0.387918	-0.100192	-0.0354867	0.300378	0.188206	0.464207	0.102177	-0.139729	-0.146716	0.00976854	-0.225824	-0.242456	0.226167	0.0421486	0.265126	0.376543	-0.243355	0.515282	0.221687	-0.00281562	0.0746499	-0.00761134	0.141057	-0.0398625	0.0244889	0.38559	0.400045	-0.0215515	-0.0671541	-0.313097	0.0352586	-0.119775
HALLMARK_UNFOLDED_PROTEIN_RESPONSE	-0.477808	-0.282771	-0.207271	-0.233335	-0.165298	-0.172341	0.141289	-0.0707494	-0.48276	-0.344737	-0.100649	-0.16329	-0.429196	-0.118961	-0.306818	0.200522	-0.226872	0.099903	-0.307121	-0.152864	0.217828	-0.17674	-0.124124	-0.120839	0.0194427	-0.217664	-0.139884	-0.0673996	-0.383344	-0.0313654	-0.169257	-0.107523	-0.0428321	-0.0491874	-0.305419	-0.259182	-0.350319	-0.236337	-0.253107	-0.244034	-0.176825	-0.30975	-0.0171156	0.0700781	-0.11504	-0.316374	-0.39235	-0.296672	-0.353166
HALLMARK_UV_RESPONSE_DN	-0.157313	-0.25118	-0.076608	-0.215223	-0.194613	-0.307526	-0.150568	-0.150605	-0.0755321	-0.366219	0.0272531	-0.162344	-0.201405	-0.238774	-0.139028	-0.0512382	-0.192564	-0.146346	-0.0566916	-0.0862971	-0.2753	0.221925	0.0902583	0.158297	-0.109697	0.198282	0.231788	0.2477	0.0339992	0.0826896	-0.0415659	0.192392	-0.350149	-0.171433	0.258086	0.0320738	0.257717	0.129223	0.163902	0.025434	-0.0155563	0.249403	0.0303087	0.103542	0.0405831	-0.295468	0.0986886	-0.074735	-0.0455277
HALLMARK_UV_RESPONSE_UP	-0.356833	-0.10924	-0.159432	0.0545812	-0.108985	-0.182103	-0.00953065	-0.117485	-0.218482	-0.166656	-0.00222949	0.0353046	-0.212535	-0.0970878	-0.117914	-0.0769206	-0.192865	0.0573233	-0.0285435	-0.10687	-0.0140458	0.0306181	-0.081187	-0.0212067	-0.0150922	-0.02072	-0.136707	-0.0373921	-0.0147489	0.138995	0.0662119	-0.146215	-0.164495	-0.00156319	0.085374	-0.0913767	-0.0900263	-0.0335693	0.0161999	0.0257121	-0.020153	0.0160422	-0.146902	-0.20822	-0.0365589	-0.2256	-0.148107	-0.104963	-0.247348
HALLMARK_WNT_BETA_CATENIN_SIGNALING	-0.560608	-0.405061	0.218223	-0.443459	0.0310474	-0.225819	-0.531262	-0.194167	-0.223298	-0.318538	0.209596	0.154814	-0.386742	-0.358327	-0.123463	-0.427653	-0.0592023	-0.0353278	-0.388355	-0.244967	0.219672	0.0813916	0.026577	0.418921	0.211291	0.256159	-0.0178648	0.0723774	0.139127	0.0880712	0.0734846	0.138726	0.0935583	-0.0829224	-0.234073	-0.0441706	-0.343824	-0.504774	-0.394228	0.000302808	-0.225587	-0.00600711	-0.288343	0.0726812	-0.247757	-0.365086	0.0141119	-0.222811	0.00444525
HALLMARK_XENOBIOTIC_METABOLISM	-0.435892	-0.0817581	0.301111	-0.152708	0.0513705	-0.00790012	0.194892	0.0303898	-0.258161	-0.363984	0.385733	-0.0168385	-0.22119	0.234036	0.203805	0.0609662	-0.180959	0.227073	0.149688	-0.00346955	-0.216673	0.425189	0.292134	0.378896	0.48185	0.400742	0.372338	0.372528	0.202052	0.409261	0.358115	0.529231	0.260462	0.413878	-0.112452	0.190984	0.491546	0.341182	0.488781	0.525987	0.539143	0.472358	0.420826	0.359307	0.474814	0.379132	0.436871	0.395396	0.510825
[truncated: 95 more columns]

## Sheet: GSE39791-limma
ID	logFC	AveExpr	t	P.Value	adj.P.Val	B
HALLMARK_E2F_TARGETS	0.539226	-0.0243812	14.8006	4.32918e-31	2.16459e-29	59.9798
HALLMARK_MYC_TARGETS_V1	0.494565	-0.0171314	13.5444	8.91965e-28	1.63993e-26	52.3727
HALLMARK_G2M_CHECKPOINT	0.407725	-0.0233364	13.5283	9.83957e-28	1.63993e-26	52.2748
HALLMARK_UNFOLDED_PROTEIN_RESPONSE	0.365137	-0.0160855	13.0876	1.4625e-26	1.82812e-25	49.585
HALLMARK_MITOTIC_SPINDLE	0.327314	-0.0162253	12.986	2.72717e-26	2.72717e-25	48.9641
HALLMARK_DNA_REPAIR	0.308175	-0.0145406	12.5062	5.19923e-25	4.33269e-24	46.0271
HALLMARK_XENOBIOTIC_METABOLISM	-0.408265	0.0387817	-9.67998	1.66365e-17	1.18832e-16	28.8343
HALLMARK_MTORC1_SIGNALING	0.353811	-0.00907522	9.38315	9.84778e-17	6.15487e-16	27.069
HALLMARK_COAGULATION	-0.381019	0.0404372	-8.83055	2.60031e-15	1.44461e-14	23.822
HALLMARK_BILE_ACID_METABOLISM	-0.393242	0.034028	-8.25667	7.31515e-14	3.65757e-13	20.5168
HALLMARK_PI3K_AKT_MTOR_SIGNALING	0.201581	-0.00864921	7.80859	9.37735e-13	4.1552e-12	17.994
HALLMARK_FATTY_ACID_METABOLISM	-0.311905	0.0213093	-7.79766	9.97248e-13	4.1552e-12	17.9332
HALLMARK_APOPTOSIS	0.223953	0.0106261	7.36445	1.11165e-11	4.27559e-11	15.5525
HALLMARK_PROTEIN_SECRETION	0.329952	0.0241579	7.25587	2.01563e-11	7.19867e-11	14.9656
HALLMARK_KRAS_SIGNALING_DN	-0.126184	-0.00484519	-6.6269	5.83525e-10	1.94508e-09	11.6523
HALLMARK_MYOGENESIS	-0.16166	0.00367851	-6.31708	2.89437e-09	9.04491e-09	10.08
HALLMARK_UV_RESPONSE_UP	0.121518	-0.00417938	6.19516	5.37502e-09	1.58089e-08	9.47313
HALLMARK_ESTROGEN_RESPONSE_LATE	-0.156201	0.0142018	-6.04284	1.154e-08	3.20554e-08	8.72479
HALLMARK_ANGIOGENESIS	-0.279966	0.0222058	-5.77783	4.24956e-08	1.11831e-07	7.45011
HALLMARK_WNT_BETA_CATENIN_SIGNALING	0.217703	0.0111382	5.38693	2.72824e-07	6.8206e-07	5.63729
HALLMARK_CHOLESTEROL_HOMEOSTASIS	-0.182917	0.0285831	-5.0091	1.52368e-06	3.6278e-06	3.96727
HALLMARK_PEROXISOME	0.144927	-0.0030571	4.99219	1.64249e-06	3.73294e-06	3.89454
HALLMARK_HYPOXIA	-0.111366	0.00282819	-4.13155	5.97751e-05	0.000129946	0.436626
HALLMARK_GLYCOLYSIS	0.095445	0.00247644	4.07492	7.4482e-05	0.000154141	0.22687
HALLMARK_ESTROGEN_RESPONSE_EARLY	-0.102254	0.0173374	-4.06607	7.70706e-05	0.000154141	0.194316
HALLMARK_TGF_BETA_SIGNALING	0.142683	0.0162468	3.80576	0.000205681	0.00039554	-0.737976
HALLMARK_INFLAMMATORY_RESPONSE	-0.128226	0.00824554	-3.56387	0.000490941	0.00087739	-1.55861
HALLMARK_SPERMATOGENESIS	-0.0712365	-0.004794	-3.56364	0.000491338	0.00087739	-1.55937
HALLMARK_MYC_TARGETS_V2	0.153953	-0.0310299	3.18745	0.00174824	0.0030142	-2.74426
HALLMARK_UV_RESPONSE_DN	0.0831773	0.0100082	2.74971	0.00670128	0.0111688	-3.97648
HALLMARK_APICAL_JUNCTION	0.0745652	-0.00878694	2.64204	0.00911798	0.0144734	-4.25452
HALLMARK_PANCREAS_BETA_CELLS	-0.0824766	0.000746939	-2.63644	0.00926296	0.0144734	-4.26872
HALLMARK_IL2_STAT5_SIGNALING	-0.0709702	0.0064728	-2.47104	0.0145955	0.0221143	-4.67526
HALLMARK_ALLOGRAFT_REJECTION	-0.0986824	0.000696064	-2.34294	0.0204508	0.0300747	-4.97341
HALLMARK_P53_PATHWAY	0.0452231	-0.0033512	2.06128	0.0410095	0.0585849	-5.57681
HALLMARK_ADIPOGENESIS	-0.0610177	0.0274424	-1.87382	0.062907	0.0856346	-5.93793
HALLMARK_IL6_JAK_STAT3_SIGNALING	-0.0831553	0.00783446	-1.8705	0.0633696	0.0856346	-5.94403
HALLMARK_NOTCH_SIGNALING	-0.0633828	0.00199329	-1.81083	0.0721759	0.0949682	-6.05192
HALLMARK_HEME_METABOLISM	-0.0289461	0.0105819	-1.45098	0.148882	0.190874	-6.63105
HALLMARK_REACTIVE_OXYGEN_SPECIES_PATHWAY	-0.0395877	0.0129077	-1.24505	0.215061	0.268827	-6.90654
HALLMARK_EPITHELIAL_MESENCHYMAL_TRANSITION	0.0446715	0.0066173	1.04813	0.29627	0.361305	-7.13136
HALLMARK_INTERFERON_ALPHA_RESPONSE	0.0287884	0.00295211	0.563834	0.573712	0.682991	-7.52164
HALLMARK_KRAS_SIGNALING_UP	0.0154723	0.0210577	0.534004	0.594132	0.690851	-7.53805
HALLMARK_INTERFERON_GAMMA_RESPONSE	0.0196268	-0.00553417	0.435696	0.663686	0.754189	-7.58586
HALLMARK_COMPLEMENT	0.0119624	0.00657747	0.400738	0.689185	0.765761	-7.60053
HALLMARK_HEDGEHOG_SIGNALING	-0.0128868	0.0146844	-0.305856	0.76014	0.826239	-7.63418
HALLMARK_ANDROGEN_RESPONSE	0.00649343	0.0148056	0.218865	0.827054	0.879844	-7.6571
HALLMARK_TNFA_SIGNALING_VIA_NFKB	0.00432856	0.00101664	0.102882	0.918195	0.956453	-7.67584
HALLMARK_OXIDATIVE_PHOSPHORYLATION	0.00279241	0.0232859	0.0583384	0.953557	0.973017	-7.67944
HALLMARK_APICAL_SURFACE	-0.000363941	0.00618595	-0.0107141	0.991466	0.991466	-7.68109

## Sheet: GSE39791-t value
ID	score
E2F_TARGETS	14.8006
MYC_TARGETS_V1	13.5444
G2M_CHECKPOINT	13.5283
UNFOLDED_PROTEIN_RESPONSE	13.0876
MITOTIC_SPINDLE	12.986
DNA_REPAIR	12.5062
XENOBIOTIC_METABOLISM	-9.67998
MTORC1_SIGNALING	9.38315
COAGULATION	-8.83055
BILE_ACID_METABOLISM	-8.25667
PI3K_AKT_MTOR_SIGNALING	7.80859
FATTY_ACID_METABOLISM	-7.79766
APOPTOSIS	7.36445
PROTEIN_SECRETION	7.25587
KRAS_SIGNALING_DN	-6.6269
MYOGENESIS	-6.31708
UV_RESPONSE_UP	6.19516
ESTROGEN_RESPONSE_LATE	-6.04284
ANGIOGENESIS	-5.77783
WNT_BETA_CATENIN_SIGNALING	5.38693
CHOLESTEROL_HOMEOSTASIS	-5.0091
PEROXISOME	4.99219
HYPOXIA	-4.13155
GLYCOLYSIS	4.07492
ESTROGEN_RESPONSE_EARLY	-4.06607
TGF_BETA_SIGNALING	3.80576
INFLAMMATORY_RESPONSE	-3.56387
SPERMATOGENESIS	-3.56364
MYC_TARGETS_V2	3.18745
UV_RESPONSE_DN	2.74971
APICAL_JUNCTION	2.64204
PANCREAS_BETA_CELLS	-2.63644
IL2_STAT5_SIGNALING	-2.47104
ALLOGRAFT_REJECTION	-2.34294
P53_PATHWAY	2.06128
ADIPOGENESIS	-1.87382
IL6_JAK_STAT3_SIGNALING	-1.8705
NOTCH_SIGNALING	-1.81083
HEME_METABOLISM	-1.45098
REACTIVE_OXYGEN_SPECIES_PATHWAY	-1.24505
EPITHELIAL_MESENCHYMAL_TRANSITION	1.04813
INTERFERON_ALPHA_RESPONSE	0.563834
KRAS_SIGNALING_UP	0.534004
INTERFERON_GAMMA_RESPONSE	0.435696
COMPLEMENT	0.400738
HEDGEHOG_SIGNALING	-0.305856
ANDROGEN_RESPONSE	0.218865
TNFA_SIGNALING_VIA_NFKB	0.102882
OXIDATIVE_PHOSPHORYLATION	0.0583384
APICAL_SURFACE	-0.0107141

## Sheet: GSE57957-GSVA score
ID	GSM1398646	GSM1398648	GSM1398650	GSM1398652	GSM1398654	GSM1398656	GSM1398658	GSM1398660	GSM1398662	GSM1398664	GSM1398666	GSM1398668	GSM1398670	GSM1398672	GSM1398674	GSM1398676	GSM1398678	GSM1398680	GSM1398682	GSM1398684	GSM1398686	GSM1398688	GSM1398690	GSM1398693	GSM1398695	GSM1398697	GSM1398699	GSM1398701	GSM1398703	GSM1398705	GSM1398706	GSM1398708	GSM1398709	GSM1398711	GSM1398713	GSM1398715	GSM1398717	GSM1398719	GSM1398721	GSM1398645	GSM1398647	GSM1398649	GSM1398651	GSM1398653	GSM1398655	GSM1398657	GSM1398659	GSM1398661	GSM1398663
HALLMARK_ADIPOGENESIS	-0.158774	0.233633	0.181937	0.115201	0.0822587	-0.408786	-0.0266374	0.187778	-0.00723466	0.157708	0.0862243	0.174013	0.206676	-0.0963094	0.0583407	0.0926243	0.181455	0.102933	-0.0647719	0.0644623	0.12176	0.0390241	0.137418	-0.0498864	-0.195318	-0.00539403	0.117907	0.0693734	0.137369	-0.231969	0.269284	-0.00505524	0.0737908	-0.0278626	0.133559	-0.0991793	0.179998	0.0648621	0.344209	0.0934461	0.301445	-0.309571	0.0538819	-0.201615	-0.109062	-0.180361	-0.101477	0.054044	-0.23706
HALLMARK_ALLOGRAFT_REJECTION	0.363824	-0.194461	0.0665746	-0.0806655	-0.217727	0.0321022	-0.173252	0.105526	0.000836807	0.0124856	-0.036807	-0.152408	-0.338513	-0.18253	-0.0673248	-0.425069	0.258706	-0.181458	0.0946524	-0.076154	0.131368	0.108779	0.19073	0.442551	0.0800419	0.281849	-0.0313672	0.152966	-0.348644	0.289117	0.316889	0.0933453	-0.28328	0.0751508	-0.0108578	0.35178	-0.196809	0.11741	-0.161843	0.23803	-0.276874	0.633807	-0.243653	0.0271098	0.0133159	0.33072	-0.143408	0.370945	0.237011
HALLMARK_ANDROGEN_RESPONSE	0.240964	0.0423137	0.295046	0.157966	-0.0615054	-0.36138	-0.140275	-0.11612	-0.0136253	-0.163101	0.186313	0.0472032	0.217435	-0.314068	-0.233034	0.187119	0.255612	-0.345286	0.27083	-0.200577	-0.0108032	0.320352	0.0277208	0.0963421	-0.275839	0.0236444	0.338451	0.323953	0.129668	-0.0882497	-0.0955322	-0.0421658	-0.0242531	-0.100958	0.227791	0.221065	0.359194	-0.0158991	0.19556	-0.0710735	0.201369	0.120025	0.153944	-0.0671154	-0.193457	0.143962	0.068644	-0.0881843	0.0700333
HALLMARK_ANGIOGENESIS	0.0125982	-0.342651	0.537553	0.139862	-0.33673	0.234713	0.397827	0.249964	0.192158	0.37521	0.567015	0.331716	0.168183	0.227073	-0.445939	0.594478	0.335923	0.0784201	0.347073	0.0590414	0.46938	0.136056	0.101959	-0.456694	-0.252803	0.440899	0.579165	-0.167103	0.356742	0.000568493	0.295753	0.0450995	0.278523	-0.296907	-0.000291734	0.441447	0.514257	0.479959	0.652762	0.216566	-0.00658157	-0.346973	0.306346	-0.209446	0.559089	-0.509454	-0.330291	0.0932372	-0.596376
HALLMARK_APICAL_JUNCTION	0.0683732	-0.247319	-0.0441084	-0.255064	0.179498	-0.0487517	-0.169942	-0.209317	-0.21538	-0.214503	-0.0565318	-0.145556	-0.00648663	-0.118362	-0.103058	-0.154133	0.0568317	-0.120792	0.124931	0.145102	-0.0420461	-0.135615	0.138451	0.163269	0.308211	-0.0871803	0.0481135	0.16156	-0.334996	0.108767	-0.0380742	0.0842672	-0.176939	0.181996	-0.191417	0.173853	-0.058654	-0.0547222	-0.0201239	0.0686522	0.149864	0.187878	-0.0596771	-0.240238	0.094056	0.287668	-0.330914	0.204193	-0.183371
HALLMARK_APICAL_SURFACE	-0.228464	0.127428	-0.219528	0.284181	-0.0639687	0.0707627	-0.180499	-0.00891404	0.06394	0.109282	-0.111596	-0.186729	-0.301872	0.0475878	0.323517	-0.356059	0.207144	0.470088	0.0903704	0.0645731	0.17447	-0.416391	0.37021	0.0389153	0.252228	-0.000600288	-0.161315	0.493388	-0.0097443	0.414343	0.292125	0.212145	-0.0587459	0.214379	0.093269	-0.246622	-0.253652	-0.244296	-0.18843	-0.210322	0.101272	0.459745	-0.0383777	0.156649	-0.132193	-0.22766	-0.266841	-0.08802	-0.0341702
HALLMARK_APOPTOSIS	0.142963	0.0135638	-0.105673	-0.250488	0.132981	-0.343209	-0.0760682	-0.175548	-0.255988	-0.221915	-0.374375	-0.222983	-0.227872	-0.296717	-0.154309	-0.0770797	0.229958	-0.0921119	0.141909	0.0168734	0.0708361	0.0823827	0.0681526	0.216181	-0.0118028	-0.177478	0.174914	-0.2666	-0.215298	-0.0211155	0.16352	-0.207266	-0.145167	0.380711	0.0632945	0.0906357	-0.249695	0.028631	-0.0945487	0.0552053	-0.212333	0.179478	0.0950953	-0.238096	-0.0971023	0.434692	0.0743553	0.35681	0.102782
HALLMARK_BILE_ACID_METABOLISM	-0.18854	0.399298	0.453636	0.258398	-0.481196	-0.0727268	0.154231	0.30941	0.37526	0.294428	0.408332	0.326289	0.302042	0.0101736	0.336382	0.337709	0.521096	0.2474	0.103209	-0.0385942	0.181896	0.390228	0.221725	0.210329	-0.230957	-0.0469262	0.545238	0.122266	0.511248	-0.310806	0.431554	-0.0523987	0.382454	0.270656	0.28781	0.094205	0.342413	0.214558	0.344544	0.219919	0.306329	-0.441957	0.286795	-0.204652	0.0894155	-0.575667	-0.162516	-0.219568	-0.374645
HALLMARK_CHOLESTEROL_HOMEOSTASIS	-0.0790017	0.290169	0.263394	-0.459059	-0.0784013	-0.308224	-0.00260691	0.0667005	0.0677783	0.370799	0.120458	0.144828	0.448297	-0.367446	-0.0131732	0.0372685	0.473544	0.339268	0.266833	0.367032	0.344333	0.18385	0.0133935	0.0723549	0.102861	-0.125042	0.0676786	0.249941	0.149648	0.140601	0.0379173	-0.105026	0.180123	0.300724	0.144825	0.0858031	-0.107449	-0.183316	-0.0332171	-0.254241	0.00356204	-0.0855823	-0.23991	0.273331	0.0906715	-0.0567005	-0.149423	-0.0799265	-0.0216445
HALLMARK_COAGULATION	0.152456	0.169115	0.320217	0.330393	0.035712	-0.324891	-0.111847	0.327	-0.056173	0.312715	0.417199	0.259661	0.441977	-0.328018	0.169435	0.395765	0.305276	0.310884	0.349047	0.398701	0.448859	0.154536	0.303307	0.174352	-0.0690386	0.173342	0.332678	0.256258	0.217555	0.153547	0.148036	0.251926	0.28382	-0.0047143	0.267586	0.123365	0.49417	0.194774	0.401629	0.322133	0.231492	-0.344826	-0.330347	-0.379316	0.356775	-0.457238	-0.275661	0.337963	-0.354221
HALLMARK_COMPLEMENT	0.404256	-0.15838	-0.158091	-0.00541092	-0.000768696	0.0766781	-0.0347498	0.0350226	-0.028042	0.0081429	0.0322514	-0.209539	-0.21148	-0.102981	-0.251174	-0.150018	0.126822	-0.235813	0.0699887	-0.199509	0.000432953	-0.0983345	0.107441	0.105897	-0.0916855	0.296274	0.143355	-0.00824311	-0.107162	0.191205	0.174335	-0.108629	-0.202686	0.205913	-0.147527	0.187993	-0.0480743	0.110133	-0.171349	0.285592	-0.0864337	0.424955	-0.359554	0.0950592	0.0168763	0.404603	-0.35089	0.213642	0.114842
HALLMARK_DNA_REPAIR	-0.344078	-0.236822	-0.232441	-0.165331	0.23926	-0.516393	-0.369239	-0.0270009	-0.379675	-0.0239954	-0.104259	-0.286877	-0.0824455	-0.408407	-0.088938	-0.214881	-0.219833	-0.200191	-0.276899	-0.277498	-0.228558	0.0348139	-0.315537	-0.218315	-0.156004	-0.0961281	-0.158776	-0.178612	-0.109476	-0.256859	-0.191444	-0.197101	-0.178913	-0.311261	-0.146761	-0.136876	-0.181769	-0.183041	-0.0797716	-0.124198	0.011536	-0.254253	0.209634	0.282282	-0.367094	0.0879667	0.440102	0.15726	0.225103
HALLMARK_E2F_TARGETS	-0.36123	-0.207602	-0.243997	-0.236928	0.539635	-0.218955	-0.418599	-0.39142	-0.403527	-0.389108	-0.299786	-0.458205	-0.397425	-0.40507	-0.316163	-0.43989	-0.364982	-0.272101	-0.446019	-0.434569	-0.231123	-0.353408	-0.409195	-0.296655	-0.338795	-0.374518	-0.175479	-0.46808	-0.214532	-0.464618	-0.303419	-0.415329	-0.248131	-0.429933	-0.249636	-0.433704	-0.239072	-0.387162	-0.329022	0.240639	-0.123036	0.0546885	0.385584	0.529258	-0.513522	0.0704035	0.506819	-0.251585	0.615244
HALLMARK_EPITHELIAL_MESENCHYMAL_TRANSITION	0.36985	-0.257134	0.0897601	-0.144961	-0.114442	0.0717839	-0.0988357	-0.230615	-0.208295	-0.150248	0.109649	-0.329626	-0.112521	-0.186791	0.0798663	-0.1954	0.149914	-0.268568	0.134864	0.089265	-0.2359	-0.276329	0.0312182	0.315904	0.151679	0.161261	0.261534	0.192833	-0.194612	0.209808	-0.140315	0.167611	-0.313183	-0.020926	-0.0829462	0.154858	0.0599183	-0.199067	-0.0406617	0.344353	0.0241916	0.411124	-0.123969	-0.204306	0.177943	0.649961	-0.337397	0.364627	-0.0659882
HALLMARK_ESTROGEN_RESPONSE_EARLY	0.16218	-0.140285	0.329094	0.119493	-0.176196	-0.18295	-0.186658	-0.0330199	-0.260975	0.18018	-0.164028	-0.216059	0.0510107	-0.00110662	-0.177336	0.148395	0.331649	-0.032317	0.0851449	-0.158695	-0.167235	-0.131755	-0.186838	0.363053	0.0503759	0.235017	0.212099	0.0502422	0.105385	-0.1416	0.0429472	-0.0294361	-0.0709431	0.0616942	-0.0919812	0.133464	0.206867	0.0350475	0.245401	-0.161046	0.0673347	-0.0968603	0.0845098	-0.063032	0.145406	-0.16223	0.0177583	0.359219	0.0437706
HALLMARK_ESTROGEN_RESPONSE_LATE	-0.167775	0.204528	0.0638456	-0.00791304	0.091178	-0.116474	-0.176308	0.0419174	0.186861	0.190432	0.0663993	0.384023	-0.20088	-0.00406412	0.0256689	0.119292	0.165545	0.120156	0.0821203	0.144232	0.310523	-0.0468682	0.117471	0.0594578	-0.206277	0.279372	0.184834	-0.0100614	0.0267043	-0.12427	0.199931	0.19668	0.170054	-0.0406395	0.338935	0.179241	0.0840189	0.142003	0.223633	-0.2183	0.00925245	-0.471786	0.21391	0.291631	0.119196	-0.366506	-0.0522409	-0.340117	0.0287017
HALLMARK_FATTY_ACID_METABOLISM	-0.265002	0.401819	0.295883	0.0852756	-0.19947	-0.230048	0.15519	0.340848	0.43499	0.327822	0.234849	0.323294	0.241824	0.101736	0.165621	0.317972	0.334737	0.345884	0.261131	0.201753	0.270981	0.458653	0.00987059	0.202718	0.00601234	0.144259	0.340342	0.150344	0.396061	-0.248582	0.37318	0.136483	0.201852	0.10196	0.320852	-0.14359	0.334229	0.271247	0.318461	0.0900129	-0.221441	-0.146157	0.0673453	-0.29526	0.228908	-0.271716	0.273563	0.00863721	-0.496257
HALLMARK_G2M_CHECKPOINT	-0.103588	-0.306211	0.0589412	-0.213493	0.376067	-0.329578	-0.293919	-0.208225	-0.252565	-0.316063	-0.23959	-0.390794	-0.354588	-0.399061	-0.414734	-0.0614556	-0.369168	-0.0476747	-0.31387	-0.358476	0.0232593	-0.177116	-0.0842855	-0.474064	-0.225364	0.191391	-0.0202659	-0.195918	-0.244485	-0.0996055	-0.282419	-0.315123	-0.130548	-0.255133	-0.109759	-0.138828	-0.322736	-0.24304	-0.110506	0.00158649	-0.233617	0.293085	0.332785	-0.042767	-0.268802	0.184981	0.42327	0.0740715	0.38677
HALLMARK_GLYCOLYSIS	-0.361601	0.0538813	-0.0704471	0.0461484	0.150798	-0.241987	-0.27205	0.0680484	-0.330142	0.143259	-0.0434624	-0.180248	0.191109	-0.141414	-0.145681	-0.141614	-0.0414152	-0.00235704	0.0473328	-0.153605	0.15239	0.0215117	-0.256456	-0.0822183	0.00646616	-0.138521	-0.163628	-0.122326	-0.0574925	-0.199543	-0.00175742	0.0398967	-0.149275	-0.0179857	0.0342165	-0.265661	0.0851896	-0.191843	0.138179	0.0721104	0.232014	-0.250571	-0.340337	-0.107423	-0.283855	-0.0509923	0.0493019	-0.00861275	0.0691031
HALLMARK_HEDGEHOG_SIGNALING	0.00786609	0.435077	0.0665217	0.144631	0.221267	0.310729	-0.167201	-0.138179	-0.246324	0.389996	0.311558	0.369413	-0.142419	0.494139	0.45472	-0.321268	0.0161854	-0.238646	0.224953	0.133844	-0.146908	0.255926	0.184453	-0.0285292	0.0873498	-0.0801274	-0.0942624	-0.1395	-0.144217	0.612121	-0.182079	0.446323	0.21788	0.0599491	-0.153743	-0.203012	0.309889	0.171868	-0.321038	-0.394581	0.0919441	0.158231	-0.297215	0.0398131	0.139633	-0.0296949	0.0720967	-0.130015	-0.452463
HALLMARK_HEME_METABOLISM	-0.0197969	-0.0747246	0.188706	-0.0798992	-0.0262257	-0.285901	0.0334729	0.0987708	0.0753094	-0.0159474	-0.0997642	-0.0539033	0.0259447	-0.0723594	0.00282551	0.239914	0.228955	-0.000441073	-0.0460467	-0.125713	0.13065	0.0994131	0.219998	0.189347	0.155465	0.0864354	0.179229	-0.0244897	-0.0538509	0.0293716	0.00359164	0.0439481	0.109337	0.0614648	0.110519	0.104733	0.00746069	0.0334173	0.233368	-0.0196113	-0.0176587	-0.0307182	0.0307851	-0.205196	-0.0577345	-0.08298	-0.0161099	-0.000611637	-0.0317166
HALLMARK_HYPOXIA	0.37936	-0.0516178	0.0805534	0.236531	0.048657	-0.207948	0.00465698	-0.0979865	0.0173794	0.132895	0.0131891	-0.155458	0.197138	0.0621946	0.231481	0.0895332	0.141828	0.22904	0.267957	0.218629	0.0263632	0.0551213	0.225744	0.138338	0.169698	0.195006	0.266624	-0.0930127	-0.0246911	0.346802	-0.203382	0.418094	-0.0270561	-0.0117261	-0.0905249	0.386818	-0.0383635	-0.149808	0.166218	-0.0328369	-0.213918	0.314374	0.0142003	-0.141334	0.243566	0.15788	-0.183984	-0.0330991	-0.168781
HALLMARK_IL2_STAT5_SIGNALING	0.347371	-0.257398	0.0818412	-0.051965	-0.0281691	0.0764831	-0.0900487	-0.0442961	-0.123692	-0.166589	0.195781	-0.07414	-0.160266	-0.0585015	-0.0217571	-0.184281	0.1629	-0.0358829	0.262897	-0.0567355	0.0323879	-0.0239449	0.0256523	0.123481	0.303118	0.30382	0.331177	0.225213	0.0173401	0.260647	-0.0612975	0.222401	-0.0927169	0.129731	0.0610028	0.14415	0.166238	0.0669854	-0.0396429	0.193535	-0.208016	0.327674	-0.135006	-0.133011	0.0793788	0.238824	-0.274085	0.135506	0.187771
HALLMARK_IL6_JAK_STAT3_SIGNALING	0.45595	-0.17354	0.0316541	-0.0385449	0.138182	0.156345	-0.0964585	-0.0782315	-0.161228	0.0317185	-0.153245	-0.0085062	-0.32664	0.132994	0.11301	0.0198602	-0.166289	-0.0939668	-0.169317	0.482776	0.00970525	0.00344339	0.0957868	0.165308	0.105956	0.0295225	0.128655	0.137162	-0.254424	0.170141	0.301264	0.402302	0.103041	0.188449	0.309863	0.21906	-0.145251	0.0840999	0.0461301	0.587682	-0.000286773	0.575318	-0.0308302	-0.00159291	0.202445	0.0656959	-0.210168	-0.0829705	0.168047
HALLMARK_INFLAMMATORY_RESPONSE	0.454083	0.107383	-0.0504986	0.0769936	-0.235913	0.229495	0.0801811	0.0172232	0.29866	0.229217	0.201799	-0.0873405	-0.0991925	0.00312439	0.237803	-0.168596	0.302277	-0.120211	0.307631	0.182521	0.192401	0.163229	0.106289	0.380121	0.0825214	-0.0362715	0.341247	0.0948126	0.00790523	0.258299	0.248378	0.0618807	-0.24941	-0.212577	-0.0611598	0.352747	0.305284	0.0446112	-0.26808	0.156934	-0.0604372	0.482231	-0.218385	-0.194495	0.206697	0.427344	-0.231613	0.132639	-0.194485
HALLMARK_INTERFERON_ALPHA_RESPONSE	-0.15297	0.0855276	-0.192103	0.0849738	-0.470092	-0.510075	-0.311272	-0.174642	-0.0243282	0.212112	-0.276425	-0.395814	-0.240299	-0.46022	0.128315	-0.551101	-0.269544	-0.10157	-0.234981	0.364304	0.357886	-0.0791341	0.031821	0.63699	0.0568015	-0.265323	-0.428263	-0.310474	0.414684	0.399613	0.145783	0.0883586	-0.277064	0.216602	-0.0165287	0.425794	-0.339822	-0.174311	-0.0925029	0.557591	0.476705	0.536025	-0.0210417	0.159599	0.0403555	0.657989	-0.483781	0.24726	-0.125472
HALLMARK_INTERFERON_GAMMA_RESPONSE	0.446688	-0.0805112	-0.148377	-0.268905	0.00946948	0.14763	-0.17459	0.0463835	-0.203634	-0.312861	-0.189877	-0.371882	-0.323831	-0.0753494	-0.188265	-0.318816	0.0616592	-0.273449	-0.343299	-0.10232	0.39862	0.200882	-0.138491	0.375893	-0.221676	-0.00751501	0.0531798	0.0695473	-0.0858344	0.303482	0.346871	-0.171519	-0.335463	-0.0764475	0.252191	0.290581	-0.175303	-0.22599	-0.115937	0.520698	0.33604	0.600038	-0.146688	0.0803317	-0.205496	0.470075	-0.32589	0.417375	0.0722295
HALLMARK_KRAS_SIGNALING_DN	-0.289759	0.00233619	-0.00781887	0.0286482	0.0952702	0.324014	0.0351705	0.0039857	0.0758092	0.216028	0.206299	0.113572	0.0299914	0.344168	0.241732	0.186574	0.160426	-0.0809761	0.0934548	0.187447	-0.0741691	0.0874072	-0.121247	0.0939539	0.191994	-0.0261871	-0.190821	0.0633847	0.0855871	0.10167	0.0768129	0.145694	0.0350039	0.158969	-0.0197443	0.0512558	0.164279	0.308204	-0.0707838	-0.0544558	-0.257007	-0.0904486	-0.235344	-0.15359	0.136214	-0.208339	-0.184249	-0.174996	-0.14981
HALLMARK_KRAS_SIGNALING_UP	0.271982	0.00530533	0.253977	0.0194312	-0.0547488	0.0223509	0.11568	0.0451646	-0.144081	0.0967955	0.154163	-0.232401	-0.110171	-0.162623	-0.0585946	-0.115804	0.200652	0.06807	0.102338	-0.135161	0.197563	0.133556	0.138724	0.113559	-0.0306483	0.266876	0.286147	-0.0701265	-0.04753	0.0899799	0.110061	-0.0354725	-0.224229	0.097812	0.0158376	0.217367	0.233694	-0.166037	0.211399	0.23714	-0.180331	0.265831	0.0548188	0.0689784	-0.0539951	0.183173	-0.0660534	0.312137	0.139573
HALLMARK_MITOTIC_SPINDLE	0.0285642	-0.299126	0.11612	-0.34476	0.342007	-0.329577	-0.317024	-0.191905	-0.281227	-0.251461	-0.305001	-0.376582	-0.189869	-0.384622	-0.319824	-0.186845	0.0246252	-0.0547658	-0.013937	-0.25891	-0.256768	-0.307828	-0.040339	-0.11581	0.15251	-0.17932	0.0779381	-0.0369755	-0.320554	0.0129799	-0.0656956	-0.0576842	-0.170126	0.0832554	-0.0380498	0.0819093	-0.248784	-0.264725	0.165682	-0.0572734	-0.131574	0.251937	0.268689	-0.0730038	-0.0317301	0.283702	-0.192587	0.0882099	0.152963
HALLMARK_MTORC1_SIGNALING	-0.203438	0.0751189	-0.199578	0.0240973	0.258985	-0.539212	-0.504709	-0.143307	-0.416884	0.0629008	-0.113864	-0.500225	-0.211786	-0.504027	-0.178517	-0.367757	-0.367329	-0.0643185	-0.361662	-0.10678	0.0570399	0.16729	-0.178049	-0.257552	-0.320728	-0.301554	-0.168121	-0.367416	-0.129208	-0.278827	-0.28879	-0.0466235	-0.41804	-0.414063	0.0603623	-0.499844	0.277072	-0.533395	-0.20713	0.146503	0.222029	-0.0327261	0.0669481	0.273554	-0.440218	0.269364	0.44385	0.315995	0.465712
HALLMARK_MYC_TARGETS_V1	-0.299126	-0.27079	-0.383906	-0.206787	0.296939	-0.617599	-0.414576	-0.202628	-0.416523	-0.270406	-0.106689	-0.490484	-0.316507	-0.570393	-0.267656	-0.317012	-0.321693	-0.40571	-0.34393	-0.381167	-0.139102	-0.135657	-0.458427	-0.36854	-0.340009	-0.178047	-0.247439	-0.388021	-0.320729	-0.345418	-0.261356	-0.156072	-0.462925	-0.496086	-0.245721	-0.178663	0.00120001	-0.46865	-0.371478	-0.061191	-0.209375	0.162792	0.339825	0.352676	-0.440399	0.162242	0.476535	-0.135978	0.525947
HALLMARK_MYC_TARGETS_V2	0.465277	0.0755923	-0.215603	0.341066	-0.135646	-0.369777	-0.270274	-0.553335	0.0671841	-0.515211	0.421843	-0.320573	-0.0252844	-0.490835	0.0571624	0.197532	-0.178093	-0.126825	-0.157412	-0.00939047	-0.122256	0.203668	-0.337855	-0.273055	0.109979	-0.407505	-0.604146	-0.146963	0.0438248	-0.31066	-0.276555	-0.334547	-0.207085	-0.345357	-0.203793	-0.430949	-0.00338864	-0.162967	-0.154299	-0.291567	-0.208384	-0.298166	-0.170319	0.348123	-0.237292	0.310492	0.544829	0.0208648	0.183525
HALLMARK_MYOGENESIS	0.0598817	-0.0505037	-0.09919	-0.0219286	0.0654879	0.20589	0.141506	-0.188701	0.00980754	0.0944005	-0.0557102	0.140065	0.0838053	0.1714	0.117169	0.0516455	0.209539	0.141322	0.379436	0.205937	-0.137663	-0.0555642	0.069084	0.0960456	0.226171	0.0948736	0.198817	0.394364	-0.13089	0.210365	-0.0256163	0.169768	-0.00857559	0.108213	0.266044	0.208571	0.132956	-0.0712087	-0.0971481	0.0459793	0.0454495	0.122178	-0.108121	-0.321237	0.0347011	0.287606	-0.259296	-0.076842	-0.322115
HALLMARK_NOTCH_SIGNALING	0.0213316	-0.452188	0.000560711	0.083211	-0.127794	-0.297773	-0.107444	-0.190917	-0.0433743	0.018043	0.13372	-0.35212	-0.0878045	-0.0949283	0.240029	-0.246696	-0.177397	-0.0923551	0.304849	0.230955	-0.142443	-0.194921	-0.262924	0.166892	0.0192797	-0.0221878	-0.0282757	0.292099	-0.084686	-0.0673622	-0.2743	0.363989	0.337141	0.390377	0.416393	0.074608	-0.346283	-0.236144	-0.0168417	0.0344266	0.273881	0.141342	-0.0724581	-0.202148	0.357106	0.149619	-0.132645	0.15771	0.22939
HALLMARK_OXIDATIVE_PHOSPHORYLATION	-0.516822	0.334322	-0.0720533	0.211076	0.183361	-0.564876	-0.197339	0.240797	-0.253265	0.272167	0.335003	0.0151372	0.327093	-0.368343	0.0191417	-0.187121	0.0546218	0.177213	-0.29308	-0.0332425	0.283956	0.264137	-0.0457794	0.224054	-0.265662	-0.199814	0.0115939	-0.291702	0.328402	-0.461317	0.13148	-0.15388	0.0296485	-0.231723	0.0448285	-0.284509	0.401277	-0.0739745	-0.0917482	-0.144866	0.451521	-0.392847	0.20363	0.2006	-0.0804472	-0.376011	0.18317	0.313487	-0.158646
HALLMARK_P53_PATHWAY	0.0631198	0.0143525	0.0239099	-0.101554	0.0664224	-0.236075	-0.260543	-0.0575834	-0.173635	-0.161449	-0.088178	-0.152705	-0.12007	-0.280678	-0.207154	-0.104223	0.0560897	0.0850854	-0.0246626	0.0450838	0.203223	0.0874087	-0.0100041	0.336076	-0.0649721	-0.082029	0.0068934	0.186794	-0.259428	0.075803	0.0643038	-0.0902596	-0.205845	-0.25134	-0.163028	0.138094	-0.0100057	0.0443483	0.00159159	0.0648686	-0.0242594	0.165496	0.0716515	0.325128	-0.286446	0.295749	-0.0423266	0.204944	-0.0775418
HALLMARK_PANCREAS_BETA_CELLS	-0.181536	0.00889496	-0.0895231	-0.170947	0.0529412	0.240555	0.330351	0.24245	0.0975348	0.0412957	0.31493	0.256127	0.181917	0.252359	-0.200491	-0.0757442	-0.138726	-0.0880476	-0.0314983	0.342657	0.138441	-0.189178	-0.361682	-0.200407	0.0180782	0.181178	0.0954337	0.399743	0.241819	-0.158076	-0.197607	0.0951324	0.260828	0.379763	-0.0646529	-0.153591	0.148887	-0.105517	-0.152178	-0.0787193	0.102775	-0.43678	0.144168	0.0157862	0.257143	-0.255067	0.0301284	-0.0913485	-0.228433
HALLMARK_PEROXISOME	-0.20213	0.135369	-0.147202	0.0590462	-0.0916931	-0.159843	-0.396781	-0.268058	-0.0214967	0.0922036	0.378124	0.0624395	-0.224696	-0.141426	0.0325786	-0.147598	-0.0428189	0.225873	-0.358255	0.0486243	0.145773	-0.303499	-0.0125487	0.111876	-0.0270337	-0.336039	-0.454861	0.0270231	-0.00830967	-0.145774	-0.157175	0.246543	0.107253	0.156225	-0.199919	-0.0321613	-0.176815	-0.262764	0.0760371	-0.255172	0.258593	-0.332035	0.0636322	0.0655323	0.0534799	0.0680506	0.123609	-0.110729	0.190057
HALLMARK_PI3K_AKT_MTOR_SIGNALING	-0.0840155	0.0288969	-0.177077	-0.254566	0.152891	-0.131161	-0.309848	0.00635297	-0.16901	-0.0422927	-0.270638	-0.210402	-0.0243945	-0.21446	-0.184877	-0.119816	-0.0682832	-0.383849	-0.0521565	-0.305999	-0.185137	-0.211314	-0.394254	-0.0789255	-0.0764143	-0.0764667	-0.29587	-0.112148	-0.0728777	-0.163038	-0.0216249	-0.00509675	0.0120275	0.075322	-0.284952	0.136927	-0.103856	0.0436815	-0.248461	0.119199	0.0896108	-0.0308486	0.207539	0.127733	0.0206651	0.209497	-0.167589	0.189813	-0.0675206
HALLMARK_PROTEIN_SECRETION	-0.331803	-0.25756	-0.0221524	-0.191682	0.186901	-0.5972	-0.587619	-0.102322	-0.415892	0.148923	-0.0429325	-0.535432	-0.237581	-0.630539	-0.295565	-0.0737354	-0.156969	0.0121761	-0.385656	0.0283763	0.0708275	0.145678	-0.27486	-0.194212	-0.402235	-0.133106	0.200003	-0.319281	0.0228932	-0.386029	-0.219716	-0.214488	-0.256143	-0.315454	-0.00373806	-0.158691	0.194119	-0.377484	0.144947	0.387776	0.337303	-0.121792	0.0678744	-0.0387545	-0.394893	0.243015	0.267523	0.266677	0.488833
HALLMARK_REACTIVE_OXYGEN_SPECIES_PATHWAY	0.311056	-0.0258117	-0.0242551	-0.292142	0.338507	-0.533355	-0.244199	-0.0652716	-0.131501	-0.118884	0.193809	-0.296235	0.137745	-0.448062	-0.194224	-0.0552527	0.269612	-0.173028	-0.215069	-0.239026	0.180813	0.367606	0.00670501	0.101939	-0.00828258	0.17581	0.297647	-0.0250259	0.442178	-0.00271392	-0.123866	-0.0702108	-0.274032	-0.0884865	-0.0165451	0.048864	0.255107	-0.141238	0.19208	-0.22062	-0.0447898	0.0732111	-0.172387	-0.334553	-0.166349	0.0122483	0.0879785	0.147154	0.164655
HALLMARK_SPERMATOGENESIS	0.101367	0.13112	-0.0223919	0.247728	0.0273544	0.22191	0.232259	0.0688208	0.29783	0.176958	0.0806969	0.170759	0.0344916	0.197766	0.123453	0.154583	0.120263	0.0893204	-0.0297002	-0.0932479	-0.0312068	-0.126616	0.023866	-0.176773	-0.0234058	0.133521	-0.0427817	-0.0872936	0.0660169	-0.0497321	0.115758	0.03645	-0.0839697	0.0798613	0.0751265	0.0280447	-0.0764363	0.137956	0.0842191	-0.0794853	-0.0617722	-0.116605	0.0489927	0.0459646	0.0684034	-0.261069	0.0242131	-0.185951	-0.116289
HALLMARK_TGF_BETA_SIGNALING	-0.156879	-0.0863256	0.147794	-0.0129195	0.0770106	-0.318045	-0.352247	0.0758735	-0.144658	-0.00772157	0.155797	-0.390053	0.134045	-0.350534	-0.157742	-0.100841	-0.0723324	-0.241645	0.0367046	-0.0932621	0.529595	-0.0307804	-0.015372	0.0878869	-0.356298	0.0798796	0.323892	0.0956821	0.0799364	-0.188152	0.330977	-0.0689103	-0.105056	-0.0765688	0.307207	0.0347529	0.183995	-0.132551	-0.126606	0.437952	-0.160819	0.127852	0.146327	-0.232544	0.269658	0.238489	-0.0546174	-0.114662	0.21231
HALLMARK_TNFA_SIGNALING_VIA_NFKB	0.718846	-0.190964	0.493871	0.26523	-0.074329	-0.279764	-0.133179	-0.36545	-0.0789663	-0.547296	0.225983	-0.407432	-0.205585	-0.317111	-0.256489	0.52319	0.205491	0.338371	0.0500036	0.245186	0.109709	0.0862788	0.322079	0.134318	0.0567535	0.255884	0.629595	0.213665	0.189187	0.342298	0.089184	-0.00126932	-0.129144	-0.332135	0.146852	0.293143	0.46087	-0.236171	-0.0674408	-0.0158268	-0.0816259	0.307884	-0.198365	-0.344514	0.0597675	0.506678	-0.199185	-0.0527562	-0.155138
HALLMARK_UNFOLDED_PROTEIN_RESPONSE	-0.143333	-0.301637	-0.24709	-0.225519	0.275461	-0.465506	-0.363147	-0.0969853	-0.246989	-0.279546	-0.254917	-0.460178	-0.0938591	-0.501198	-0.232426	-0.128566	-0.328894	-0.0774814	-0.244592	-0.0902866	-0.0763169	-0.232877	-0.0176625	-0.203811	-0.0623889	-0.13325	-0.167783	-0.134672	-0.168259	-0.19568	-0.317803	-0.179725	-0.172027	-0.276288	-0.26314	-0.12015	-0.211659	-0.290843	-0.140801	0.105139	-0.0475079	0.112111	-0.136492	0.239108	-0.170172	0.365455	0.441493	0.241606	0.229255
HALLMARK_UV_RESPONSE_DN	0.0270509	-0.271002	0.103704	-0.16935	0.0351885	-0.166823	-0.21551	0.212929	0.0518677	-0.134694	0.0203385	-0.16457	0.158551	-0.0118396	-0.0801053	0.203671	0.2775	-0.00367844	0.239308	0.125365	0.111929	-0.0276061	0.125252	-0.161084	-0.206081	0.298789	0.208833	-0.00890773	0.0479483	0.205327	0.192167	0.00966048	-0.228966	0.247711	0.0444451	0.306344	-0.0443652	0.351536	0.255828	0.0985826	-0.215023	0.220639	0.127066	-0.120407	0.111358	0.0717956	-0.0277811	-0.0745473	-0.221542
HALLMARK_UV_RESPONSE_UP	-0.150281	-0.200102	0.0566198	-0.153083	0.242151	-0.154526	-0.206082	-0.0941881	-0.0692355	-0.0342309	-0.18813	-0.161986	-0.198914	-0.0792432	-0.10804	0.124576	-0.0866184	-0.0106857	0.0624715	-0.295561	0.211268	-0.0617442	0.034694	-0.144279	0.122805	0.148611	0.0761746	-0.0194115	0.0169164	-0.0101385	0.0321403	0.0157635	-0.195926	-0.136764	0.0906507	-0.191908	-0.0501201	-0.134621	-0.199468	-0.0992723	-0.0478852	-0.0729275	-0.206512	-0.154184	0.133155	0.106215	0.27153	0.244923	0.299319
HALLMARK_WNT_BETA_CATENIN_SIGNALING	-0.279187	-0.231764	0.168193	-0.367393	0.206206	-0.412487	-0.522907	0.231787	-0.340499	0.124929	-0.377426	-0.20839	0.155108	-0.222883	-0.331711	-0.250278	-0.0495414	-0.345561	0.257531	-0.106981	-0.318475	-0.00311323	-0.250256	0.0587777	0.0772718	0.242408	0.103409	-0.0242003	-0.385017	0.121164	0.0768068	-0.501219	-0.133235	0.182903	0.181621	-0.0420348	-0.568434	0.0401305	-0.229223	-0.468717	-0.148983	-0.203218	0.400412	0.405278	-0.366959	0.0614667	0.273682	0.311583	0.350692
HALLMARK_XENOBIOTIC_METABOLISM	-0.222358	0.364783	0.371265	0.230226	-0.376478	-0.256913	-0.0272281	0.333403	0.249773	0.376582	0.355636	0.355253	0.436699	-0.0809534	0.325586	0.30523	0.323433	0.267846	0.257545	0.326397	0.39662	0.279441	0.218982	0.353919	-0.152007	0.084165	0.373239	0.386768	0.48023	-0.227688	0.363055	0.304281	0.352694	0.0664529	0.401469	-0.0158934	0.324687	0.121224	0.453648	0.00249019	0.0491334	-0.377377	-0.382069	-0.255289	0.19107	-0.404145	-0.0410214	0.0140244	-0.456545
[truncated: 29 more columns]

## Sheet: GSE57957-limma
ID	logFC	AveExpr	t	P.Value	adj.P.Val	B
HALLMARK_E2F_TARGETS	0.559283	-0.0415826	10.2459	1.48488e-16	4.51911e-15	27.1374
HALLMARK_MYC_TARGETS_V1	0.522052	-0.0432762	10.2036	1.80765e-16	4.51911e-15	26.9422
HALLMARK_UNFOLDED_PROTEIN_RESPONSE	0.365429	-0.0191271	9.58359	3.26279e-15	5.43798e-14	24.0707
HALLMARK_DNA_REPAIR	0.340138	-0.0224009	8.84996	1.01252e-13	1.26565e-12	20.6642
HALLMARK_MTORC1_SIGNALING	0.395351	-0.012834	7.57787	3.79214e-11	3.79214e-10	14.7993
HALLMARK_PI3K_AKT_MTOR_SIGNALING	0.232199	-0.00895669	7.37791	9.52071e-11	7.93392e-10	13.8901
HALLMARK_G2M_CHECKPOINT	0.342315	-0.0276266	7.3156	1.26719e-10	9.05139e-10	13.6079
HALLMARK_PROTEIN_SECRETION	0.348086	-0.00455281	6.89901	8.45657e-10	5.28536e-09	11.7359
HALLMARK_FATTY_ACID_METABOLISM	-0.309536	0.0380897	-6.68768	2.19208e-09	1.21782e-08	10.7979
HALLMARK_XENOBIOTIC_METABOLISM	-0.338529	0.0481973	-6.37941	8.66455e-09	4.02386e-08	9.44628
HALLMARK_COAGULATION	-0.332914	0.0433022	-6.37456	8.8525e-09	4.02386e-08	9.42519
HALLMARK_MITOTIC_SPINDLE	0.240713	-0.0109898	6.13778	2.50834e-08	1.04514e-07	8.40267
HALLMARK_ANGIOGENESIS	-0.349976	0.0132749	-5.23687	1.14827e-06	4.41643e-06	4.66508
HALLMARK_BILE_ACID_METABOLISM	-0.317684	0.0454215	-5.07609	2.20999e-06	7.89281e-06	4.02848
HALLMARK_KRAS_SIGNALING_DN	-0.154479	0.000392197	-4.95758	3.55863e-06	1.18621e-05	3.56607
HALLMARK_SPERMATOGENESIS	-0.131197	-0.00370259	-4.36687	3.50643e-05	0.000109576	1.35657
HALLMARK_MYOGENESIS	-0.154867	0.00743471	-4.25565	5.29987e-05	0.000155878	0.960018
HALLMARK_WNT_BETA_CATENIN_SIGNALING	0.23673	0.00877623	4.12436	8.56386e-05	0.000237885	0.500474
HALLMARK_GLYCOLYSIS	0.133507	0.000232688	3.82337	0.000248824	0.000654799	-0.515995
HALLMARK_HYPOXIA	-0.143898	0.0202118	-3.58684	0.000555725	0.00138931	-1.27634
HALLMARK_MYC_TARGETS_V2	0.226726	-0.0329578	3.56934	0.000589015	0.00140242	-1.33118
HALLMARK_INFLAMMATORY_RESPONSE	-0.16822	0.0127841	-3.45593	0.000855029	0.00194325	-1.68175
HALLMARK_UV_RESPONSE_UP	0.107118	-0.000298281	3.21056	0.00186485	0.00405402	-2.41058
HALLMARK_APOPTOSIS	0.125498	0.00516462	3.08424	0.00274562	0.00572004	-2.7694
HALLMARK_ESTROGEN_RESPONSE_LATE	-0.115187	0.0269584	-2.92241	0.00443947	0.00887894	-3.21216
HALLMARK_HEME_METABOLISM	-0.0746408	0.00659199	-2.69208	0.00853681	0.0164169	-3.80832
HALLMARK_P53_PATHWAY	0.0822372	-8.19677e-05	2.4055	0.0182991	0.0338872	-4.49189
HALLMARK_CHOLESTEROL_HOMEOSTASIS	-0.112068	0.032901	-2.34652	0.0212538	0.0379533	-4.62427
HALLMARK_PEROXISOME	0.0941852	-0.0148026	2.32342	0.0225223	0.0388316	-4.67536
HALLMARK_INTERFERON_ALPHA_RESPONSE	0.165053	0.0133139	2.27138	0.0256266	0.0427111	-4.78876
HALLMARK_IL2_STAT5_SIGNALING	-0.0892211	0.0058841	-2.15462	0.0339941	0.0548293	-5.03489
HALLMARK_APICAL_JUNCTION	0.0777254	0.00537933	2.06611	0.0418343	0.0635373	-5.21371
HALLMARK_PANCREAS_BETA_CELLS	-0.0908698	-0.0002576	-2.06507	0.0419346	0.0635373	-5.21576
HALLMARK_HEDGEHOG_SIGNALING	-0.107853	0.0275918	-2.02509	0.0459669	0.0675984	-5.29428
HALLMARK_UV_RESPONSE_DN	-0.0776014	0.0116265	-1.96679	0.05244	0.0749144	-5.40627
HALLMARK_TNFA_SIGNALING_VIA_NFKB	-0.117698	0.0122604	-1.86063	0.0662226	0.0919759	-5.60247
HALLMARK_ADIPOGENESIS	-0.0681552	0.0232716	-1.73961	0.0855139	0.115559	-5.81387
HALLMARK_INTERFERON_GAMMA_RESPONSE	0.0964123	-0.00120579	1.67114	0.0983383	0.129392	-5.9276
HALLMARK_TGF_BETA_SIGNALING	0.0598423	0.00672965	1.385	0.169642	0.21749	-6.35618
HALLMARK_ANDROGEN_RESPONSE	-0.0517869	0.0141545	-1.29453	0.198956	0.248695	-6.47576
HALLMARK_EPITHELIAL_MESENCHYMAL_TRANSITION	0.064955	0.00684161	1.27049	0.207345	0.252859	-6.50623
HALLMARK_NOTCH_SIGNALING	0.0488284	0.00252489	0.963301	0.338103	0.402504	-6.84674
HALLMARK_APICAL_SURFACE	-0.0462666	0.00704415	-0.929206	0.355389	0.413243	-6.8789
HALLMARK_OXIDATIVE_PHOSPHORYLATION	0.0486446	0.00645194	0.883813	0.379267	0.430985	-6.91995
HALLMARK_KRAS_SIGNALING_UP	-0.0262451	0.0351046	-0.7252	0.470303	0.516853	-7.04751
HALLMARK_REACTIVE_OXYGEN_SPECIES_PATHWAY	0.0348554	0.00493442	0.716702	0.475505	0.516853	-7.05364
HALLMARK_IL6_JAK_STAT3_SIGNALING	-0.0325861	0.0400335	-0.607845	0.544896	0.579677	-7.12588
HALLMARK_COMPLEMENT	0.0198306	-0.00171305	0.487525	0.62713	0.65326	-7.19202
HALLMARK_ESTROGEN_RESPONSE_EARLY	-0.0074174	0.0116586	-0.191275	0.848762	0.866084	-7.29313
HALLMARK_ALLOGRAFT_REJECTION	-0.00848335	0.0062074	-0.150869	0.880433	0.880433	-7.30009

## Sheet: GSE57957-t value
ID	score
E2F_TARGETS	10.2459
MYC_TARGETS_V1	10.2036
UNFOLDED_PROTEIN_RESPONSE	9.58359
DNA_REPAIR	8.84996
MTORC1_SIGNALING	7.57787
PI3K_AKT_MTOR_SIGNALING	7.37791
G2M_CHECKPOINT	7.3156
PROTEIN_SECRETION	6.89901
FATTY_ACID_METABOLISM	-6.68768
XENOBIOTIC_METABOLISM	-6.37941
COAGULATION	-6.37456
MITOTIC_SPINDLE	6.13778
ANGIOGENESIS	-5.23687
BILE_ACID_METABOLISM	-5.07609
KRAS_SIGNALING_DN	-4.95758
SPERMATOGENESIS	-4.36687
MYOGENESIS	-4.25565
WNT_BETA_CATENIN_SIGNALING	4.12436
GLYCOLYSIS	3.82337
HYPOXIA	-3.58684
MYC_TARGETS_V2	3.56934
INFLAMMATORY_RESPONSE	-3.45593
UV_RESPONSE_UP	3.21056
APOPTOSIS	3.08424
ESTROGEN_RESPONSE_LATE	-2.92241
HEME_METABOLISM	-2.69208
P53_PATHWAY	2.4055
CHOLESTEROL_HOMEOSTASIS	-2.34652
PEROXISOME	2.32342
INTERFERON_ALPHA_RESPONSE	2.27138
IL2_STAT5_SIGNALING	-2.15462
APICAL_JUNCTION	2.06611
PANCREAS_BETA_CELLS	-2.06507
HEDGEHOG_SIGNALING	-2.02509
UV_RESPONSE_DN	-1.96679
TNFA_SIGNALING_VIA_NFKB	-1.86063
ADIPOGENESIS	-1.73961
INTERFERON_GAMMA_RESPONSE	1.67114
TGF_BETA_SIGNALING	1.385
ANDROGEN_RESPONSE	-1.29453
EPITHELIAL_MESENCHYMAL_TRANSITION	1.27049
NOTCH_SIGNALING	0.963301
APICAL_SURFACE	-0.929206
OXIDATIVE_PHOSPHORYLATION	0.883813
KRAS_SIGNALING_UP	-0.7252
REACTIVE_OXYGEN_SPECIES_PATHWAY	0.716702
IL6_JAK_STAT3_SIGNALING	-0.607845
COMPLEMENT	0.487525
ESTROGEN_RESPONSE_EARLY	-0.191275
ALLOGRAFT_REJECTION	-0.150869
