# Supplementary material for: Exploration of a Novel Prognostic Nomogram and Diagnostic Biomarkers Based on the Activity Variations of Hallmark Gene Sets in Hepatocellular Carcinoma
Source: Front Oncol. 2022 Mar 10;12:830362. doi: 10.3389/fonc.2022.830362 (PMC8960170; doi:10.3389/fonc.2022.830362)
Supplement: Supplementary Table 2 — The GSVA scores, clustering information and differentially analysis results of the TCGA and ICGC cohorts. [file Table_2.xlsx]

## Sheet: TCGA-GSVA score
id	TCGA-DD-A11C-11A-11R-A131-07	TCGA-DD-A39X-11A-11R-A213-07	TCGA-DD-A3A6-11A-11R-A22L-07	TCGA-DD-A1EJ-11A-11R-A155-07	TCGA-G3-A3CH-11A-11R-A22L-07	TCGA-FV-A3I0-11A-11R-A22L-07	TCGA-DD-A3A3-11A-11R-A22L-07	TCGA-FV-A3I1-11A-11R-A22L-07	TCGA-DD-A3A4-11A-11R-A22L-07	TCGA-BC-A10U-11A-11R-A131-07	TCGA-BC-A10Q-11A-11R-A131-07	TCGA-DD-A1EH-11A-11R-A131-07	TCGA-DD-A1EE-11A-11R-A131-07	TCGA-FV-A2QR-11A-11R-A213-07	TCGA-DD-A39W-11A-11R-A213-07	TCGA-EP-A26S-11A-12R-A16W-07	TCGA-DD-A1EI-11A-11R-A131-07	TCGA-BC-A10Y-11A-11R-A131-07	TCGA-BC-A10X-11A-11R-A131-07	TCGA-DD-A3A5-11A-11R-A22L-07	TCGA-FV-A23B-11A-11R-A16W-07	TCGA-DD-A114-11A-12R-A131-07	TCGA-BC-A216-11A-11R-A155-07	TCGA-DD-A1EC-11A-11R-A131-07	TCGA-BD-A2L6-11A-21R-A213-07	TCGA-DD-A11B-11A-11R-A131-07	TCGA-BC-A10T-11A-11R-A131-07	TCGA-DD-A1EG-11A-11R-A213-07	TCGA-DD-A118-11A-11R-A131-07	TCGA-DD-A119-11A-11R-A131-07	TCGA-DD-A11D-11A-12R-A131-07	TCGA-DD-A1EB-11A-11R-A131-07	TCGA-EP-A12J-11A-11R-A131-07	TCGA-BC-A110-11A-11R-A131-07	TCGA-BC-A10Z-11A-11R-A131-07	TCGA-DD-A113-11A-12R-A131-07	TCGA-DD-A11A-11A-11R-A131-07	TCGA-DD-A1EL-11A-11R-A155-07	TCGA-DD-A39V-11A-11R-A213-07	TCGA-DD-A3A1-11A-11R-A213-07	TCGA-DD-A3A2-11A-11R-A213-07	TCGA-EP-A3RK-11A-11R-A22L-07	TCGA-FV-A3R2-11A-11R-A22L-07	TCGA-DD-A39Z-11A-21R-A213-07	TCGA-BC-A10W-11A-11R-A131-07	TCGA-BC-A10R-11A-11R-A131-07	TCGA-ES-A2HT-11A-11R-A180-07	TCGA-DD-A3A8-11A-11R-A22L-07	TCGA-DD-A116-11A-12R-A26B-07
HALLMARK_TNFA_SIGNALING_VIA_NFKB	0.527338	0.523453	0.529219	0.652421	0.500652	0.650557	0.679649	0.512739	0.547545	0.729809	0.605042	0.589516	0.558584	0.804959	0.534095	0.568498	0.561074	0.60952	0.62179	0.569791	0.684184	0.650337	0.610482	0.61484	0.71653	0.584852	0.637608	0.703591	0.546416	0.618773	0.693995	0.578177	0.550608	0.682715	0.725135	0.607781	0.708034	0.598139	0.585777	0.622961	0.538432	0.538136	0.612948	0.519031	0.681426	0.674294	0.652662	0.531034	0.507558
HALLMARK_HYPOXIA	0.602503	0.584257	0.562536	0.622708	0.587916	0.647049	0.653321	0.571232	0.600721	0.685184	0.646939	0.601667	0.607996	0.690791	0.588472	0.592711	0.604218	0.615466	0.6425	0.595044	0.634326	0.634871	0.64517	0.619592	0.646189	0.622819	0.628886	0.625652	0.592178	0.621677	0.645764	0.604712	0.612368	0.646194	0.644348	0.611127	0.653302	0.613695	0.616701	0.613335	0.599228	0.592079	0.607539	0.577622	0.648163	0.646969	0.598999	0.614554	0.572924
HALLMARK_CHOLESTEROL_HOMEOSTASIS	0.778416	0.755351	0.728704	0.825642	0.743557	0.786159	0.723016	0.759039	0.720959	0.770464	0.794219	0.776436	0.725415	0.76195	0.756153	0.786681	0.783061	0.794925	0.791494	0.75398	0.790776	0.771778	0.745794	0.755004	0.743844	0.769862	0.814496	0.82824	0.769498	0.722678	0.792523	0.789505	0.751424	0.771075	0.792658	0.830703	0.733223	0.770456	0.776287	0.734141	0.728078	0.834361	0.755181	0.719839	0.800906	0.791497	0.740629	0.754896	0.741683
HALLMARK_MITOTIC_SPINDLE	0.387315	0.363867	0.319173	0.392611	0.376224	0.373815	0.350913	0.386251	0.373324	0.389789	0.381862	0.35338	0.412088	0.402765	0.371181	0.356493	0.417868	0.405961	0.389487	0.353399	0.391196	0.415016	0.390574	0.413365	0.386088	0.388836	0.366962	0.352388	0.36651	0.412636	0.376364	0.391781	0.390289	0.366103	0.362617	0.381077	0.410071	0.382526	0.35577	0.304753	0.361187	0.370856	0.34397	0.366925	0.366047	0.392032	0.383091	0.340522	0.364814
HALLMARK_WNT_BETA_CATENIN_SIGNALING	0.266249	0.279233	0.281839	0.248717	0.24506	0.306936	0.250722	0.301014	0.314789	0.264401	0.300957	0.268055	0.29587	0.313635	0.285114	0.269052	0.297793	0.312319	0.291595	0.285773	0.321309	0.295328	0.254808	0.303849	0.292982	0.319501	0.281848	0.276661	0.246218	0.298265	0.302237	0.271905	0.325235	0.263539	0.281214	0.305912	0.291556	0.267739	0.275556	0.240929	0.295556	0.287198	0.273213	0.319491	0.277838	0.27612	0.290889	0.28578	0.271196
HALLMARK_TGF_BETA_SIGNALING	0.646794	0.626614	0.594936	0.666789	0.635034	0.674818	0.665232	0.639468	0.650552	0.713822	0.66815	0.665523	0.656467	0.724764	0.63051	0.619898	0.678449	0.698552	0.69002	0.622238	0.688713	0.658745	0.652296	0.692271	0.678678	0.678109	0.687384	0.656694	0.643097	0.681495	0.664878	0.665176	0.640917	0.669179	0.6896	0.671476	0.72508	0.65826	0.626741	0.587336	0.628014	0.628596	0.63079	0.618529	0.66957	0.680524	0.647837	0.603441	0.610276
HALLMARK_IL6_JAK_STAT3_SIGNALING	0.45585	0.447799	0.407753	0.535366	0.518589	0.520572	0.568924	0.472042	0.515588	0.553332	0.512729	0.477117	0.577218	0.615123	0.418649	0.483202	0.468024	0.512455	0.474878	0.449635	0.57572	0.583977	0.522427	0.534712	0.673704	0.494676	0.553235	0.598794	0.513524	0.531614	0.591758	0.503416	0.535855	0.576414	0.568416	0.502	0.600359	0.50769	0.504638	0.529343	0.450061	0.429238	0.535623	0.442499	0.542742	0.59994	0.597664	0.465725	0.465716
HALLMARK_DNA_REPAIR	0.612944	0.632805	0.640405	0.621357	0.623131	0.624258	0.633744	0.616093	0.647746	0.605372	0.620446	0.629396	0.614299	0.63045	0.627847	0.628455	0.645134	0.615264	0.608233	0.63157	0.629	0.62899	0.621091	0.595032	0.620423	0.610917	0.617434	0.631526	0.636963	0.605551	0.614675	0.608121	0.628971	0.624424	0.632904	0.602263	0.602849	0.63184	0.624645	0.638914	0.634859	0.637808	0.636948	0.634536	0.625859	0.604297	0.643662	0.651132	0.63945
HALLMARK_G2M_CHECKPOINT	0.315282	0.314832	0.301706	0.338839	0.321301	0.325416	0.31212	0.306596	0.32486	0.340597	0.343664	0.332389	0.322025	0.340548	0.302107	0.298499	0.389897	0.334048	0.334284	0.312395	0.321484	0.398263	0.392026	0.330679	0.333889	0.31569	0.341157	0.323326	0.338721	0.334696	0.317531	0.313165	0.340854	0.33385	0.339285	0.323656	0.359496	0.331227	0.313931	0.279188	0.304827	0.33126	0.293447	0.342982	0.32998	0.335395	0.380598	0.297727	0.31807
HALLMARK_APOPTOSIS	0.619562	0.602678	0.580742	0.663991	0.647916	0.647645	0.683876	0.61192	0.654594	0.688681	0.654955	0.643676	0.64686	0.731038	0.605762	0.647605	0.644276	0.666471	0.664675	0.601701	0.704134	0.701877	0.666573	0.658814	0.733351	0.66191	0.673306	0.682831	0.631445	0.66242	0.695727	0.643597	0.666247	0.664766	0.676204	0.636077	0.700261	0.661698	0.646907	0.640393	0.628244	0.614655	0.653009	0.608291	0.659822	0.681006	0.698189	0.620512	0.620674
HALLMARK_NOTCH_SIGNALING	0.486739	0.454418	0.471375	0.464002	0.471201	0.514184	0.48647	0.496431	0.48129	0.528555	0.521566	0.501469	0.520889	0.494279	0.469996	0.498194	0.498127	0.491341	0.509507	0.457215	0.515102	0.483255	0.479693	0.535846	0.513341	0.541704	0.506402	0.509645	0.462534	0.497173	0.488895	0.462772	0.531238	0.509511	0.5063	0.511087	0.540924	0.482325	0.49284	0.469443	0.477227	0.470363	0.474393	0.528814	0.486153	0.533167	0.471646	0.486476	0.48559
HALLMARK_ADIPOGENESIS	0.804071	0.798793	0.772708	0.811984	0.810142	0.810154	0.793958	0.798074	0.798123	0.803771	0.805859	0.796548	0.805178	0.793262	0.806752	0.8063	0.811417	0.804445	0.808282	0.78855	0.809509	0.803705	0.808347	0.807201	0.777861	0.816708	0.795787	0.800709	0.809361	0.811114	0.806596	0.808438	0.806707	0.805388	0.788213	0.817178	0.805007	0.808216	0.808141	0.783708	0.796286	0.802594	0.778859	0.793183	0.792445	0.815118	0.79068	0.80296	0.798222
HALLMARK_ESTROGEN_RESPONSE_EARLY	0.46092	0.452419	0.434716	0.47569	0.460373	0.493307	0.47454	0.458091	0.453368	0.552231	0.520093	0.454156	0.467564	0.517315	0.468961	0.458943	0.485034	0.492412	0.485893	0.461028	0.470605	0.464904	0.477329	0.478578	0.461897	0.505382	0.48918	0.485692	0.460399	0.486432	0.483613	0.477203	0.481529	0.485167	0.479607	0.483126	0.495839	0.472784	0.459764	0.459141	0.437906	0.45229	0.459397	0.428305	0.492972	0.507864	0.485828	0.489067	0.441794
HALLMARK_ESTROGEN_RESPONSE_LATE	0.476676	0.476202	0.461097	0.502285	0.495376	0.502401	0.520202	0.483111	0.480021	0.569822	0.530593	0.484261	0.49768	0.546645	0.488428	0.499242	0.510993	0.51611	0.498849	0.481086	0.498655	0.503277	0.519428	0.484444	0.501307	0.524639	0.511995	0.534857	0.485819	0.496222	0.510662	0.49565	0.514541	0.499125	0.518093	0.505296	0.519648	0.501621	0.49716	0.517656	0.472812	0.483871	0.512241	0.461261	0.517475	0.518845	0.5331	0.508564	0.486659
HALLMARK_ANDROGEN_RESPONSE	0.688411	0.663541	0.636747	0.720142	0.684753	0.720819	0.672975	0.666805	0.666736	0.741558	0.738256	0.683938	0.690193	0.714535	0.676844	0.680227	0.69998	0.709553	0.721603	0.681105	0.69025	0.692745	0.70218	0.717039	0.693473	0.698606	0.729311	0.699446	0.696147	0.70686	0.696504	0.697627	0.688958	0.721159	0.712098	0.717479	0.732344	0.706959	0.6848	0.631694	0.646793	0.678808	0.653354	0.652325	0.703129	0.74617	0.674569	0.659269	0.642618
HALLMARK_MYOGENESIS	0.401097	0.379063	0.391232	0.413892	0.413753	0.409373	0.439294	0.41147	0.440096	0.466293	0.422817	0.410138	0.4339	0.468398	0.403352	0.417583	0.431598	0.43305	0.42684	0.37386	0.450673	0.421694	0.416987	0.43808	0.418521	0.461378	0.413933	0.433925	0.365776	0.42246	0.414185	0.395541	0.426085	0.379503	0.428108	0.440569	0.41449	0.418561	0.421013	0.451332	0.408843	0.399489	0.424502	0.409675	0.428589	0.403005	0.416549	0.44315	0.398937
HALLMARK_PROTEIN_SECRETION	0.691823	0.664665	0.623254	0.707651	0.694754	0.674084	0.656502	0.685318	0.663848	0.698983	0.695686	0.677255	0.70705	0.688614	0.679318	0.687644	0.703967	0.699127	0.699584	0.666147	0.69098	0.716955	0.704092	0.705497	0.673953	0.691791	0.689513	0.65861	0.694841	0.722725	0.69197	0.706951	0.710707	0.678805	0.67149	0.689399	0.729168	0.692747	0.684625	0.593251	0.66833	0.673358	0.65158	0.664503	0.664904	0.69293	0.694468	0.646346	0.686278
HALLMARK_INTERFERON_ALPHA_RESPONSE	0.601376	0.588203	0.542343	0.619973	0.694436	0.63781	0.659319	0.592255	0.654641	0.533713	0.622487	0.590711	0.734233	0.644398	0.607297	0.57594	0.687174	0.619381	0.63514	0.551408	0.644737	0.861546	0.586034	0.627718	0.70407	0.582857	0.571749	0.717897	0.579001	0.643528	0.834462	0.643794	0.842669	0.639878	0.5959	0.571491	0.596872	0.705305	0.608786	0.592788	0.579485	0.546798	0.707302	0.596706	0.587106	0.674726	0.894899	0.567287	0.634874
HALLMARK_INTERFERON_GAMMA_RESPONSE	0.53875	0.516756	0.459195	0.568706	0.611543	0.555448	0.615105	0.525725	0.582275	0.527231	0.54125	0.533528	0.646728	0.624119	0.52629	0.519727	0.586127	0.568065	0.562424	0.484852	0.606058	0.735688	0.545769	0.571769	0.692195	0.529204	0.551191	0.649956	0.536833	0.582817	0.711403	0.576017	0.688921	0.599309	0.556282	0.519778	0.590508	0.608882	0.551341	0.550409	0.518092	0.487074	0.611678	0.50425	0.559211	0.630355	0.737058	0.507729	0.551952
HALLMARK_APICAL_JUNCTION	0.421621	0.398845	0.368984	0.42514	0.432441	0.411727	0.442848	0.422441	0.459726	0.45375	0.409288	0.405563	0.469564	0.501933	0.412329	0.417523	0.453025	0.452378	0.424097	0.367474	0.479565	0.457114	0.420081	0.464294	0.479318	0.472908	0.417945	0.434748	0.389776	0.458463	0.448567	0.422247	0.462675	0.412837	0.434778	0.431942	0.454539	0.440075	0.422736	0.425274	0.401312	0.408526	0.436722	0.396409	0.423934	0.434383	0.451169	0.440283	0.417895
HALLMARK_APICAL_SURFACE	0.310886	0.258275	0.244333	0.29278	0.293378	0.277087	0.283457	0.283803	0.325745	0.310013	0.324222	0.304514	0.341899	0.368385	0.269056	0.312891	0.314067	0.329369	0.340884	0.235525	0.387757	0.366226	0.290306	0.313948	0.368466	0.360444	0.336237	0.322405	0.26559	0.340959	0.334774	0.317186	0.361049	0.28714	0.280154	0.31405	0.319112	0.303866	0.322471	0.309951	0.274084	0.315917	0.297119	0.279362	0.308511	0.305589	0.325897	0.374329	0.292193
HALLMARK_HEDGEHOG_SIGNALING	0.244147	0.224172	0.231297	0.207258	0.271385	0.268005	0.268968	0.243123	0.276194	0.289752	0.250383	0.257234	0.263708	0.306529	0.254163	0.226877	0.2862	0.293699	0.269878	0.229454	0.302537	0.278775	0.25082	0.296852	0.253095	0.325068	0.305967	0.24315	0.228224	0.283012	0.281512	0.266577	0.302408	0.253173	0.221771	0.293108	0.274853	0.244667	0.271311	0.198949	0.213791	0.239533	0.208793	0.230169	0.232406	0.257414	0.295222	0.281977	0.234485
HALLMARK_COMPLEMENT	0.585373	0.566902	0.513325	0.616876	0.608182	0.593091	0.63363	0.573711	0.608107	0.625759	0.588019	0.578848	0.62339	0.676111	0.579629	0.596251	0.596333	0.614916	0.610339	0.546429	0.638011	0.653744	0.618085	0.605341	0.698088	0.587828	0.622247	0.644691	0.599857	0.626924	0.650358	0.59606	0.612458	0.61081	0.615063	0.595121	0.651893	0.598604	0.605978	0.603419	0.570765	0.564103	0.611433	0.545677	0.61691	0.640542	0.638128	0.587521	0.581781
HALLMARK_UNFOLDED_PROTEIN_RESPONSE	0.698209	0.684128	0.698142	0.727199	0.686662	0.717608	0.704905	0.672038	0.72837	0.721775	0.711718	0.702098	0.700723	0.711947	0.694335	0.68561	0.714053	0.690811	0.703131	0.693835	0.691187	0.7066	0.711897	0.69961	0.701754	0.696401	0.728934	0.688444	0.691967	0.695451	0.705383	0.693396	0.694011	0.7323	0.74741	0.699217	0.731409	0.694565	0.714528	0.673478	0.678552	0.685063	0.695093	0.7079	0.702284	0.709893	0.721945	0.683384	0.670172
HALLMARK_PI3K_AKT_MTOR_SIGNALING	0.600493	0.583963	0.554987	0.607977	0.60777	0.579229	0.592536	0.576876	0.600112	0.588082	0.597553	0.584918	0.606767	0.606703	0.577799	0.587729	0.609075	0.607399	0.595253	0.56899	0.609961	0.629793	0.610875	0.59653	0.629518	0.59007	0.602834	0.585301	0.601558	0.616452	0.598279	0.609126	0.608196	0.598249	0.584581	0.583979	0.634311	0.604264	0.59055	0.566738	0.570241	0.583405	0.586079	0.573541	0.598935	0.602006	0.609132	0.590159	0.597839
HALLMARK_MTORC1_SIGNALING	0.712874	0.7034	0.682768	0.747814	0.714823	0.718366	0.718641	0.697362	0.705191	0.735354	0.724197	0.723955	0.705625	0.725629	0.704271	0.730652	0.73714	0.727322	0.733138	0.696045	0.724883	0.744594	0.735137	0.700051	0.734058	0.707747	0.743931	0.732933	0.716134	0.710172	0.73546	0.724778	0.722071	0.736841	0.737277	0.733144	0.73769	0.726768	0.728253	0.696154	0.688348	0.722109	0.703047	0.689432	0.733157	0.736607	0.727398	0.701719	0.700858
HALLMARK_E2F_TARGETS	0.340774	0.34568	0.338755	0.362221	0.34542	0.334173	0.338123	0.314781	0.354167	0.334596	0.357921	0.361779	0.329009	0.345472	0.335343	0.329642	0.423754	0.345165	0.357903	0.336486	0.346545	0.430803	0.406613	0.337527	0.354756	0.331245	0.343427	0.348314	0.356953	0.346135	0.331144	0.341145	0.370611	0.352787	0.353073	0.32904	0.356919	0.365266	0.336474	0.319699	0.327886	0.363179	0.319067	0.371074	0.343134	0.33352	0.416118	0.337972	0.354971
HALLMARK_MYC_TARGETS_V1	0.818506	0.834129	0.825842	0.855444	0.826207	0.834516	0.840117	0.810776	0.867918	0.838213	0.838657	0.842621	0.818035	0.839455	0.827603	0.83005	0.855174	0.838424	0.838069	0.830281	0.833738	0.84109	0.847427	0.82394	0.836896	0.814365	0.846523	0.835864	0.837646	0.821406	0.821572	0.828317	0.826254	0.848647	0.869985	0.821519	0.84675	0.837069	0.837204	0.82237	0.827383	0.82217	0.824694	0.842112	0.842845	0.830249	0.858986	0.813355	0.830495
HALLMARK_MYC_TARGETS_V2	0.597159	0.607201	0.652408	0.629984	0.614301	0.692426	0.66417	0.570092	0.696584	0.676217	0.640488	0.631146	0.585421	0.630374	0.600957	0.60352	0.619788	0.607798	0.594695	0.638353	0.588307	0.583836	0.629625	0.560721	0.596417	0.58791	0.665375	0.65295	0.599484	0.601731	0.592625	0.617732	0.575878	0.69809	0.717752	0.592649	0.660166	0.616302	0.626919	0.636369	0.591864	0.592779	0.627496	0.630205	0.665712	0.646607	0.64895	0.640139	0.570379
HALLMARK_EPITHELIAL_MESENCHYMAL_TRANSITION	0.441001	0.38578	0.367875	0.492316	0.449941	0.448312	0.511848	0.43899	0.506475	0.563916	0.483101	0.452231	0.495607	0.66396	0.423302	0.454617	0.495095	0.499071	0.497253	0.361559	0.576193	0.494338	0.491521	0.521889	0.542836	0.538155	0.499065	0.500431	0.375628	0.484733	0.495551	0.445223	0.494936	0.447071	0.511431	0.488445	0.517433	0.504468	0.461774	0.478223	0.426366	0.442778	0.472053	0.438574	0.479117	0.452175	0.495095	0.459071	0.440585
HALLMARK_INFLAMMATORY_RESPONSE	0.341451	0.32053	0.232303	0.406395	0.363849	0.372193	0.451899	0.327423	0.377692	0.441638	0.363548	0.347816	0.413281	0.531554	0.317632	0.386722	0.36015	0.389807	0.380765	0.294099	0.462854	0.471995	0.382559	0.393974	0.55418	0.352694	0.394053	0.451674	0.363551	0.423017	0.478929	0.371929	0.392262	0.427178	0.419668	0.348849	0.47081	0.396487	0.361881	0.399303	0.323422	0.306497	0.409153	0.27158	0.410997	0.460019	0.437204	0.324681	0.330392
HALLMARK_XENOBIOTIC_METABOLISM	0.894508	0.894586	0.89341	0.886164	0.901465	0.91004	0.8878	0.888216	0.873567	0.899479	0.906525	0.893607	0.905511	0.871397	0.896305	0.896969	0.903402	0.892052	0.902555	0.9028	0.892061	0.890318	0.890441	0.889479	0.860998	0.897871	0.888278	0.907001	0.900731	0.901232	0.897061	0.896228	0.893512	0.896183	0.886805	0.91673	0.884038	0.903003	0.89969	0.881656	0.890064	0.894467	0.879639	0.892483	0.898666	0.905143	0.892593	0.906396	0.902387
HALLMARK_FATTY_ACID_METABOLISM	0.88734	0.886518	0.867124	0.889464	0.893605	0.888035	0.856495	0.888367	0.847489	0.871219	0.889893	0.882751	0.879427	0.84598	0.891781	0.880053	0.89277	0.872646	0.890942	0.882901	0.893237	0.886647	0.88885	0.875474	0.848336	0.882691	0.879407	0.890848	0.902615	0.878497	0.89459	0.891661	0.878877	0.878765	0.865053	0.908383	0.869364	0.89133	0.890825	0.871051	0.883594	0.895692	0.86192	0.872229	0.881786	0.889041	0.867109	0.87789	0.889521
HALLMARK_OXIDATIVE_PHOSPHORYLATION	0.941204	0.951611	0.948837	0.957722	0.952629	0.951689	0.939015	0.940113	0.938462	0.950196	0.945033	0.953527	0.932569	0.924958	0.954145	0.962094	0.955264	0.938616	0.93893	0.954055	0.934858	0.945645	0.950645	0.916806	0.918257	0.947074	0.942016	0.948327	0.96229	0.937938	0.946179	0.94189	0.955643	0.947233	0.937181	0.937486	0.933379	0.954787	0.955862	0.94704	0.954608	0.952678	0.945415	0.946378	0.950224	0.944231	0.942938	0.960287	0.959825
HALLMARK_GLYCOLYSIS	0.598795	0.589866	0.596072	0.606274	0.606771	0.618653	0.607393	0.579641	0.597487	0.642183	0.625682	0.600429	0.620596	0.634575	0.601128	0.61199	0.623205	0.592865	0.61486	0.590529	0.609281	0.627547	0.630701	0.59901	0.600627	0.625027	0.615612	0.603027	0.589101	0.617307	0.620849	0.612525	0.620366	0.614111	0.625319	0.612879	0.615006	0.608166	0.615885	0.604575	0.590992	0.607476	0.609508	0.603503	0.62205	0.624261	0.632309	0.631386	0.595036
HALLMARK_REACTIVE_OXYGEN_SPECIES_PATHWAY	0.777367	0.790451	0.800719	0.805138	0.806165	0.838558	0.822647	0.785084	0.814691	0.846993	0.798198	0.793424	0.812863	0.815301	0.780519	0.800494	0.787782	0.798559	0.780442	0.791314	0.803471	0.813733	0.802839	0.768245	0.821815	0.796132	0.827479	0.832041	0.803505	0.793344	0.79969	0.788206	0.789983	0.826606	0.83774	0.821099	0.815137	0.792835	0.817296	0.833702	0.78093	0.785077	0.804752	0.79905	0.825845	0.814654	0.824274	0.806551	0.794503
HALLMARK_P53_PATHWAY	0.579734	0.569427	0.571251	0.601147	0.582659	0.624001	0.618595	0.570016	0.5867	0.637408	0.606859	0.58608	0.594482	0.673901	0.560462	0.599566	0.59797	0.590943	0.59018	0.579508	0.637019	0.614379	0.601911	0.588363	0.635343	0.61055	0.605217	0.628674	0.583772	0.5921	0.614028	0.594993	0.597418	0.618395	0.6424	0.591688	0.623539	0.605713	0.59649	0.606908	0.579973	0.597682	0.614312	0.570323	0.636737	0.611259	0.635469	0.60815	0.593509
HALLMARK_UV_RESPONSE_UP	0.661582	0.6503	0.645203	0.675085	0.656129	0.675753	0.684441	0.643919	0.674516	0.678166	0.66635	0.660348	0.655015	0.707483	0.650662	0.658619	0.667387	0.669207	0.665588	0.653736	0.684418	0.687438	0.660848	0.663541	0.684411	0.670154	0.676165	0.679077	0.642728	0.661039	0.688601	0.661167	0.663459	0.674547	0.718221	0.670333	0.689584	0.665326	0.659131	0.665421	0.656418	0.651759	0.675806	0.650853	0.680469	0.681196	0.703301	0.645446	0.643676
HALLMARK_UV_RESPONSE_DN	0.467319	0.434592	0.380805	0.480291	0.446501	0.47699	0.46005	0.462091	0.462986	0.52303	0.472713	0.452475	0.488395	0.526751	0.446087	0.442885	0.491393	0.508444	0.500897	0.423104	0.505066	0.474125	0.484053	0.515268	0.49705	0.494813	0.49091	0.452622	0.437282	0.499679	0.474113	0.470784	0.47326	0.463878	0.461937	0.480312	0.518539	0.472732	0.452654	0.40324	0.451807	0.44051	0.424367	0.436489	0.457375	0.489923	0.443059	0.419767	0.442366
HALLMARK_ANGIOGENESIS	0.443105	0.398114	0.411907	0.485919	0.506868	0.516576	0.519119	0.452663	0.488626	0.630172	0.534123	0.488627	0.523525	0.682879	0.432567	0.477581	0.531074	0.524538	0.562473	0.37987	0.58966	0.525436	0.536175	0.509279	0.555189	0.563583	0.558531	0.541125	0.454614	0.502853	0.528682	0.46472	0.516369	0.502291	0.613333	0.528763	0.565855	0.535583	0.501087	0.498054	0.435853	0.448222	0.500236	0.457029	0.551878	0.499582	0.519025	0.46578	0.461749
HALLMARK_HEME_METABOLISM	0.593637	0.589352	0.555231	0.599766	0.598846	0.592402	0.588912	0.598761	0.605487	0.593677	0.603079	0.578387	0.610856	0.594589	0.599465	0.601831	0.602504	0.609578	0.597578	0.58386	0.602817	0.606354	0.596215	0.614198	0.586885	0.604663	0.592079	0.587288	0.600461	0.617768	0.60146	0.598816	0.598443	0.594032	0.599817	0.603861	0.611374	0.603793	0.592008	0.565019	0.59664	0.577203	0.589006	0.573696	0.594645	0.615523	0.598637	0.576292	0.595967
HALLMARK_COAGULATION	0.751639	0.745088	0.72721	0.779595	0.767975	0.766699	0.809316	0.757854	0.781621	0.805944	0.774298	0.771151	0.790251	0.841674	0.749406	0.779731	0.780941	0.793801	0.778241	0.739275	0.808043	0.780539	0.784911	0.783787	0.823112	0.797659	0.791444	0.801288	0.759854	0.783829	0.789741	0.758921	0.775874	0.778352	0.790856	0.776628	0.788892	0.789013	0.768596	0.789673	0.76004	0.748294	0.791555	0.750698	0.788378	0.773077	0.782039	0.786286	0.761723
HALLMARK_IL2_STAT5_SIGNALING	0.444184	0.447004	0.423501	0.472226	0.471015	0.48633	0.516161	0.439889	0.468102	0.535878	0.482815	0.460761	0.493475	0.559206	0.440556	0.459957	0.46332	0.498885	0.487571	0.437055	0.512914	0.508354	0.484057	0.480519	0.563159	0.469158	0.49447	0.518587	0.458922	0.484662	0.518999	0.469579	0.461974	0.50539	0.508946	0.479202	0.533099	0.471343	0.470575	0.48292	0.451956	0.426666	0.47913	0.422517	0.493661	0.524478	0.50905	0.440882	0.430735
HALLMARK_BILE_ACID_METABOLISM	0.791473	0.7771	0.769508	0.779439	0.782001	0.781389	0.721543	0.808444	0.732731	0.748015	0.772799	0.774257	0.760889	0.719038	0.801143	0.803576	0.803178	0.788814	0.785212	0.791087	0.780921	0.768705	0.757248	0.772291	0.714079	0.805746	0.765196	0.762467	0.77372	0.763732	0.781113	0.792746	0.790891	0.749898	0.738183	0.796057	0.737051	0.796896	0.770827	0.744135	0.787621	0.804728	0.749392	0.766996	0.744365	0.771889	0.754485	0.780957	0.792025
HALLMARK_PEROXISOME	0.759947	0.76217	0.757659	0.775568	0.761764	0.767267	0.729795	0.763934	0.736947	0.769066	0.773617	0.768761	0.74154	0.754696	0.780378	0.768348	0.78124	0.774977	0.763657	0.775501	0.763947	0.769671	0.77762	0.759399	0.726328	0.784764	0.769627	0.751598	0.760731	0.759808	0.772433	0.77021	0.780955	0.764506	0.753839	0.781205	0.751994	0.772937	0.766563	0.743442	0.751415	0.778916	0.740563	0.768467	0.758769	0.773241	0.766458	0.775784	0.765385
HALLMARK_ALLOGRAFT_REJECTION	0.389739	0.382968	0.263277	0.433694	0.492442	0.348958	0.475869	0.399585	0.462781	0.391573	0.363696	0.393854	0.494242	0.553133	0.365573	0.412698	0.401566	0.445067	0.401137	0.29693	0.526413	0.560758	0.431162	0.42223	0.66693	0.393582	0.42285	0.48746	0.417514	0.429196	0.512941	0.426946	0.448629	0.422882	0.420905	0.36787	0.501797	0.419689	0.418557	0.456887	0.382033	0.34139	0.462702	0.332454	0.45177	0.46812	0.524634	0.393632	0.408337
HALLMARK_SPERMATOGENESIS	0.101545	0.104181	0.061141	0.124495	0.112283	0.105752	0.0882214	0.0817075	0.11241	0.101013	0.119908	0.101985	0.113681	0.0794043	0.10207	0.0916656	0.145202	0.0955658	0.120223	0.100992	0.0940627	0.154607	0.130149	0.117392	0.0675579	0.124886	0.105809	0.105537	0.154353	0.134355	0.0981832	0.0956139	0.117982	0.131946	0.0900548	0.0959367	0.120852	0.116512	0.113058	0.0902155	0.102222	0.0912894	0.0778799	0.094625	0.109395	0.11431	0.118698	0.105406	0.102342
HALLMARK_KRAS_SIGNALING_UP	0.39431	0.365174	0.296182	0.430015	0.420542	0.403345	0.457808	0.387276	0.406098	0.474543	0.410461	0.399892	0.439652	0.528696	0.379948	0.424472	0.413808	0.430298	0.451893	0.336246	0.488159	0.470306	0.459383	0.435061	0.524983	0.42995	0.437285	0.460318	0.402841	0.453505	0.481079	0.415874	0.436195	0.434372	0.453261	0.411737	0.484785	0.431158	0.410446	0.422503	0.381337	0.38046	0.422726	0.353109	0.450315	0.44314	0.456321	0.373834	0.385714
HALLMARK_KRAS_SIGNALING_DN	0.194307	0.200985	0.210061	0.180998	0.197504	0.197318	0.189522	0.207432	0.161005	0.203226	0.197605	0.185612	0.219652	0.205285	0.214909	0.185371	0.216469	0.20753	0.174222	0.209159	0.202013	0.210423	0.179504	0.210179	0.192575	0.242621	0.181111	0.209514	0.174675	0.20034	0.200257	0.2317	0.22972	0.167695	0.158702	0.223352	0.158388	0.22426	0.187719	0.179823	0.181495	0.170052	0.209575	0.198336	0.150152	0.193722	0.213762	0.207318	0.188396
HALLMARK_PANCREAS_BETA_CELLS	0.483427	0.439987	0.462658	0.442521	0.487357	0.451613	0.444097	0.447126	0.445249	0.452885	0.505426	0.503854	0.425437	0.438554	0.504756	0.496292	0.493322	0.474647	0.540272	0.441678	0.440368	0.490345	0.441054	0.434898	0.44539	0.493345	0.474308	0.467718	0.467705	0.46991	0.443012	0.482841	0.514726	0.441941	0.471356	0.466622	0.423208	0.475713	0.454396	0.415919	0.453404	0.481429	0.488875	0.449224	0.442207	0.434858	0.468304	0.536048	0.447779
[truncated: 375 more columns]

## Sheet: TCGA-cluster
ID	Cluster
TCGA-DD-A11C	A
TCGA-DD-A39X	A
TCGA-DD-A3A6	A
TCGA-DD-A1EJ	A
TCGA-G3-A3CH	A
TCGA-FV-A3I0	A
TCGA-DD-A3A3	A
TCGA-FV-A3I1	A
TCGA-DD-A3A4	A
TCGA-BC-A10U	A
TCGA-BC-A10Q	A
TCGA-DD-A1EH	A
TCGA-DD-A1EE	A
TCGA-FV-A2QR	A
TCGA-DD-A39W	A
TCGA-EP-A26S	A
TCGA-DD-A1EI	A
TCGA-BC-A10Y	A
TCGA-BC-A10X	A
TCGA-DD-A3A5	A
TCGA-FV-A23B	A
TCGA-DD-A114	A
TCGA-BC-A216	A
TCGA-DD-A1EC	A
TCGA-BD-A2L6	A
TCGA-DD-A11B	A
TCGA-BC-A10T	A
TCGA-DD-A1EG	A
TCGA-DD-A118	A
TCGA-DD-A119	A
TCGA-DD-A11D	A
TCGA-DD-A1EB	A
TCGA-EP-A12J	A
TCGA-BC-A110	A
TCGA-BC-A10Z	A
TCGA-DD-A113	A
TCGA-DD-A11A	A
TCGA-DD-A1EL	A
TCGA-DD-A39V	A
TCGA-DD-A3A1	A
TCGA-DD-A3A2	A
TCGA-EP-A3RK	A
TCGA-FV-A3R2	A
TCGA-DD-A39Z	A
TCGA-BC-A10W	A
TCGA-BC-A10R	A
TCGA-ES-A2HT	A
TCGA-DD-A3A8	A
TCGA-DD-A116	A
TCGA-BD-A3EP	A
TCGA-XR-A8TC	B
TCGA-DD-AAVS	B
TCGA-KR-A7K2	A
TCGA-DD-AAE1	A
TCGA-BC-A69I	A
TCGA-CC-A7IK	B
TCGA-DD-AAW2	A
TCGA-RG-A7D4	B
TCGA-DD-AACY	A
TCGA-G3-A7M5	A
TCGA-PD-A5DF	B
TCGA-DD-A4NB	A
TCGA-ZP-A9D0	A
TCGA-CC-A7IH	A
TCGA-CC-A3MC	B
TCGA-4R-AA8I	A
TCGA-BW-A5NQ	B
TCGA-G3-A7M9	B
TCGA-FV-A3R3	A
TCGA-DD-AAE9	A
TCGA-ED-A7PX	B
TCGA-UB-A7MF	B
TCGA-DD-AAE6	B
TCGA-CC-A123	B
TCGA-CC-5258	B
TCGA-K7-A5RF	A
TCGA-RC-A7SF	A
TCGA-G3-AAV2	A
TCGA-DD-AACT	A
TCGA-DD-A4NI	A
TCGA-DD-AACK	A
TCGA-DD-AADK	A
TCGA-DD-A4NA	B
TCGA-G3-A25X	B
TCGA-DD-AACC	B
TCGA-ZS-A9CF	B
TCGA-G3-A25V	A
TCGA-DD-AADU	A
TCGA-CC-A3MB	B
TCGA-UB-AA0V	A
TCGA-WJ-A86L	A
TCGA-DD-A4NK	A
TCGA-BC-4072	B
TCGA-DD-A3A9	A
TCGA-MI-A75E	A
TCGA-DD-AAE0	B
TCGA-DD-AADM	A
TCGA-5R-AA1C	A
TCGA-ZS-A9CG	A
TCGA-2Y-A9H8	B
TCGA-ED-A66Y	B
TCGA-DD-AACV	B
TCGA-DD-A1EF	B
TCGA-DD-AAVQ	B
TCGA-DD-AAW0	A
TCGA-DD-A3A7	B
TCGA-FV-A4ZP	B
TCGA-2Y-A9GY	B
TCGA-DD-A4NP	A
TCGA-G3-A25Z	A
TCGA-BC-A69H	B
TCGA-G3-A5SM	A
TCGA-ZP-A9D1	A
TCGA-2V-A95S	B
TCGA-ZP-A9D2	B
TCGA-RC-A7S9	B
TCGA-DD-AACS	B
TCGA-DD-AADR	B
TCGA-ZP-A9CZ	B
TCGA-LG-A9QD	A
TCGA-G3-A3CJ	A
TCGA-CC-5259	B
TCGA-2Y-A9H1	A
TCGA-DD-AACO	A
TCGA-DD-AAE4	A
TCGA-DD-AACF	B
TCGA-DD-AACL	B
TCGA-DD-AADW	B
TCGA-ZP-A9D4	A
TCGA-DD-AAVR	A
TCGA-ED-A8O5	B
TCGA-G3-A7M7	A
TCGA-RC-A7SH	B
TCGA-ZS-A9CE	A
TCGA-DD-AACA	A
TCGA-DD-AAC9	A
TCGA-CC-A7IE	B
TCGA-DD-AAVU	B
TCGA-DD-AAVW	A
TCGA-DD-AADV	B
TCGA-DD-AAD0	B
TCGA-UB-A7ME	B
TCGA-LG-A6GG	A
TCGA-DD-A4NJ	B
TCGA-5R-AAAM	A
TCGA-FV-A4ZQ	B
TCGA-WQ-A9G7	B
TCGA-G3-AAV3	A
TCGA-DD-A4NN	B
TCGA-HP-A5MZ	A
TCGA-ED-A459	B
TCGA-G3-AAV0	A
TCGA-K7-A6G5	A
TCGA-DD-AADF	B
TCGA-2Y-A9H9	A
TCGA-MI-A75C	A
TCGA-DD-AACG	B
TCGA-BC-A112	B
TCGA-2Y-A9HB	A
TCGA-DD-AADS	A
TCGA-DD-AADN	B
TCGA-CC-A7II	B
TCGA-DD-A4NG	A
TCGA-NI-A4U2	A
TCGA-5C-A9VH	A
TCGA-DD-AACN	A
TCGA-O8-A75V	A
TCGA-2Y-A9H7	B
TCGA-CC-A1HT	B
TCGA-G3-AAV5	B
TCGA-DD-AADB	B
TCGA-DD-A1EK	A
TCGA-DD-AAW3	A
TCGA-DD-AADO	B
TCGA-RC-A6M4	A
TCGA-ZS-A9CD	A
TCGA-CC-A3MA	B
TCGA-2Y-A9HA	A
TCGA-DD-A4NH	B
TCGA-ED-A82E	B
TCGA-GJ-A3OU	A
TCGA-DD-AAEB	A
TCGA-5C-A9VG	B
TCGA-CC-A9FV	B
TCGA-CC-5261	B
TCGA-KR-A7K8	A
TCGA-BW-A5NP	B
TCGA-DD-A4NL	A
TCGA-G3-AAV4	A
TCGA-DD-AAVX	A
TCGA-CC-A3M9	B
TCGA-CC-A7IL	A
TCGA-DD-AAD1	A
TCGA-G3-AAUZ	A
TCGA-DD-A4ND	A
TCGA-CC-A9FU	B
TCGA-DD-A4NS	A
TCGA-DD-AADD	B
TCGA-DD-A4NQ	B
TCGA-2Y-A9H5	A
TCGA-G3-A25T	B
TCGA-G3-A7M6	B
TCGA-CC-5264	B
TCGA-DD-AADI	A
TCGA-DD-AACU	A
TCGA-DD-A73C	A
TCGA-G3-AAV7	B
TCGA-DD-AADQ	A
TCGA-DD-AAD6	B
TCGA-GJ-A9DB	A
TCGA-DD-A39Y	B
TCGA-ED-A7PZ	B
TCGA-CC-A9FS	B
TCGA-2Y-A9H4	A
TCGA-DD-AAVY	A
TCGA-QA-A7B7	B
TCGA-G3-A5SJ	B
TCGA-DD-AAEA	B
TCGA-XR-A8TD	B
TCGA-DD-AAW1	A
TCGA-UB-A7MD	A
TCGA-YA-A8S7	B
TCGA-DD-AAEG	A
TCGA-DD-AAD3	A
TCGA-BC-A3KF	A
TCGA-DD-AAD5	B
TCGA-MI-A75G	A
TCGA-DD-A1ED	A
TCGA-CC-A7IJ	B
TCGA-DD-A115	B
TCGA-ED-A66X	B
TCGA-CC-5260	B
TCGA-MR-A8JO	A
TCGA-DD-AACE	A
TCGA-2Y-A9GX	A
TCGA-DD-AAE3	A
TCGA-EP-A3JL	A
TCGA-KR-A7K7	B
TCGA-DD-AADL	A
TCGA-5R-AA1D	A
TCGA-DD-AAVZ	B
TCGA-2Y-A9GT	A
TCGA-BD-A3ER	A
TCGA-ZP-A9CY	A
TCGA-DD-A4NR	B
TCGA-G3-A25S	B
TCGA-UB-A7MA	B
TCGA-FV-A495	A
TCGA-XR-A8TG	B
TCGA-DD-AACZ	B
TCGA-G3-A25Y	B
TCGA-2Y-A9H3	A
TCGA-EP-A2KC	A
TCGA-RC-A6M5	A
TCGA-DD-A4NV	A
TCGA-DD-A73E	A
TCGA-ED-A4XI	A
TCGA-DD-A73A	A
TCGA-DD-AAEH	A
TCGA-RC-A6M6	B
TCGA-G3-A5SI	B
TCGA-DD-AACH	B
TCGA-DD-AAED	A
TCGA-CC-A8HT	B
TCGA-BC-A8YO	B
TCGA-CC-A5UD	B
TCGA-K7-AAU7	B
TCGA-G3-A5SL	A
TCGA-DD-A73G	B
TCGA-2Y-A9GS	B
TCGA-ES-A2HS	A
TCGA-G3-A3CG	A
TCGA-UB-A7MB	B
TCGA-WX-AA47	A
TCGA-MI-A75I	B
TCGA-BC-A3KG	B
TCGA-ED-A97K	A
TCGA-CC-A7IF	B
TCGA-CC-A8HS	B
TCGA-2Y-A9GW	A
TCGA-CC-5263	B
TCGA-DD-AACD	A
TCGA-FV-A496	A
TCGA-DD-AAC8	B
TCGA-CC-A7IG	B
TCGA-DD-AACJ	A
TCGA-CC-A8HV	B
TCGA-GJ-A6C0	B
TCGA-XR-A8TE	A
TCGA-ED-A7XP	A
TCGA-DD-AACI	A
TCGA-G3-A25U	B
TCGA-DD-AACP	B
TCGA-BC-A10S	A
TCGA-CC-A5UC	B
TCGA-DD-AACQ	A
TCGA-MR-A520	A
TCGA-DD-AAEE	A
TCGA-UB-A7MC	B
TCGA-G3-A5SK	A
TCGA-5C-AAPD	B
TCGA-2Y-A9H0	B
TCGA-DD-AAE7	A
TCGA-KR-A7K0	A
TCGA-DD-AAD2	A
TCGA-MI-A75H	A
TCGA-DD-AAVP	A
TCGA-T1-A6J8	A
TCGA-EP-A2KA	B
TCGA-DD-AACX	B
TCGA-DD-AAEI	B
TCGA-BC-A5W4	A
TCGA-DD-A4NF	A
TCGA-DD-AADY	B
TCGA-ZP-A9CV	A
TCGA-G3-A6UC	A
TCGA-2Y-A9H6	A
TCGA-WQ-AB4B	A
TCGA-ED-A627	A
TCGA-2Y-A9GU	A
TCGA-2Y-A9GZ	A
TCGA-DD-A73F	B
TCGA-CC-A9FW	B
TCGA-G3-A3CI	A
TCGA-DD-AADP	B
TCGA-LG-A9QC	A
TCGA-DD-AA3A	B
TCGA-HP-A5N0	A
TCGA-DD-AADG	A
TCGA-ED-A5KG	B
TCGA-DD-A4NE	B
TCGA-ED-A7PY	A
TCGA-G3-AAV1	A
TCGA-RC-A6M3	B
TCGA-CC-A5UE	B
TCGA-RC-A7SB	A
TCGA-2Y-A9GV	A
TCGA-BC-4073	B
TCGA-DD-AAEK	A
TCGA-K7-A5RG	B
TCGA-G3-A3CK	A
TCGA-G3-A7M8	A
TCGA-UB-AA0U	B
TCGA-ED-A7XO	B
TCGA-G3-AAV6	B
TCGA-WX-AA46	A
TCGA-DD-A4NO	A
TCGA-2Y-A9H2	B
TCGA-RC-A7SK	A
TCGA-DD-AACB	B
TCGA-DD-AAE2	A
TCGA-DD-AACW	B
TCGA-DD-AAD8	B
TCGA-DD-A73D	A
TCGA-ED-A8O6	B
TCGA-DD-AAVV	A
TCGA-CC-5262	B
TCGA-DD-AADC	B
TCGA-CC-A8HU	B
TCGA-DD-AADA	A
TCGA-DD-AADJ	A
TCGA-EP-A2KB	B
TCGA-NI-A8LF	A
TCGA-WX-AA44	B
TCGA-FV-A2QQ	A
TCGA-BC-A217	B
TCGA-DD-A1EA	A
TCGA-3K-AAZ8	A
TCGA-BW-A5NO	A
TCGA-DD-A73B	B
TCGA-XR-A8TF	B

## Sheet: TCGA-DEGs
id	logFC	AveExpr	t	P.Value	adj.P.Val	B
ABCA6	-0.682778	2.78807	-5.65858	3.31751e-08	7.79148e-08	7.77476
ABCA8	-0.76156	1.81024	-6.44714	4.05184e-10	1.13315e-09	12.0676
ACADL	-0.73552	1.63293	-6.24269	1.32304e-09	3.50882e-09	10.9119
ACOX2	-0.661806	4.57755	-4.88569	1.61112e-06	3.17465e-06	4.01905
ACSL1	-0.748763	6.07249	-5.00528	9.09827e-07	1.84735e-06	4.56953
ACSL4	0.601581	4.48467	2.58069	0.0102923	0.0138966	-4.20604
ACSL5	-0.827424	4.5383	-5.6269	3.92365e-08	9.08706e-08	7.6118
ACSM1	-0.91522	2.9441	-4.3519	1.80265e-05	3.21488e-05	1.70423
ACSS1	0.622727	1.66652	6.25815	1.21096e-09	3.23732e-09	10.9983
ADD3	0.608851	2.52245	6.15213	2.21446e-09	5.75845e-09	10.4094
ADH1C	-2.10809	6.65541	-7.70964	1.50305e-13	5.94976e-13	19.8151
AGXT	-1.17863	7.5696	-5.22875	3.0378e-07	6.45292e-07	5.62863
AKR1D1	-0.78875	3.26624	-3.7432	0.000214313	0.000343621	-0.642024
ALAS1	-0.826172	6.16409	-6.75945	6.30084e-11	1.93671e-10	13.8882
ALDH2	-0.994686	6.63752	-9.99917	9.83347e-21	6.69278e-20	36.1424
ALDH3A1	-0.951943	2.22333	-3.45346	0.000625662	0.000961559	-1.64507
ALDH8A1	-0.790196	4.21993	-5.01985	8.48008e-07	1.72709e-06	4.63737
ALDOA	0.834396	6.25698	7.21012	3.84886e-12	1.34057e-11	16.6288
AMACR	-0.736601	3.39746	-5.05507	7.14869e-07	1.46939e-06	4.8021
ANG	-1.09906	7.62365	-6.58652	1.77982e-10	5.19535e-10	12.8719
ANGPTL3	-1.14042	6.24979	-6.26217	1.18341e-09	3.17001e-09	11.0208
ANP32E	0.59502	3.84282	8.91917	3.30009e-17	1.77513e-16	28.1175
AOX1	-1.75021	5.91394	-8.18416	6.04941e-15	2.69897e-14	22.9777
APOA1	-0.883269	11.1006	-3.24048	0.00131504	0.00194271	-2.33443
APOC1	-0.754093	11.5334	-4.68007	4.1939e-06	7.95745e-06	3.09959
APOC3	-1.55611	11.0947	-6.33573	7.74871e-10	2.10955e-09	11.4342
AQP9	-2.25273	5.749	-9.72362	8.18634e-20	5.20027e-19	34.0459
AR	-1.01144	2.11857	-8.69457	1.66967e-16	8.66667e-16	26.5174
ARFGAP1	0.609841	3.71817	10.3745	5.22318e-22	3.8075e-21	39.0477
ARG1	-0.718828	6.59209	-2.99633	0.0029397	0.00418523	-3.0739
ASF1A	1.48776	2.00005	18.038	4.38926e-51	4.18234e-49	105.529
ASL	-0.600332	5.64931	-5.43245	1.08178e-07	2.41725e-07	6.62806
ASNS	0.668661	1.77584	5.49377	7.88026e-08	1.78476e-07	6.93518
ATAD2	0.929628	2.94036	9.37419	1.14889e-18	6.60611e-18	31.4343
AURKA	1.28013	2.76271	13.9948	2.97894e-35	4.84622e-34	69.2996
AURKB	1.53139	2.02997	18.0799	2.99672e-51	3.0751e-49	105.908
BBOX1	-0.622006	1.87445	-3.72723	0.000227764	0.000363877	-0.699255
BIRC5	1.81415	2.40903	18.9788	8.39015e-55	2.23849e-52	114.04
BLVRA	0.775657	3.53512	6.4225	4.68001e-10	1.30337e-09	11.9268
BRCA1	0.679057	1.12174	13.1701	4.06579e-32	5.2658e-31	62.1307
BUB1	1.08237	1.34317	16.5503	3.29838e-45	1.1892e-43	92.0793
BUB1B	1.15844	1.32757	16.9566	8.24125e-47	3.66461e-45	95.7467
C1R	-0.614597	7.47652	-5.17477	3.97305e-07	8.38616e-07	5.36922
C1S	-0.798985	8.16607	-6.88147	2.99332e-11	9.59878e-11	14.6172
C8A	-1.64933	5.70194	-9.75921	6.23739e-20	4.05887e-19	34.3148
C8B	-1.06866	6.18882	-6.37031	6.34175e-10	1.74431e-09	11.6299
C8G	-0.721329	7.32753	-5.08752	6.10306e-07	1.2642e-06	4.9547
C9	-1.30714	4.36982	-4.09884	5.23327e-05	8.82576e-05	0.69007
CACYBP	0.701596	3.88117	9.95981	1.33356e-20	8.98467e-20	35.8409
CAD	0.640362	2.36346	9.93367	1.63196e-20	1.08852e-19	35.6411
CANT1	0.620856	3.37671	9.74971	6.70693e-20	4.32224e-19	34.243
CAT	-0.60591	6.48146	-5.6597	3.29784e-08	7.75895e-08	7.78053
CBR1	-0.589136	6.44774	-4.93056	1.30187e-06	2.58822e-06	4.22426
CBX1	0.855014	3.5428	12.6871	2.62522e-30	3.04526e-29	57.9935
CBX3	0.605454	4.88578	10.7342	2.98543e-23	2.38477e-22	41.882
CCNA2	1.19242	2.19403	13.0301	1.36803e-31	1.72165e-30	60.9261
CCNB2	1.59037	2.08528	19.1687	1.4925e-55	6.63664e-53	115.757
CCNE1	1.02009	1.31022	9.70928	9.13311e-20	5.76484e-19	33.9377
CCNF	0.848027	1.19227	16.4398	8.98284e-45	2.99578e-43	91.0834
CCT2	0.610818	4.76843	9.60805	1.97269e-19	1.21832e-18	33.1761
CCT5	0.652445	4.63246	9.21009	3.89893e-18	2.15816e-17	30.2269
CCT6A	0.586222	5.32481	9.42366	7.93021e-19	4.57961e-18	31.8007
CDC20	1.96808	2.72437	17.7445	6.35343e-50	4.98557e-48	102.872
CDC25A	0.86751	0.914896	16.2365	5.66825e-44	1.71851e-42	89.2524
CDC25B	0.964498	3.54828	10.7791	2.08151e-23	1.69313e-22	42.2393
CDC45	1.22875	1.54793	17.7489	6.1022e-50	4.98557e-48	102.912
CDC6	1.37834	1.73606	17.3296	2.77332e-48	1.76172e-46	99.1182
CDC7	0.802236	1.32558	12.64	3.93211e-30	4.48328e-29	57.5925
CDCA3	1.19006	1.54098	18.1159	2.16073e-51	2.62038e-49	106.233
CDCA8	1.33457	1.8966	16.1613	1.11964e-43	3.31911e-42	88.5758
CDK1	1.53021	2.29428	18.212	9.0063e-52	1.33493e-49	107.103
CDK2	0.79688	2.73901	12.1645	2.24861e-28	2.32455e-27	53.5772
CDK4	0.839664	4.27234	10.5121	1.75687e-22	1.33163e-21	40.1266
CDKN2A	1.03771	2.20563	8.55301	4.57995e-16	2.29686e-15	25.5219
CDKN2C	0.895416	2.58917	9.66088	1.32052e-19	8.23165e-19	33.573
CDKN3	1.50749	2.57957	15.6291	1.37071e-41	3.5164e-40	83.7978
CDO1	-1.35009	5.72702	-7.0219	1.25631e-11	4.20028e-11	15.4683
CENPA	1.25216	1.30226	18.489	7.23374e-53	1.6083e-50	109.61
CENPE	0.6161	0.748963	13.4854	2.61139e-33	3.59133e-32	64.8567
CENPF	1.23482	1.5502	15.7747	3.68738e-42	1.00387e-40	85.1027
CES1	-1.15642	8.7976	-5.25399	2.67739e-07	5.70549e-07	5.75075
CFH	-0.640954	7.34429	-4.58072	6.58014e-06	1.22768e-05	2.66773
CFI	-0.950656	6.4705	-8.40335	1.31628e-15	6.40847e-15	24.4809
CHAF1A	0.875515	2.17545	14.3761	1.0187e-36	1.77407e-35	72.6528
CHEK1	0.810845	1.28045	14.7374	4.08576e-38	7.67663e-37	75.8481
CHEK2	0.591543	2.06308	7.70611	1.53864e-13	6.0726e-13	19.7921
CKS1B	0.732778	4.15833	9.36611	1.22047e-18	6.98759e-18	31.3746
CKS2	1.35219	4.63989	15.5905	1.94085e-41	4.88507e-40	83.4521
CPB2	-1.17691	7.5337	-7.81034	7.68139e-14	3.10515e-13	20.4754
CSE1L	0.668629	4.13695	11.486	6.53621e-26	6.05507e-25	47.9514
CTH	-1.18991	3.90923	-6.25421	1.23864e-09	3.29152e-09	10.9763
CTSC	0.591267	3.63107	4.61929	5.5295e-06	1.03746e-05	2.83444
CTSO	-0.603573	4.08338	-6.57751	1.87772e-10	5.46916e-10	12.8196
CYB5A	-0.689672	6.49041	-6.30087	9.47499e-10	2.55863e-09	11.2378
CYP17A1	-0.811853	2.32505	-3.32088	0.000997936	0.00150593	-2.07901
CYP1A1	-1.21794	1.77262	-5.55874	5.61612e-08	1.28727e-07	7.26372
CYP1A2	-1.56912	1.85168	-6.50038	2.96383e-10	8.45007e-10	12.3732
CYP27A1	-0.954766	7.02668	-6.90409	2.60487e-11	8.4138e-11	14.7535
CYP2E1	-2.11207	6.56461	-5.73224	2.23929e-08	5.32481e-08	8.15663
CYP2J2	-0.762419	4.39211	-5.75676	1.96297e-08	4.69284e-08	8.28465
CYP39A1	-0.808761	1.86095	-5.58045	5.01183e-08	1.15471e-07	7.37419
CYP4A11	-1.40541	5.54086	-6.86645	3.28227e-11	1.045e-10	14.527
CYP4A22	-1.21798	3.48032	-7.08068	8.70265e-12	2.93907e-11	15.8283
CYP4F2	-1.52143	4.12898	-8.54364	4.8943e-16	2.44532e-15	25.4564
CYP7A1	-0.665036	3.53049	-2.58181	0.0102596	0.0138665	-4.20321
CYP8B1	-2.09808	4.28686	-7.8237	7.02365e-14	2.85657e-13	20.5635
DBF4	0.620441	1.37473	13.7442	2.70424e-34	4.09939e-33	67.1087
DCTPP1	0.600538	3.79084	8.15104	7.60067e-15	3.36854e-14	22.7528
DCXR	-1.19171	7.73426	-7.35468	1.52885e-12	5.52706e-12	17.5352
DDAH2	0.757672	4.54805	8.00808	2.02184e-14	8.50832e-14	21.7893
DDX39A	0.864726	4.17409	11.6096	2.34805e-26	2.19042e-25	48.9665
DECR1	-0.606305	6.21536	-7.87853	4.85962e-14	1.99469e-13	20.926
DEK	0.695287	4.40474	8.58186	3.73165e-16	1.90001e-15	25.7239
DEPDC1	0.803558	0.918259	12.7218	1.94885e-30	2.2805e-29	58.2892
DLGAP5	1.14536	1.33683	16.6216	1.72742e-45	6.40106e-44	92.7222
DNMT1	0.925322	2.48453	12.9296	3.25973e-31	4.02636e-30	60.0642
DONSON	0.758666	2.54932	12.565	7.4697e-30	8.30382e-29	56.9556
DSCC1	0.651201	1.33018	11.4534	8.55654e-26	7.87201e-25	47.6844
DTYMK	0.955745	3.51251	13.1125	6.70113e-32	8.51363e-31	61.6347
E2F1	1.54911	2.54155	14.2676	2.66842e-36	4.56368e-35	71.6962
E2F8	0.76735	0.873348	13.6879	4.43174e-34	6.64263e-33	66.6181
ECHS1	-0.663229	7.85644	-8.3578	1.81092e-15	8.65867e-15	24.1664
EGLN3	0.758603	1.16096	6.67203	1.06768e-10	3.20065e-10	13.3719
EHHADH	-1.16322	5.00549	-8.31188	2.49514e-15	1.17201e-14	23.8504
ENO1	0.697697	7.56263	6.81782	4.41858e-11	1.38366e-10	14.2357
ENO2	0.664197	1.21732	5.93581	7.40711e-09	1.84349e-08	9.23282
ENPEP	-0.741781	2.57526	-7.31727	1.94378e-12	6.93315e-12	17.2994
EPHX1	-0.988718	9.36312	-6.25664	1.22149e-09	3.25242e-09	10.9899
EPHX2	-0.646713	4.57929	-5.33518	1.77795e-07	3.87547e-07	6.14685
ESPL1	0.769458	1.14864	11.6528	1.6404e-26	1.54106e-25	49.3222
ETFDH	-0.75202	3.68993	-9.43428	7.32214e-19	4.24684e-18	31.8796
EXO1	0.940898	1.10206	16.3459	2.10504e-44	6.8491e-43	90.237
EZH2	1.06166	2.22965	16.2906	3.47508e-44	1.08113e-42	89.7387
F11	-0.984008	4.04457	-7.57943	3.55e-13	1.36083e-12	18.97
F12	-1.25096	6.68144	-6.67223	1.06636e-10	3.20065e-10	13.3731
F13B	-0.920508	4.96283	-5.27142	2.45323e-07	5.23618e-07	5.83532
F2	-0.736533	8.3386	-3.9861	8.27451e-05	0.000136781	0.255879
F9	-1.70608	5.01947	-7.60288	3.04311e-13	1.17327e-12	19.1214
FADS1	0.765444	3.18232	4.9968	9.47807e-07	1.92154e-06	4.5301
FBL	0.816102	5.53871	10.0413	7.09548e-21	4.90434e-20	36.4653
FBLN1	0.96939	2.22502	6.27635	1.09093e-09	2.92817e-09	11.1002
FBP1	-0.905014	6.26286	-5.11422	5.35507e-07	1.1162e-06	5.08091
FBXO5	0.66994	1.23893	12.7953	1.03643e-30	1.23446e-29	58.9159
FEN1	1.15302	3.33729	15.2941	2.79416e-40	6.31764e-39	80.8017
FETUB	-1.02532	4.35039	-4.36439	1.708e-05	3.06246e-05	1.7557
FGA	-1.18148	10.7858	-6.34556	7.32018e-10	2.00105e-09	11.4898
FGG	-1.03638	10.2451	-5.4594	9.4147e-08	2.11777e-07	6.7627
FMO1	0.644602	0.857361	5.379	1.42264e-07	3.1525e-07	6.36271
FMO3	-1.42705	6.08558	-7.11201	7.14994e-12	2.43317e-11	16.0211
FUS	0.632171	4.16637	10.1959	2.12555e-21	1.5163e-20	37.6583
futime	-203.58	849.881	-2.9433	0.00347767	0.00492485	-3.22728
G6PC	-1.00362	6.00954	-4.45766	1.13728e-05	2.06694e-05	2.14411
G6PD	1.34691	3.15739	9.86535	2.76292e-20	1.8337e-19	35.1203
GABARAPL1	-0.779185	4.60185	-7.57328	3.69602e-13	1.41275e-12	18.9303
GCDH	-0.622577	3.90911	-6.87525	3.10987e-11	9.92482e-11	14.5798
GINS1	1.28005	1.53078	18.2851	4.62685e-52	7.71528e-50	107.765
GINS2	1.04697	1.91888	14.2353	3.55285e-36	5.92437e-35	71.4118
GLUL	-0.71288	7.28439	-3.37001	0.000840859	0.00127612	-1.92008
GMPS	0.639733	3.01042	11.7069	1.04584e-26	9.8947e-26	49.7686
GNMT	-1.02366	4.58229	-4.30722	2.18405e-05	3.86408e-05	1.52122
GPD1	-1.02529	3.48748	-6.13936	2.38013e-09	6.16523e-09	10.3391
GRHPR	-0.682749	5.87321	-7.20461	3.98556e-12	1.38097e-11	16.5945
GSTZ1	-0.6002	2.80965	-6.04456	4.05327e-09	1.02992e-08	9.82009
H2AFX	1.25513	3.75284	14.8408	1.62396e-38	3.18583e-37	76.7649
H2AFZ	1.11652	5.61246	14.4093	7.59101e-37	1.36843e-35	72.945
HADH	-0.630604	5.02314	-7.70471	1.55307e-13	6.11151e-13	19.7829
HAO1	-1.45888	5.83257	-8.33907	2.06415e-15	9.8342e-15	24.0373
HAO2	-1.05914	3.22548	-4.39676	1.48436e-05	2.68312e-05	1.88965
HELLS	0.802107	0.948554	16.101	1.9336e-43	5.48812e-42	88.0328
HGFAC	-1.35609	3.33185	-5.19352	3.6202e-07	7.66563e-07	5.45909
HMGA1	1.25028	4.73415	10.494	2.02934e-22	1.51237e-21	39.9838
HMGB2	1.1801	4.25343	13.6044	9.21517e-34	1.3362e-32	65.8911
HMGCL	-0.640592	4.98625	-7.74539	1.1851e-13	4.73329e-13	20.0489
HMGCS2	-0.804253	8.0012	-4.04218	6.59695e-05	0.000110142	0.470462
HMGN2	0.683954	5.77838	9.04782	1.28961e-17	6.99323e-17	29.0453
HMMR	0.968741	1.67891	12.1636	2.26531e-28	2.32455e-27	53.5699
HNRNPA1	0.670664	6.40206	10.6951	4.08278e-23	3.20378e-22	41.5719
HNRNPA3	0.66439	5.03542	13.5067	2.16748e-33	3.01189e-32	65.0417
HRG	-1.33915	7.82576	-4.61988	5.51477e-06	1.03616e-05	2.837
HSD11B1	-2.29526	5.66337	-7.92396	3.57692e-14	1.47272e-13	21.2276
HSD17B4	-0.682885	5.67045	-7.52259	5.1502e-13	1.92988e-12	18.6042
HSD17B6	-1.63872	6.73373	-7.94518	3.09861e-14	1.28371e-13	21.3689
IFIT1	-0.689816	3.30259	-5.12753	5.01613e-07	1.04719e-06	5.14404
IGFBP1	-1.02403	7.24736	-4.31946	2.07248e-05	3.67645e-05	1.5712
IL4I1	0.732198	1.72637	6.84832	3.66755e-11	1.16212e-10	14.4182
ILF2	0.654426	5.81025	9.70273	9.60114e-20	6.01311e-19	33.8882
ILF3	0.726221	4.06802	12.8241	8.08891e-31	9.72127e-30	59.162
INCENP	0.673431	1.53735	10.5341	1.47541e-22	1.13115e-21	40.2995
INSIG1	-1.02093	6.47046	-6.17727	1.92049e-09	5.02339e-09	10.5483
ITIH1	-0.836846	7.87856	-4.4303	1.28228e-05	2.32729e-05	2.02943
KHSRP	0.623225	4.52787	10.8007	1.74937e-23	1.44948e-22	42.4115
KIF11	1.04518	1.36235	17.1204	1.85983e-47	9.18896e-46	97.2265
KIF15	0.771479	0.78658	14.9849	4.47475e-39	9.47512e-38	78.0457
KIF18B	1.17983	1.09039	18.4513	1.01903e-52	1.94198e-50	109.269
KIF2C	1.44997	1.70446	18.0948	2.61791e-51	2.91024e-49	106.042
KIF4A	1.28788	1.54413	16.6407	1.45267e-45	5.53674e-44	92.8944
KLKB1	-0.977243	4.52352	-7.51142	5.53941e-13	2.06991e-12	18.5326
KPNA2	1.25812	4.23929	14.8845	1.09827e-38	2.21984e-37	77.1535
KPNB1	0.626372	4.44693	10.2416	1.48583e-21	1.07141e-20	38.0127
LBR	0.724032	4.18878	9.82703	3.70912e-20	2.44949e-19	34.8289
LCAT	-0.900764	3.74334	-6.20036	1.68434e-09	4.43178e-09	10.6763
LEAP2	-0.88476	5.42518	-5.37267	1.46931e-07	3.24513e-07	6.33145
LIG1	0.89202	2.70202	15.3867	1.21531e-40	2.85753e-39	81.629
LDHA	1.39238	2.84348	16.1521	1.21756e-43	3.53094e-42	88.4925
LSM2	0.689913	4.55271	9.22557	3.47632e-18	1.93225e-17	30.3403
MAD2L1	0.964262	1.64866	13.9104	6.26545e-35	9.95014e-34	68.5611
MARCKS	1.01356	4.1481	9.32547	1.65338e-18	9.34577e-18	31.0746
MASP2	-1.65249	5.14813	-8.72177	1.37378e-16	7.15868e-16	26.7098
MBL2	-1.07866	3.77788	-5.80989	1.47353e-08	3.56102e-08	8.56351
MCM2	1.54597	2.58883	16.6896	9.32123e-46	3.76804e-44	93.3354
MCM3	1.26561	4.09702	15.4563	6.49805e-41	1.60526e-39	82.2512
MCM5	1.14933	3.2388	15.3862	1.22098e-40	2.85753e-39	81.6244
MCM6	1.20455	2.87834	15.4256	8.56833e-41	2.07821e-39	81.9764
MELK	1.26226	1.66446	16.6598	1.22085e-45	4.79005e-44	93.0672
MEP1A	1.00479	0.907015	6.66209	1.13328e-10	3.35954e-10	13.3136
MKI67	1.31973	1.66467	17.1552	1.35495e-47	6.95196e-46	97.5413
MMP1	1.5878	0.660854	6.32649	8.17356e-10	2.22068e-09	11.3821
MMP11	0.837451	2.0687	5.56887	5.32591e-08	1.22285e-07	7.31521
MMP14	0.713095	3.91511	5.24874	2.74878e-07	5.84827e-07	5.7253
MMP7	0.724755	1.77346	3.34335	0.000922969	0.00139755	-2.00658
MMP9	0.961296	2.18767	5.47854	8.52766e-08	1.9216e-07	6.85863
MSH2	0.80306	2.35075	12.3584	4.34486e-29	4.67423e-28	55.2083
MT2A	-0.781185	7.44428	-3.63685	0.000320154	0.000503639	-1.01886
MTHFD1	-0.876178	4.72937	-7.65442	2.16666e-13	8.47603e-13	19.4554
MXD3	0.79782	2.74448	13.6341	7.10579e-34	1.04461e-32	66.1492
MYBL2	2.23394	2.38591	19.819	4.07317e-58	2.71681e-55	121.625
NAP1L1	0.854833	4.00833	11.281	3.53437e-25	3.14323e-24	46.2782
NASP	0.825118	3.70784	12.9556	2.60283e-31	3.24503e-30	60.2876
NCAPD2	1.05275	2.38193	14.3756	1.02401e-36	1.77407e-35	72.6476
NCAPH2	0.69091	3.8665	10.7673	2.28874e-23	1.85041e-22	42.1452
NDC80	1.20954	1.73308	17.2554	5.44606e-48	3.0271e-46	98.4474
NEK2	1.33659	1.75586	16.4848	5.97778e-45	2.09852e-43	91.4883
NOP56	0.827748	4.25463	12.2933	7.55356e-29	7.93422e-28	54.6596
NPM1	0.589924	6.78896	7.45124	8.19374e-13	3.02783e-12	18.1479
NR1I2	-0.864673	2.68286	-5.81451	1.43707e-08	3.47922e-08	8.58788
NUP107	0.627656	2.4535	11.3647	1.77726e-25	1.60193e-24	46.9597
NUSAP1	1.53384	3.04845	17.2637	5.05019e-48	2.92911e-46	98.5224
ORC6	0.825298	1.06604	13.8758	8.5022e-35	1.33435e-33	68.2579
PA2G4	0.640622	4.92544	13.1142	6.60379e-32	8.47063e-31	61.6492
PBK	1.18924	1.71705	13.8524	1.0445e-34	1.62019e-33	68.0535
PC	-0.751673	4.88353	-6.92429	2.30012e-11	7.52049e-11	14.8754
PCNA	0.970595	5.31409	12.605	5.30656e-30	5.99912e-29	57.295
PDK4	-0.955771	4.1772	-5.54387	6.07042e-08	1.38663e-07	7.18825
PEX11G	-0.685967	2.31126	-8.63858	2.49155e-16	1.28329e-15	26.1224
PHGDH	0.814618	3.46551	4.98899	9.84103e-07	1.98307e-06	4.49388
PIPOX	-0.73349	5.84419	-4.59353	6.21156e-06	1.16216e-05	2.72296
PLG	-1.40522	6.9807	-7.0146	1.31468e-11	4.36266e-11	15.4237
PLOD2	1.36871	1.71865	17.1794	1.08704e-47	5.80042e-46	97.7603
PLK4	0.595041	0.800278	13.213	2.80192e-32	3.70075e-31	62.5004
PLOD2	0.770106	3.72098	7.9463	3.07524e-14	1.278e-13	21.3764
PNP	0.625047	3.22799	7.20608	3.94866e-12	1.37175e-11	16.6037
POLA2	0.704349	1.9389	12.8428	6.88684e-31	8.35186e-30	59.3217
POLD1	0.929739	2.36217	15.6966	7.46275e-42	1.95202e-40	84.402
POR	-0.585784	6.56933	-5.76259	1.90236e-08	4.5561e-08	8.31514
PPM1G	0.60727	4.67096	11.9302	1.6169e-27	1.59774e-26	51.6202
PSMD1	1.39485	2.2632	16.8405	2.36804e-46	9.87176e-45	94.6975
PRIM1	0.924678	2.19363	12.5898	6.04058e-30	6.77154e-29	57.1664
PRIM2	0.624277	1.65917	13.1736	3.94616e-32	5.16095e-31	62.1604
PRKDC	0.645991	2.88723	8.23439	4.27453e-15	1.93296e-14	23.3199
PROC	-0.710679	6.59689	-4.97201	1.06774e-06	2.1419e-06	4.41526
PROZ	-1.05971	3.11639	-6.76466	6.10512e-11	1.88089e-10	13.9191
PSIP1	0.674624	2.80874	9.17105	5.20518e-18	2.8693e-17	29.9415
PSMC3IP	0.632924	2.04248	13.6029	9.33823e-34	1.33948e-32	65.8779
PSMB2	1.95029	2.9242	10.4855	2.17033e-22	1.60846e-21	39.9173
PTTG1	1.70117	3.19708	16.2902	3.48491e-44	1.08113e-42	89.7359
PYCR1	1.14601	2.17611	6.48019	3.33769e-10	9.41329e-10	12.2571
QDPR	-0.744303	5.07518	-8.60282	3.21479e-16	1.64944e-15	25.871
RACGAP1	1.11807	2.17974	14.9922	4.18993e-39	9.01511e-38	78.111
RAD21	0.600844	4.69065	7.47119	7.19859e-13	2.66748e-12	18.2752
RAD51	0.903828	1.03857	16.9897	6.10177e-47	2.80681e-45	96.0455
RAD51AP1	0.989771	1.40435	14.9253	7.62752e-39	1.58986e-37	77.5157
RAD54L	0.875613	0.990266	13.9302	5.26518e-35	8.46236e-34	68.7339
RAN	0.809321	5.49264	12.0624	5.32166e-28	5.3781e-27	52.7226
RANBP1	0.641779	4.30601	10.9441	5.50204e-24	4.64539e-23	43.5575
RAP1GAP	0.629111	2.85967	4.20471	3.3718e-05	5.84153e-05	1.10771
RBL1	0.661373	0.911834	14.7276	4.46109e-38	8.26541e-37	75.7608
RBP4	-1.36484	11.0754	-7.338	1.70177e-12	6.11903e-12	17.43
RDH16	-1.46082	4.72634	-6.73776	7.18517e-11	2.18836e-10	13.7596
REEP6	-0.616047	6.229	-3.68511	0.000267162	0.000424784	-0.849121
RFC2	0.691321	3.57085	11.7364	8.17662e-27	7.8472e-26	50.0127
RFC3	0.623847	1.99062	9.31077	1.84503e-18	1.03851e-17	30.9662
RFC4	1.19073	2.83931	17.4823	6.91468e-49	4.85483e-47	100.499
RFC5	0.75682	2.45792	13.5113	2.0822e-33	2.92384e-32	65.0816
RGN	-1.03525	5.44066	-7.73633	1.25874e-13	5.01241e-13	19.9896
RNASEH2A	1.13705	3.25739	14.7573	3.42327e-38	6.52377e-37	76.0239
RPLP0	0.651031	8.51528	7.97005	2.61791e-14	1.09476e-13	21.5349
RPS10	0.611882	7.20847	6.54178	2.32093e-10	6.70155e-10	12.6123
RPS3	0.680682	7.39876	8.11793	9.54285e-15	4.17383e-14	22.5287
RPS5	0.599613	7.52267	7.03387	1.16598e-11	3.90809e-11	15.5414
RRM1	0.773952	3.3309	11.0291	2.76155e-24	2.34644e-23	44.2406
RRM2	1.51416	2.61987	16.4437	8.67372e-45	2.96686e-43	91.1183
S100A10	0.63745	6.36429	4.91172	1.42399e-06	2.8184e-06	4.13791
S100A13	0.604138	4.2419	4.79964	2.41395e-06	4.68736e-06	3.63011
SAC3D1	0.684407	2.95394	9.25039	2.89147e-18	1.62068e-17	30.5223
SCP2	-0.620622	5.98288	-5.68616	2.86484e-08	6.76407e-08	7.91726
SERPINC1	-1.74951	9.47178	-6.91862	2.38199e-11	7.76914e-11	14.8411
SERPING1	-0.918191	9.06868	-8.88641	4.18678e-17	2.23407e-16	27.8826
SERPINH1	0.869981	4.47857	8.06259	1.39412e-14	6.03815e-14	22.1554
SET	0.65609	5.30231	11.1919	7.32825e-25	6.30702e-24	45.5554
SFPQ	0.61605	4.59952	12.1171	3.35531e-28	3.41678e-27	53.1802
SHMT1	-0.926723	5.0307	-7.14603	5.77195e-12	1.97938e-11	16.2311
SLBP	0.617808	4.12355	10.0637	5.96013e-21	4.14105e-20	36.6378
SLC1A5	1.16056	2.64157	7.93103	3.40987e-14	1.40829e-13	21.2747
SLC22A1	-2.01874	4.50801	-7.24358	3.11173e-12	1.09238e-11	16.8375
SLC27A2	-1.08772	5.05673	-6.88345	2.95717e-11	9.50569e-11	14.6292
SLC27A5	-1.77311	5.14528	-9.45512	6.26114e-19	3.66332e-18	32.0343
SLC2A1	0.639332	1.37622	5.52701	6.62903e-08	1.51165e-07	7.10286
SLC38A1	0.863154	2.04068	6.55225	2.18136e-10	6.32595e-10	12.673
SLC46A3	-1.06251	3.07162	-7.11101	7.19494e-12	2.44225e-11	16.0149
SLC6A12	-1.02824	3.01427	-7.36844	1.39925e-12	5.07229e-12	17.6222
SMC2	0.624569	1.6238	9.78138	5.26391e-20	3.44219e-19	34.4826
SMC4	0.833843	2.271	10.0138	8.77728e-21	6.00456e-20	36.2548
SMOX	0.622684	1.95591	5.5046	7.44929e-08	1.69003e-07	6.98971
SNRPA	0.747095	4.31991	12.3136	6.35749e-29	6.75928e-28	54.8306
SNRPA1	0.754518	3.42374	13.2768	1.60957e-32	2.16886e-31	63.0508
SNRPB	0.979006	6.38655	13.6338	7.12588e-34	1.04461e-32	66.1464
SNRPD1	0.821244	3.29513	13.4118	4.96335e-33	6.75624e-32	64.219
SNRPD2	0.725097	6.16503	8.79968	7.84229e-17	4.15144e-16	27.2631
SNRPG	0.658848	4.72661	12.5192	1.10488e-29	1.20813e-28	56.5671
SOAT2	0.65996	1.37294	4.09155	5.39249e-05	9.05992e-05	0.661632
SORD	-0.776839	5.23589	-5.85351	1.1626e-08	2.84569e-08	8.79406
SPAG5	1.20722	2.67726	15.1532	9.90161e-40	2.20146e-38	79.5445
SPC24	1.16025	1.78125	14.2459	3.23325e-36	5.45969e-35	71.5055
SRPRB	1.08941	1.41299	18.1952	1.04913e-51	1.39954e-49	106.951
SPINT2	0.873397	2.03751	4.48188	1.02215e-05	1.86936e-05	2.24616
SQLE	0.683302	4.21135	4.57797	6.66201e-06	1.24122e-05	2.65589
SSRP1	0.630652	4.20878	11.2419	4.8668e-25	4.24334e-24	45.9611
STIL	0.61937	0.874832	12.8495	6.50379e-31	7.95968e-30	59.3785
STIP1	0.670522	4.87632	9.97527	1.18327e-20	8.0126e-20	35.9592
STMN1	1.3599	4.21742	14.8898	1.0472e-38	2.14918e-37	77.2008
STX3	0.592445	2.06695	7.07478	9.03044e-12	3.04207e-11	15.792
SUCLG2	-0.60399	5.25895	-8.36184	1.76042e-15	8.47799e-15	24.1942
SULT1B1	-0.848655	1.26367	-7.65147	2.20924e-13	8.61734e-13	19.4363
TACC3	1.31469	2.48856	16.9042	1.32743e-46	5.71221e-45	95.2728
TAT	-2.26782	5.53498	-8.03172	1.72112e-14	7.33538e-14	21.9478
TCF19	1.31105	2.34238	14.3975	8.43105e-37	1.4996e-35	72.8408
TDO2	-0.780672	4.75575	-3.4172	0.000711934	0.00109038	-1.76534
TES	0.587782	2.62589	5.40088	1.27207e-07	2.82353e-07	6.47107
TFDP1	0.72626	3.29902	8.29842	2.74036e-15	1.28268e-14	23.758
TFRC	0.727926	3.69572	7.79074	8.7574e-14	3.52942e-13	20.3465
TIMELESS	0.772294	2.77681	11.7194	9.41945e-27	8.97539e-26	49.8723
TK1	1.44151	3.66061	13.5821	1.12088e-33	1.59069e-32	65.6966
TMEM176B	-0.762735	8.78307	-6.12951	2.5163e-09	6.50532e-09	10.2848
TMEM97	0.704985	4.8333	6.76831	5.97123e-11	1.84817e-10	13.9408
TMPO	0.707624	3.59392	10.104	4.35533e-21	3.04189e-20	36.9483
TMPRSS6	-0.680382	4.90835	-4.0018	7.76778e-05	0.000128883	0.315701
TOMM40	0.647123	4.37547	9.43499	7.28365e-19	4.24296e-18	31.8848
TOP2A	1.85449	2.6697	17.6182	2.00703e-49	1.48743e-47	101.729
TPX2	1.71268	2.76751	19.1252	2.21667e-55	7.39259e-53	115.364
TRAIP	0.820058	1.14044	14.8579	1.39344e-38	2.77441e-37	76.917
TRIB3	0.691404	4.18341	5.74335	2.10975e-08	5.02574e-08	8.21455
TRIM28	0.772842	5.34724	11.8667	2.75397e-27	2.70132e-26	51.092
TRIP13	1.1611	1.32444	15.8102	2.67662e-42	7.43876e-41	85.4211
TROAP	1.50044	1.74024	19.942	1.33568e-58	1.7818e-55	122.734
TTK	1.06528	1.18476	17.099	2.25905e-47	1.07628e-45	97.0332
TTPA	-1.19976	3.8997	-7.72396	1.36668e-13	5.42604e-13	19.9086
TTR	-0.989477	9.1677	-4.05428	6.28008e-05	0.000104983	0.517119
TUBB	0.850815	7.14951	10.7366	2.92868e-23	2.35353e-22	41.901
TUBG1	0.870099	3.69403	12.6446	3.77914e-30	4.34601e-29	57.6319
TYMS	1.37738	3.28844	15.0417	2.6902e-39	5.88316e-38	78.5513
UBA2	0.662661	3.93019	11.269	3.8984e-25	3.42136e-24	46.181
UBE2C	2.02098	3.25708	17.409	1.34676e-48	8.9829e-47	99.8363
UBE2S	1.15311	3.02136	13.7551	2.45749e-34	3.76815e-33	67.2037
UBE2T	1.36278	2.96712	14.819	1.97311e-38	3.81468e-37	76.5714
UCK2	1.74152	2.44767	10.3518	6.24934e-22	4.53077e-21	38.8701
UNG	0.620834	3.88321	10.1503	3.03545e-21	2.14248e-20	37.3056
UPB1	-1.13396	4.75633	-6.60612	1.58376e-10	4.6536e-10	12.9861
USP1	0.671993	2.7217	10.0393	7.20311e-21	4.95306e-20	36.4504
VWF	-0.619591	2.58031	-5.37834	1.42744e-07	3.15789e-07	6.35945
YWHAQ	0.762152	5.41723	10.5681	1.12533e-22	8.67736e-22	40.5677
YWHAZ	0.657478	5.74675	7.18235	4.58891e-12	1.58591e-11	16.4562
ZWINT	1.54953	2.87667	17.7523	5.92e-50	4.98557e-48	102.942

## Sheet: ICGC-GSVA score
id	SP99273-DO45275-N	SP192715-DO50816-N	SP192687-DO48751-N	SP135318-DO45227-N	SP135231-DO45133-N	SP192417-DO23515-N	SP135229-DO45131-N	SP192665-DO48715-N	SP192693-DO50783-N	SP135249-DO45165-N	SP135221-DO45113-N	SP192674-DO48727-N	SP135314-DO45225-N	SP192448-DO48677-N	SP99331-DO45303-N	SP192717-DO50820-N	SP192690-DO48761-N	SP192640-DO48697-N	SP135245-DO45161-N	SP135223-DO45119-N	SP135219-DO45111-N	SP192636-DO48695-N	SP135344-DO45247-N	SP192702-DO50802-N	SP135206-DO45092-N	SP135208-DO45093-N	SP192700-DO50799-N	SP192532-DO45235-N	SP192420-DO45175-N	SP192681-DO48737-N	SP192438-DO45191-N	SP135338-DO45243-N	SP192263-DO23511-N	SP192708-DO227801-N	SP192696-DO50789-N	SP135272-DO23517-N	SP192261-DO227643-N	SP192686-DO48747-N	SP192679-DO48733-N	SP135227-DO45125-N	SP191959-DO45139-N	SP135247-DO45163-N	SP192680-DO48736-N	SP192471-DO45211-N	SP192649-DO45261-N	SP192657-DO23552-N	SP192537-DO23531-N	SP192725-DO50857-N	SP192457-DO48679-N
HALLMARK_TNFA_SIGNALING_VIA_NFKB	0.600332	0.634551	0.515382	0.560175	0.625317	0.57807	0.647716	0.474822	0.608951	0.594983	0.560359	0.620045	0.479342	0.620965	0.721327	0.562415	0.80514	0.620672	0.523142	0.593903	0.648824	0.644352	0.597814	0.691108	0.563222	0.573934	0.732805	0.492377	0.595794	0.599178	0.554696	0.680583	0.611502	0.67116	0.637996	0.689591	0.5501	0.658269	0.723904	0.520219	0.421961	0.655561	0.520944	0.615408	0.776212	0.590062	0.580797	0.743658	0.686518
HALLMARK_HYPOXIA	0.617545	0.612933	0.591681	0.614014	0.618043	0.612298	0.652259	0.563737	0.614099	0.606909	0.606667	0.620808	0.573077	0.632606	0.668566	0.60707	0.693272	0.624897	0.584765	0.638281	0.631784	0.64411	0.612951	0.669785	0.612661	0.615043	0.654388	0.590747	0.616045	0.6201	0.624036	0.638253	0.635521	0.639055	0.62688	0.647929	0.600582	0.655415	0.682637	0.567421	0.540004	0.640053	0.613561	0.64197	0.696878	0.628234	0.627096	0.689386	0.669551
HALLMARK_CHOLESTEROL_HOMEOSTASIS	0.709667	0.777216	0.744108	0.795558	0.792736	0.811758	0.76396	0.752406	0.802823	0.807541	0.770695	0.803376	0.765245	0.784392	0.811296	0.749481	0.78947	0.75275	0.744334	0.706534	0.799026	0.772512	0.800818	0.771819	0.805997	0.79147	0.823201	0.778656	0.713297	0.716399	0.702206	0.822777	0.737638	0.823939	0.808932	0.817209	0.773143	0.739299	0.831347	0.797647	0.756805	0.818316	0.760172	0.794982	0.817329	0.804643	0.802558	0.702709	0.772146
HALLMARK_MITOTIC_SPINDLE	0.385178	0.372784	0.387296	0.413508	0.40472	0.3886	0.400601	0.356532	0.380032	0.405932	0.408148	0.394042	0.414184	0.40565	0.409213	0.4086	0.409788	0.401789	0.393412	0.404393	0.394744	0.417687	0.401794	0.390714	0.380697	0.380818	0.410052	0.402809	0.376946	0.382122	0.41064	0.40594	0.37401	0.345961	0.389439	0.41868	0.360034	0.43919	0.425314	0.380158	0.350987	0.414794	0.354647	0.386112	0.418207	0.404885	0.409058	0.426282	0.419837
HALLMARK_WNT_BETA_CATENIN_SIGNALING	0.317318	0.298846	0.250144	0.276988	0.260719	0.288891	0.25642	0.275109	0.282467	0.302059	0.257926	0.281296	0.256261	0.266105	0.270564	0.290496	0.29585	0.296765	0.258473	0.269827	0.280964	0.289095	0.281996	0.296968	0.266416	0.267689	0.364689	0.257342	0.242694	0.256107	0.278045	0.294008	0.292756	0.270199	0.27585	0.281594	0.236032	0.357218	0.290936	0.286671	0.274887	0.275856	0.279285	0.283881	0.280439	0.298755	0.276536	0.334638	0.298438
HALLMARK_TGF_BETA_SIGNALING	0.619053	0.597311	0.623482	0.659278	0.635296	0.628312	0.664733	0.571219	0.640438	0.639738	0.654121	0.637954	0.614517	0.658266	0.684454	0.619033	0.697981	0.654109	0.611639	0.674766	0.63392	0.67223	0.633435	0.664679	0.623718	0.633669	0.701168	0.633162	0.61701	0.61342	0.635942	0.67061	0.624599	0.608399	0.623005	0.679373	0.581435	0.688958	0.684496	0.590539	0.474562	0.643502	0.592231	0.662229	0.709251	0.649993	0.647249	0.709537	0.66801
HALLMARK_IL6_JAK_STAT3_SIGNALING	0.620268	0.549797	0.452453	0.528034	0.580467	0.538975	0.57193	0.464609	0.486304	0.564434	0.527223	0.534914	0.507633	0.621296	0.637699	0.582948	0.676597	0.556917	0.560506	0.575814	0.529431	0.635644	0.501022	0.671339	0.497405	0.496919	0.609601	0.468659	0.570625	0.556	0.631889	0.542498	0.577337	0.608909	0.580315	0.59144	0.508367	0.629257	0.600929	0.476131	0.401639	0.596249	0.52788	0.533593	0.693478	0.560441	0.544775	0.650158	0.64815
HALLMARK_DNA_REPAIR	0.632391	0.616798	0.631415	0.618332	0.630875	0.631603	0.61028	0.650697	0.641099	0.637298	0.620261	0.632279	0.62297	0.607294	0.611355	0.624477	0.610256	0.632286	0.623236	0.635101	0.624568	0.620436	0.614329	0.632362	0.626145	0.631951	0.593274	0.61227	0.636106	0.615141	0.620383	0.6199	0.625013	0.658612	0.629066	0.601169	0.644381	0.638766	0.594701	0.628693	0.648769	0.619338	0.629221	0.618072	0.598641	0.619828	0.617539	0.617848	0.607678
HALLMARK_G2M_CHECKPOINT	0.338929	0.32481	0.335368	0.353818	0.374755	0.355505	0.366759	0.327928	0.339163	0.351532	0.353414	0.354242	0.340094	0.350486	0.375042	0.347359	0.369603	0.36263	0.338392	0.380691	0.3544	0.358728	0.348364	0.38349	0.338341	0.363334	0.343202	0.341618	0.333066	0.343847	0.372485	0.349582	0.346738	0.352985	0.361469	0.377232	0.36482	0.427216	0.369605	0.323819	0.313739	0.349389	0.323555	0.332752	0.388312	0.349413	0.350768	0.373839	0.342726
HALLMARK_APOPTOSIS	0.712624	0.654052	0.626515	0.668747	0.681831	0.657202	0.70272	0.604003	0.666778	0.674546	0.665231	0.656819	0.626147	0.706484	0.693595	0.692336	0.740632	0.671509	0.659218	0.70169	0.661482	0.725237	0.633692	0.724403	0.652186	0.64874	0.714368	0.620616	0.678039	0.650204	0.688182	0.688679	0.683864	0.69508	0.678693	0.693683	0.64989	0.735816	0.723409	0.598537	0.555717	0.692745	0.667188	0.683899	0.735296	0.688949	0.67948	0.756459	0.726102
HALLMARK_NOTCH_SIGNALING	0.451616	0.454386	0.415185	0.440779	0.414635	0.435877	0.430555	0.434214	0.432694	0.448029	0.419394	0.450425	0.406043	0.444176	0.46743	0.43734	0.48975	0.431803	0.433127	0.444006	0.445499	0.443732	0.440078	0.48802	0.411984	0.410006	0.517484	0.41961	0.416178	0.470869	0.455595	0.439344	0.444455	0.413563	0.432604	0.459425	0.418617	0.487348	0.476661	0.440111	0.432547	0.411383	0.447507	0.439625	0.501935	0.419	0.423271	0.45121	0.428756
HALLMARK_ADIPOGENESIS	0.775063	0.757339	0.818133	0.819328	0.819851	0.820548	0.808735	0.800102	0.811936	0.807128	0.80796	0.808221	0.808225	0.811347	0.809509	0.820718	0.811299	0.805414	0.801086	0.817093	0.812812	0.816787	0.804185	0.808822	0.81439	0.817465	0.790551	0.819409	0.803778	0.795492	0.804887	0.80854	0.790029	0.806364	0.794606	0.816533	0.808414	0.798109	0.812876	0.77761	0.765111	0.819324	0.801837	0.802799	0.800696	0.820102	0.809605	0.774989	0.804777
HALLMARK_ESTROGEN_RESPONSE_EARLY	0.389134	0.417571	0.450016	0.448441	0.433408	0.440611	0.439182	0.415806	0.446516	0.451442	0.425619	0.45532	0.426498	0.447123	0.464325	0.42759	0.483259	0.435919	0.426236	0.442026	0.46079	0.445343	0.433392	0.465577	0.433292	0.452872	0.473354	0.439965	0.419519	0.437743	0.445717	0.449717	0.418293	0.432105	0.413528	0.46474	0.416212	0.439515	0.524715	0.416378	0.386887	0.454527	0.402315	0.449905	0.480879	0.431303	0.415953	0.426179	0.45049
HALLMARK_ESTROGEN_RESPONSE_LATE	0.506189	0.470958	0.496767	0.491577	0.497382	0.504888	0.514341	0.466343	0.507449	0.513869	0.504116	0.500988	0.489219	0.524904	0.511024	0.494376	0.545607	0.492536	0.494115	0.531307	0.516448	0.515377	0.482498	0.533373	0.495769	0.504532	0.530209	0.479979	0.503803	0.497344	0.519386	0.507931	0.504786	0.525739	0.48655	0.520962	0.489978	0.535305	0.592616	0.460656	0.470252	0.506832	0.497374	0.530228	0.540012	0.498953	0.486282	0.50676	0.524753
HALLMARK_ANDROGEN_RESPONSE	0.629041	0.640532	0.692238	0.721302	0.699943	0.699591	0.726245	0.634553	0.671857	0.696462	0.699923	0.705887	0.690792	0.720462	0.759144	0.689465	0.737353	0.676937	0.653647	0.732728	0.723944	0.709347	0.717888	0.748138	0.695246	0.723227	0.703722	0.702039	0.652996	0.679989	0.742401	0.700918	0.638964	0.67087	0.698024	0.752608	0.676315	0.69504	0.740916	0.618327	0.587135	0.729196	0.650107	0.685768	0.769003	0.701836	0.7021	0.698605	0.704938
HALLMARK_MYOGENESIS	0.47048	0.435773	0.381579	0.421513	0.39329	0.418436	0.40071	0.395162	0.439545	0.408884	0.387297	0.419683	0.389834	0.426738	0.416762	0.433991	0.469932	0.417871	0.407048	0.411362	0.396701	0.449154	0.395747	0.46223	0.409308	0.392695	0.495969	0.380779	0.416484	0.42776	0.409246	0.42945	0.463099	0.43789	0.388921	0.396306	0.391304	0.483328	0.491414	0.401245	0.411226	0.408272	0.448047	0.441968	0.450289	0.412732	0.399372	0.472965	0.445034
HALLMARK_PROTEIN_SECRETION	0.648436	0.608438	0.722419	0.735341	0.726689	0.712639	0.73329	0.667253	0.677323	0.721927	0.738282	0.690568	0.730937	0.718421	0.723609	0.728132	0.712986	0.695809	0.700814	0.75435	0.702192	0.732355	0.713058	0.720226	0.705698	0.722271	0.667776	0.723019	0.678911	0.663342	0.76264	0.686717	0.629851	0.661686	0.698053	0.730925	0.685311	0.705996	0.721559	0.615768	0.585942	0.728211	0.6702	0.698935	0.732862	0.72528	0.725709	0.696695	0.713922
HALLMARK_INTERFERON_ALPHA_RESPONSE	0.800439	0.692059	0.579091	0.62265	0.770167	0.695999	0.6639	0.583147	0.580546	0.785908	0.666223	0.573668	0.7112	0.743257	0.627453	0.822917	0.717438	0.639861	0.772165	0.721336	0.619198	0.84134	0.580524	0.740733	0.731297	0.595188	0.706545	0.604137	0.70535	0.675996	0.82491	0.631929	0.730673	0.766378	0.730423	0.613303	0.658756	0.734847	0.61521	0.587573	0.633465	0.853327	0.666625	0.640412	0.683337	0.733731	0.799001	0.733312	0.800518
HALLMARK_INTERFERON_GAMMA_RESPONSE	0.731544	0.622515	0.51916	0.569471	0.676673	0.615849	0.633288	0.510881	0.536218	0.663762	0.602108	0.540021	0.622248	0.686961	0.619907	0.699867	0.697376	0.605568	0.668399	0.667556	0.570278	0.735477	0.535652	0.691199	0.62277	0.541664	0.655286	0.542253	0.639406	0.603932	0.71282	0.585467	0.660927	0.690619	0.652101	0.592443	0.590007	0.685149	0.591424	0.532557	0.538015	0.725026	0.603577	0.578367	0.674481	0.643143	0.687038	0.700159	0.727972
HALLMARK_APICAL_JUNCTION	0.472145	0.406786	0.363641	0.401239	0.396523	0.407174	0.394012	0.361092	0.410543	0.4131	0.390041	0.389784	0.390625	0.439795	0.41595	0.422623	0.458247	0.400055	0.408212	0.427573	0.374894	0.459619	0.36504	0.462593	0.39207	0.376671	0.485396	0.373291	0.410836	0.390127	0.430738	0.409093	0.42724	0.42022	0.388689	0.395256	0.363465	0.511853	0.452472	0.375824	0.371188	0.41291	0.427696	0.425178	0.43498	0.421191	0.400968	0.477441	0.449532
HALLMARK_APICAL_SURFACE	0.325887	0.266714	0.240122	0.259693	0.27937	0.257443	0.274392	0.258596	0.265425	0.274853	0.253764	0.238443	0.237908	0.276507	0.304746	0.276989	0.301775	0.26971	0.260615	0.304419	0.247692	0.324782	0.231488	0.312697	0.256285	0.286687	0.32361	0.235193	0.280919	0.240498	0.271531	0.28626	0.309993	0.29046	0.246611	0.279926	0.228329	0.339055	0.297976	0.247403	0.258239	0.25239	0.285444	0.281048	0.317974	0.291627	0.247182	0.308382	0.314921
HALLMARK_HEDGEHOG_SIGNALING	0.25394	0.214551	0.233454	0.255138	0.203214	0.217875	0.226262	0.23417	0.260526	0.23558	0.234108	0.196179	0.215969	0.237539	0.242134	0.236846	0.221719	0.246115	0.199316	0.238638	0.217057	0.260679	0.21685	0.235641	0.236739	0.242798	0.267087	0.23654	0.211381	0.239549	0.183749	0.23951	0.242978	0.228763	0.214186	0.233895	0.171422	0.271353	0.284934	0.246888	0.1738	0.226829	0.203031	0.24298	0.254137	0.215412	0.23254	0.290737	0.250079
HALLMARK_COMPLEMENT	0.660491	0.57295	0.571513	0.592305	0.623073	0.608078	0.633331	0.532388	0.574629	0.611825	0.608144	0.577795	0.589344	0.631955	0.636791	0.622748	0.679394	0.604788	0.613851	0.658329	0.588557	0.652248	0.570707	0.641776	0.590488	0.584513	0.621466	0.571027	0.616982	0.571938	0.637053	0.596318	0.611238	0.624335	0.603515	0.62391	0.582426	0.657331	0.633693	0.536998	0.525306	0.62131	0.618824	0.609013	0.665665	0.624729	0.621676	0.680344	0.65822
HALLMARK_UNFOLDED_PROTEIN_RESPONSE	0.678104	0.6835	0.698381	0.702829	0.719059	0.731917	0.729418	0.705634	0.703692	0.704927	0.707267	0.734556	0.688994	0.698072	0.740414	0.709094	0.746357	0.717254	0.682481	0.718837	0.727502	0.70701	0.703103	0.789767	0.706087	0.719093	0.688145	0.705989	0.70425	0.702047	0.774353	0.716719	0.689458	0.720849	0.717886	0.722753	0.716564	0.720486	0.742952	0.660831	0.68565	0.718657	0.690757	0.691625	0.793526	0.716978	0.695174	0.713152	0.691135
HALLMARK_PI3K_AKT_MTOR_SIGNALING	0.587676	0.560515	0.578531	0.591285	0.598463	0.594341	0.599631	0.553341	0.570639	0.589047	0.594396	0.583328	0.586686	0.595353	0.591895	0.602446	0.587823	0.598019	0.585593	0.625801	0.571412	0.609015	0.567585	0.595492	0.580517	0.589782	0.581076	0.581146	0.578503	0.560577	0.603578	0.571931	0.572875	0.558798	0.584069	0.576482	0.577601	0.601728	0.582538	0.548398	0.538565	0.5939	0.571163	0.577392	0.603045	0.594625	0.589	0.606997	0.597276
HALLMARK_MTORC1_SIGNALING	0.693109	0.684916	0.710752	0.730977	0.740715	0.746278	0.748277	0.699229	0.722334	0.733691	0.723822	0.732326	0.723019	0.742587	0.764365	0.727607	0.766648	0.727146	0.710248	0.751257	0.729713	0.74271	0.726387	0.781147	0.727157	0.741239	0.715388	0.731997	0.708771	0.689973	0.751766	0.738519	0.696288	0.753409	0.742463	0.749284	0.729681	0.743684	0.764239	0.664965	0.670462	0.747048	0.713389	0.725663	0.790956	0.749081	0.736959	0.729345	0.724525
HALLMARK_E2F_TARGETS	0.357167	0.332039	0.359138	0.363098	0.400644	0.376508	0.370462	0.359702	0.366858	0.370627	0.36051	0.36277	0.359321	0.356315	0.368039	0.355918	0.360003	0.383195	0.351068	0.3888	0.355567	0.373139	0.366824	0.396635	0.356173	0.37664	0.320155	0.353596	0.355843	0.348814	0.382025	0.364742	0.364849	0.402058	0.384942	0.370732	0.394113	0.442131	0.364573	0.338368	0.357705	0.356573	0.346759	0.345554	0.372136	0.361178	0.369064	0.379537	0.351038
HALLMARK_MYC_TARGETS_V1	0.844657	0.820595	0.860084	0.866501	0.8781	0.864015	0.878031	0.85606	0.861463	0.871294	0.870584	0.882417	0.854029	0.867387	0.885251	0.86118	0.880011	0.874126	0.844455	0.879611	0.869534	0.870887	0.875106	0.925575	0.855026	0.866567	0.83312	0.861623	0.859302	0.85273	0.908803	0.860186	0.838051	0.876016	0.872278	0.875097	0.874445	0.898049	0.867563	0.806971	0.818786	0.859491	0.853479	0.858658	0.893597	0.881156	0.855245	0.875993	0.844933
HALLMARK_MYC_TARGETS_V2	0.549502	0.605204	0.571225	0.582533	0.600023	0.591616	0.595632	0.618197	0.605517	0.587447	0.572451	0.644106	0.532836	0.574083	0.646417	0.565703	0.63779	0.604221	0.553857	0.566411	0.653866	0.546448	0.601385	0.743678	0.563217	0.615385	0.573457	0.592606	0.599564	0.618225	0.682357	0.605236	0.600782	0.658485	0.629653	0.614783	0.650734	0.61057	0.592665	0.59308	0.606348	0.602952	0.552623	0.5572	0.658597	0.602282	0.536742	0.551652	0.520118
HALLMARK_EPITHELIAL_MESENCHYMAL_TRANSITION	0.565749	0.470741	0.420037	0.494507	0.460637	0.468016	0.499161	0.399695	0.514968	0.489372	0.458173	0.476346	0.433189	0.556293	0.572197	0.486678	0.621752	0.521363	0.450094	0.533868	0.443932	0.579263	0.46245	0.611261	0.469851	0.457722	0.596117	0.422561	0.48961	0.470411	0.524272	0.518351	0.534138	0.518714	0.468314	0.50528	0.42354	0.670467	0.603319	0.399523	0.372393	0.497993	0.509582	0.529694	0.617315	0.523926	0.48665	0.649956	0.573585
HALLMARK_INFLAMMATORY_RESPONSE	0.4351	0.346051	0.299812	0.348866	0.390506	0.356753	0.415077	0.252125	0.32605	0.385269	0.355102	0.351028	0.324216	0.42715	0.45354	0.395826	0.535482	0.365942	0.373728	0.441801	0.375977	0.446192	0.32828	0.449921	0.330812	0.342872	0.435633	0.313763	0.38631	0.340726	0.400804	0.369079	0.383312	0.432837	0.369422	0.419681	0.333109	0.457867	0.431875	0.269246	0.228633	0.425516	0.353461	0.356207	0.508814	0.386158	0.385597	0.498105	0.468982
HALLMARK_XENOBIOTIC_METABOLISM	0.810704	0.830478	0.897281	0.89459	0.881623	0.89323	0.872508	0.885959	0.88905	0.888136	0.880729	0.879937	0.88483	0.880154	0.883347	0.877821	0.88591	0.87142	0.875067	0.873168	0.89221	0.883506	0.88786	0.834188	0.892339	0.903346	0.846839	0.901522	0.878265	0.880883	0.846113	0.885542	0.836378	0.877433	0.871561	0.893823	0.877777	0.836628	0.890921	0.853751	0.849133	0.894664	0.84953	0.87876	0.870592	0.872709	0.882203	0.804198	0.884642
HALLMARK_FATTY_ACID_METABOLISM	0.816518	0.823313	0.894674	0.901558	0.89237	0.901433	0.878456	0.887066	0.894329	0.881568	0.879981	0.876181	0.892468	0.877736	0.882024	0.890106	0.867041	0.884559	0.872247	0.870189	0.889558	0.881106	0.898756	0.842683	0.901496	0.892091	0.838713	0.910445	0.875888	0.86508	0.862154	0.881901	0.836667	0.884483	0.883499	0.892884	0.885177	0.821966	0.875641	0.849108	0.849644	0.886407	0.871948	0.869206	0.86453	0.892916	0.894245	0.800963	0.875369
HALLMARK_OXIDATIVE_PHOSPHORYLATION	0.896942	0.889912	0.960707	0.950467	0.959608	0.959654	0.949251	0.959807	0.954013	0.955871	0.952914	0.941165	0.943383	0.935309	0.937332	0.955051	0.93343	0.947505	0.936424	0.961449	0.958254	0.942811	0.9482	0.953703	0.958513	0.961702	0.879949	0.950366	0.95468	0.939009	0.957981	0.941733	0.926139	0.963312	0.945349	0.948228	0.971927	0.925685	0.930054	0.901261	0.936064	0.954812	0.937186	0.945601	0.922903	0.95284	0.949861	0.905543	0.925757
HALLMARK_GLYCOLYSIS	0.563654	0.558516	0.573286	0.586691	0.589323	0.597415	0.586118	0.578213	0.584185	0.596801	0.574297	0.583231	0.581164	0.58326	0.590061	0.58486	0.605729	0.57317	0.575886	0.601204	0.579887	0.588595	0.579076	0.610125	0.578887	0.600366	0.570517	0.573928	0.586292	0.571579	0.618554	0.575844	0.585159	0.605735	0.575939	0.578688	0.589204	0.591168	0.616391	0.546878	0.572498	0.595234	0.58276	0.598767	0.603415	0.586438	0.58957	0.549244	0.588958
HALLMARK_REACTIVE_OXYGEN_SPECIES_PATHWAY	0.806269	0.802279	0.800005	0.804474	0.807173	0.813401	0.813226	0.804328	0.819347	0.821218	0.814475	0.810981	0.797844	0.813482	0.827544	0.811522	0.8372	0.812381	0.792649	0.823265	0.827045	0.807637	0.802609	0.836359	0.801535	0.817226	0.822003	0.795991	0.809822	0.801733	0.827752	0.806217	0.816797	0.820503	0.811462	0.819874	0.812409	0.825016	0.831431	0.774556	0.786128	0.821876	0.803964	0.809571	0.824357	0.815917	0.800822	0.811535	0.805383
HALLMARK_P53_PATHWAY	0.63408	0.614581	0.577262	0.603072	0.619972	0.609961	0.608945	0.568993	0.618814	0.612463	0.58413	0.612628	0.560653	0.610061	0.623191	0.609047	0.653315	0.604187	0.592677	0.603908	0.604745	0.632104	0.568476	0.635265	0.595663	0.595989	0.651128	0.565416	0.614089	0.592088	0.618217	0.616469	0.616457	0.636117	0.61361	0.602208	0.601587	0.651958	0.63209	0.578099	0.572622	0.625928	0.598978	0.605988	0.646522	0.611252	0.600889	0.650146	0.632208
HALLMARK_UV_RESPONSE_UP	0.678205	0.667643	0.643613	0.658137	0.6828	0.681166	0.675119	0.64339	0.670605	0.675185	0.660122	0.679761	0.641168	0.685574	0.683754	0.675015	0.708413	0.671125	0.655872	0.670986	0.681104	0.697502	0.668313	0.717029	0.665117	0.665724	0.692471	0.646213	0.68197	0.673424	0.675813	0.685595	0.668152	0.694081	0.683217	0.683329	0.664635	0.698666	0.700806	0.634166	0.631814	0.68318	0.658119	0.677342	0.709682	0.674851	0.665194	0.698435	0.694126
HALLMARK_UV_RESPONSE_DN	0.44781	0.417292	0.44769	0.481585	0.435504	0.447365	0.478654	0.39991	0.463942	0.452284	0.461289	0.440674	0.434948	0.490939	0.513036	0.45555	0.51771	0.47944	0.425316	0.505021	0.440692	0.506891	0.469899	0.496367	0.458287	0.463811	0.503823	0.455997	0.429596	0.446754	0.468954	0.468122	0.454207	0.420127	0.445686	0.494035	0.410308	0.497759	0.525023	0.403527	0.346441	0.462159	0.431071	0.47383	0.524989	0.48472	0.466931	0.534028	0.498071
HALLMARK_ANGIOGENESIS	0.554922	0.495715	0.418965	0.50128	0.48014	0.45283	0.492031	0.387148	0.503711	0.501765	0.47066	0.477696	0.425935	0.56463	0.571119	0.510134	0.67957	0.507666	0.449782	0.533004	0.449447	0.567882	0.468065	0.649488	0.461724	0.464816	0.639924	0.403475	0.492116	0.502583	0.577712	0.547498	0.520473	0.525018	0.496777	0.556891	0.437591	0.686506	0.565188	0.380073	0.348396	0.49618	0.530651	0.556387	0.647607	0.52778	0.462154	0.632916	0.542347
HALLMARK_HEME_METABOLISM	0.564972	0.555998	0.608151	0.606842	0.592191	0.602595	0.597655	0.576753	0.587815	0.608493	0.60662	0.584082	0.60502	0.604848	0.59505	0.61583	0.590683	0.578857	0.591267	0.605399	0.592569	0.610412	0.592302	0.573686	0.59882	0.591645	0.589553	0.605049	0.590222	0.587219	0.585329	0.581987	0.559906	0.574494	0.580895	0.59275	0.576486	0.582276	0.59975	0.554956	0.553142	0.603333	0.572757	0.603274	0.59341	0.59974	0.606414	0.587205	0.602618
HALLMARK_COAGULATION	0.804344	0.766402	0.766737	0.789632	0.782094	0.78898	0.786687	0.747601	0.792577	0.791348	0.786939	0.772729	0.769294	0.802172	0.805784	0.796059	0.841514	0.789895	0.786534	0.803711	0.783587	0.820035	0.772679	0.809046	0.780178	0.786336	0.813168	0.770989	0.794095	0.778951	0.789442	0.799222	0.790804	0.806186	0.768914	0.801943	0.769221	0.829557	0.83325	0.735203	0.734234	0.79184	0.793657	0.802858	0.808861	0.794879	0.783624	0.825574	0.820178
HALLMARK_IL2_STAT5_SIGNALING	0.520233	0.499203	0.436972	0.469102	0.475804	0.457655	0.508736	0.406499	0.452166	0.482769	0.466599	0.478235	0.433163	0.518215	0.540113	0.476076	0.574353	0.504643	0.461011	0.526087	0.479445	0.516246	0.46977	0.539811	0.455567	0.460017	0.542766	0.44276	0.48024	0.48414	0.500008	0.481689	0.496938	0.516603	0.491945	0.512998	0.463352	0.538213	0.53013	0.433074	0.387866	0.49378	0.477458	0.484229	0.571994	0.485092	0.481048	0.55998	0.53175
HALLMARK_BILE_ACID_METABOLISM	0.639062	0.671027	0.763541	0.783019	0.748677	0.755561	0.71104	0.765053	0.754758	0.746762	0.756902	0.730545	0.791256	0.71571	0.743881	0.732486	0.706956	0.727748	0.745105	0.715572	0.754225	0.740086	0.767331	0.634676	0.766386	0.777442	0.661397	0.782589	0.727259	0.710747	0.676395	0.752286	0.665733	0.717425	0.727787	0.759145	0.73717	0.639712	0.72362	0.712805	0.71896	0.767553	0.688321	0.73323	0.702505	0.732895	0.772256	0.620733	0.744211
HALLMARK_PEROXISOME	0.680753	0.712909	0.746635	0.7565	0.761104	0.753924	0.729821	0.761339	0.75503	0.74218	0.747597	0.743374	0.760397	0.733943	0.755831	0.751359	0.73258	0.737081	0.736593	0.738205	0.756798	0.738298	0.748569	0.708452	0.752538	0.764305	0.717119	0.75839	0.745329	0.727385	0.736991	0.749559	0.736097	0.743682	0.744611	0.742009	0.759562	0.707895	0.727891	0.734843	0.73693	0.757488	0.723678	0.736047	0.723376	0.742315	0.75301	0.677038	0.726615
HALLMARK_ALLOGRAFT_REJECTION	0.616435	0.481934	0.362667	0.421518	0.497636	0.434953	0.51429	0.345413	0.397641	0.459354	0.443027	0.422302	0.43508	0.518328	0.451824	0.51506	0.549217	0.50539	0.490391	0.541148	0.389172	0.541301	0.382693	0.511011	0.413678	0.395666	0.498231	0.374667	0.501571	0.388385	0.504164	0.427931	0.511824	0.512146	0.486618	0.440917	0.431461	0.586231	0.455042	0.368947	0.342158	0.482623	0.500565	0.432595	0.529158	0.494874	0.480997	0.610594	0.557859
HALLMARK_SPERMATOGENESIS	0.0890966	0.0736855	0.142848	0.116976	0.0917246	0.114369	0.122766	0.108559	0.10552	0.10504	0.105761	0.090689	0.117316	0.10053	0.10755	0.0983352	0.106473	0.0944877	0.103654	0.145389	0.104978	0.107309	0.120732	0.111413	0.109027	0.158234	0.0599018	0.12429	0.0842237	0.098256	0.101153	0.0983626	0.0922654	0.114602	0.0863174	0.11889	0.110961	0.127195	0.127533	0.105653	0.119176	0.0989911	0.0819402	0.107736	0.134173	0.110894	0.102024	0.0975673	0.0798008
HALLMARK_KRAS_SIGNALING_UP	0.469562	0.409791	0.385876	0.413248	0.44158	0.415268	0.464186	0.32451	0.403917	0.433105	0.414805	0.410549	0.38836	0.468126	0.473916	0.429565	0.5452	0.448992	0.41585	0.491494	0.413031	0.487928	0.387134	0.495463	0.404642	0.411543	0.484656	0.369367	0.431295	0.379829	0.443174	0.440868	0.446829	0.473797	0.42484	0.460225	0.405445	0.502411	0.503639	0.342318	0.313862	0.456263	0.433498	0.450142	0.515126	0.450019	0.438876	0.514719	0.501238
HALLMARK_KRAS_SIGNALING_DN	0.129719	0.134911	0.131844	0.140189	0.13827	0.145663	0.117686	0.15682	0.149808	0.136445	0.143416	0.125781	0.146047	0.117183	0.0971713	0.136258	0.12861	0.134646	0.137749	0.139895	0.153299	0.143459	0.116294	0.0733618	0.154089	0.133527	0.147736	0.127998	0.130011	0.131257	0.093441	0.13308	0.158491	0.142726	0.114597	0.119993	0.096381	0.119165	0.135541	0.14678	0.159588	0.140306	0.11639	0.127081	0.0829888	0.11417	0.11591	0.123846	0.142113
HALLMARK_PANCREAS_BETA_CELLS	0.416482	0.391982	0.459299	0.446549	0.410166	0.443235	0.466748	0.44437	0.425031	0.490179	0.429087	0.399122	0.44612	0.443901	0.412253	0.432388	0.475158	0.44108	0.446346	0.468676	0.428142	0.436992	0.4508	0.462777	0.465408	0.486815	0.431736	0.483284	0.428581	0.430011	0.42505	0.445743	0.417217	0.484458	0.427642	0.455192	0.436072	0.449611	0.473284	0.42522	0.440303	0.439945	0.461555	0.449464	0.40366	0.458404	0.442415	0.409916	0.44864
[truncated: 396 more columns]

## Sheet: ICGC-cluster
ID	Cluster
DO45207	A
DO45245	B
DO23536	A
DO23529	A
DO45299	B
DO45097	A
DO23534	A
DO45165	A
DO45139	B
DO23514	A
DO45177	A
DO45133	A
DO45233	A
DO45195	A
DO45171	A
DO48733	A
DO45275	B
DO50813	A
DO45225	B
DO45257	A
DO45093	B
DO48751	B
DO50822	A
DO45121	A
DO48677	A
DO48679	A
DO23539	A
DO45091	A
DO50805	A
DO48747	B
DO45253	A
DO45249	B
DO48736	A
DO48706	A
DO45125	A
DO45193	B
DO23552	B
DO45145	B
DO45273	A
DO48695	A
DO45183	A
DO48732	A
DO48727	A
DO48743	A
DO45157	A
DO48760	A
DO50850	A
DO50857	A
DO50855	A
DO48712	A
DO50818	A
DO45243	A
DO23513	A
DO45277	B
DO50803	A
DO45223	A
DO45187	B
DO48681	B
DO45161	B
DO50778	B
DO45231	A
DO48737	B
DO45297	B
DO23512	A
DO45155	B
DO50845	A
DO50793	A
DO45173	A
DO45191	A
DO50819	A
DO50844	B
DO50800	A
DO48725	A
DO23538	A
DO45141	A
DO50802	A
DO48716	A
DO23543	A
DO45092	A
DO50825	A
DO50816	A
DO50829	B
DO50804	A
DO48719	A
DO45201	A
DO45215	A
DO45289	B
DO50815	B
DO45305	B
DO48704	A
DO23541	A
DO50798	A
DO45281	A
DO23526	B
DO227643	A
DO45127	B
DO45241	A
DO45217	B
DO227801	A
DO45131	A
DO23546	A
DO45101	A
DO45169	A
DO45147	B
DO23545	A
DO23525	B
DO45185	B
DO23535	A
DO23511	A
DO45219	A
DO50799	A
DO48717	B
DO50820	A
DO23537	B
DO45135	A
DO23531	A
DO48720	B
DO48697	B
DO45307	B
DO48723	A
DO45103	A
DO50859	A
DO45175	A
DO45105	A
DO50809	A
DO45303	B
DO50832	A
DO48746	A
DO45199	A
DO48701	A
DO50839	A
DO23528	A
DO45149	A
DO48730	B
DO48672	A
DO45267	B
DO48674	A
DO23548	A
DO45143	A
DO45179	A
DO45235	A
DO50814	A
DO23523	B
DO45263	B
DO23521	B
DO45213	A
DO50811	A
DO48742	A
DO48759	A
DO45227	A
DO45287	B
DO45229	A
DO45117	A
DO45163	A
DO23532	A
DO48761	A
DO48693	A
DO45205	B
DO50789	A
DO45239	B
DO48715	A
DO45189	B
DO45301	B
DO45255	A
DO48682	B
DO50774	A
DO45181	A
DO23518	A
DO50807	A
DO45107	A
DO23527	A
DO50783	A
DO23510	A
DO45247	A
DO48721	A
DO45109	A
DO23515	B
DO45119	A
DO50817	A
DO23540	A
DO45123	A
DO45285	B
DO50785	B
DO45137	A
DO23547	A
DO45237	B
DO45167	A
DO45279	B
DO45261	A
DO45251	B
DO23517	A
DO45259	B
DO23524	B
DO45115	A
DO50791	A
DO23550	A
DO45094	A
DO45265	B
DO48757	B
DO45096	A
DO23519	B
DO23544	A
DO48700	A
DO45211	B
DO50806	B
DO45113	A
DO50787	A
DO23551	A
DO23533	A
DO45153	A
DO45159	A
DO45283	B
DO23549	B
DO45203	A
DO45099	A
DO50808	A
DO48728	B
DO50840	A
DO45197	A
DO45269	B
DO48741	A
DO45111	A
DO45095	A
DO23530	A
DO23542	A
DO45209	B
DO45221	A
DO23508	A
DO50776	A
DO45129	A
DO23516	B
DO23509	A

## Sheet: ICGC-DEGs
id	logFC	AveExpr	t	P.Value	adj.P.Val	B
ABCA6	-1.64674	2.79068	-12.7624	1.22837e-28	3.90154e-27	54.367
ABCA8	-1.2287	1.81166	-8.10893	2.90439e-14	1.04715e-13	21.6829
ABCA9	-0.812791	1.21258	-9.01114	7.56722e-17	3.54199e-16	27.541
ABCC2	-1.49031	4.48996	-8.59139	1.25306e-15	5.15921e-15	24.7758
ABCG8	-1.65185	3.9558	-9.1421	3.11231e-17	1.49885e-16	28.4168
ABHD6	-0.965757	3.24907	-9.85085	2.30959e-19	1.46018e-18	33.2543
ABL1	0.594844	2.76028	7.25343	5.97499e-12	1.66402e-11	16.4532
ACAA1	-0.93722	5.4141	-8.65596	8.17091e-16	3.43848e-15	25.1969
ACAA2	-1.03154	5.90605	-8.25438	1.13713e-14	4.26106e-14	22.6052
ACADL	-1.35408	1.62884	-9.6624	8.63392e-19	5.07385e-18	31.9528
ACADM	-0.976478	4.46091	-8.49382	2.38386e-15	9.54976e-15	24.1426
ACLY	0.753825	4.20811	8.43858	3.42518e-15	1.35584e-14	23.7859
ACOX1	-0.785668	4.50979	-7.88969	1.17376e-13	3.93417e-13	20.3101
ACOX2	-1.66858	4.57148	-11.1721	1.73412e-23	1.82151e-22	42.637
ACSL1	-1.82613	6.06708	-11.5652	9.57484e-25	1.21646e-23	45.5013
ACSL4	0.851227	4.46756	2.87	0.00448219	0.00593768	-3.18878
ACSL5	-1.19355	4.53102	-6.64759	2.09226e-10	5.19753e-10	12.973
ACSM1	-1.94927	2.93208	-7.88036	1.24505e-13	4.14187e-13	20.2522
ACSM3	-0.58562	2.45413	-4.28806	2.64093e-05	4.29111e-05	1.60736
ACSS1	0.972616	1.66514	7.88718	1.19253e-13	3.98705e-13	20.2946
ACTR3	0.646035	3.86492	8.1665	2.006e-14	7.37192e-14	22.0468
ADAM9	1.13229	2.67408	8.84813	2.2679e-16	1.00846e-15	26.4594
ADD3	0.857433	2.52523	6.99221	2.83381e-11	7.42692e-11	14.9283
ADH1C	-3.52426	6.6366	-11.8244	1.39897e-25	2.22169e-24	47.4037
ADSL	0.62886	3.67783	8.15508	2.15898e-14	7.89062e-14	21.9746
AGXT	-3.15318	7.55579	-13.4155	8.67149e-31	5.80794e-29	59.2696
AKR1C2	-1.45829	5.34243	-5.45565	1.24409e-07	2.42634e-07	6.75666
AKR1D1	-1.96334	3.24926	-8.20023	1.61391e-14	5.94738e-14	22.2607
ALAD	-1.06715	5.12232	-9.32973	8.62845e-18	4.47874e-17	29.6818
ALAS1	-1.29847	6.15161	-8.89924	1.6092e-16	7.25226e-16	26.7975
ALDH18A1	0.805245	3.76094	8.99692	8.33083e-17	3.88578e-16	27.4463
ALDH1A1	-1.57778	8.20893	-8.69215	6.42542e-16	2.765e-15	25.4335
ALDH2	-1.37747	6.64556	-11.7092	3.29275e-25	4.72315e-24	46.557
ALDH3A1	-0.967428	2.20273	-2.75201	0.00638907	0.00833956	-3.50923
ALDH3A2	-0.846784	5.51039	-7.20716	7.89176e-12	2.17512e-11	16.1805
ALDH8A1	-1.72172	4.20536	-9.61511	1.2001e-18	6.90055e-18	31.6279
ALDOA	1.31428	6.26001	9.63393	1.05276e-18	6.10602e-18	31.7571
AMACR	-0.900249	3.40601	-4.78961	2.97369e-06	5.21961e-06	3.69568
AMD1	0.641192	3.0897	8.27943	9.66709e-15	3.63265e-14	22.7649
ANG	-1.87941	7.61272	-9.61667	1.1871e-18	6.8554e-18	31.6386
ANGPTL3	-2.38909	6.23788	-11.6735	4.29451e-25	5.96758e-24	46.2943
ANXA1	0.663876	3.29056	3.95874	0.000100107	0.000153674	0.343472
AOX1	-2.70021	5.89394	-10.9155	1.1308e-22	1.10108e-21	40.7835
APEX1	0.613189	5.81844	9.64796	9.54773e-19	5.56187e-18	31.8535
APOA1	-2.77009	11.075	-8.92003	1.39918e-16	6.32714e-16	26.9353
APOC1	-1.98587	11.5265	-11.4389	2.43591e-24	2.82565e-23	44.5778
APOC2	-2.18093	7.52228	-11.3473	4.78593e-24	5.36506e-23	43.91
APOC3	-3.45176	11.0699	-13.2686	2.64904e-30	1.53644e-28	58.1642
APOE	-1.37534	11.3388	-8.89745	1.62873e-16	7.31558e-16	26.7856
AQP7	-0.67487	1.87717	-6.5199	4.31706e-10	1.04708e-09	12.2655
AQP9	-3.29487	5.72918	-13.0065	1.93708e-29	7.54229e-28	56.195
AR	-1.19023	2.10204	-8.32949	6.98285e-15	2.66909e-14	23.0849
ARG1	-2.98168	6.57367	-11.9367	6.06212e-26	1.03678e-24	48.2309
ARPC5L	0.593768	3.86018	7.67646	4.47356e-13	1.41081e-12	18.996
ASF1A	1.4226	1.99041	12.66	2.66295e-28	7.70477e-27	53.6013
ASL	-1.09418	5.64609	-8.58655	1.29377e-15	5.27795e-15	24.7443
ASNS	0.931027	1.77614	5.90063	1.26765e-08	2.67147e-08	8.97237
ATF5	-0.61497	6.11009	-2.17425	0.0306938	0.0378424	-4.8944
AURKA	0.876293	2.7568	6.34099	1.1729e-09	2.72586e-09	11.2901
AURKB	1.47943	2.02362	12.553	5.96363e-28	1.65739e-26	52.8035
BBOX1	-0.839614	1.86224	-3.99222	8.77512e-05	0.000135958	0.46799
BCAM	0.587635	4.83402	3.54395	0.000476199	0.00069124	-1.12197
BCKDHB	-0.813407	2.88564	-7.8648	1.37361e-13	4.55821e-13	20.1557
BIRC5	1.65332	2.39758	12.0402	2.79841e-26	5.11381e-25	48.9956
BLVRA	0.900533	3.53027	5.88314	1.38994e-08	2.91537e-08	8.88285
BLVRB	-0.615407	6.43109	-5.55294	7.63262e-08	1.51742e-07	7.22986
BPHL	-0.828567	3.95015	-7.86097	1.40717e-13	4.63498e-13	20.1319
BRCA1	0.734971	1.12208	10.6331	8.75978e-22	7.58802e-21	38.7602
BTG2	0.739188	3.52368	4.82829	2.49384e-06	4.41804e-06	3.86469
BUB1	1.07689	1.34155	11.6551	4.91908e-25	6.765e-24	46.16
BUB1B	1.20003	1.32474	13.0037	1.97886e-29	7.54229e-28	56.1739
C1R	-1.20269	7.47332	-8.67021	7.43384e-16	3.17844e-15	25.29
C1S	-1.4972	8.1639	-11.8005	1.67124e-25	2.50498e-24	47.2278
C2	-1.06013	6.86546	-7.10736	1.4329e-11	3.86159e-11	15.5961
C3	-1.34105	9.97153	-8.71405	5.55452e-16	2.41359e-15	25.577
C8A	-2.22434	5.6837	-10.9485	8.88651e-23	8.78119e-22	41.0217
C8B	-2.32382	6.17089	-12.8187	8.02724e-29	2.67709e-27	54.788
C8G	-1.53793	7.30754	-9.38709	5.81565e-18	3.0786e-17	30.0709
C9	-2.47564	4.34456	-6.44672	6.51186e-10	1.54295e-09	11.8642
CACYBP	0.6063	3.88129	6.44947	6.4124e-10	1.52753e-09	11.8792
CAD	0.652804	2.36199	8.01521	5.28946e-14	1.852e-13	21.0935
CANT1	0.821626	3.37067	10.6148	1.00006e-21	8.3904e-21	38.6293
CAT	-1.39537	6.4749	-12.4582	1.21768e-27	3.06487e-26	52.0971
CBR1	-1.08952	6.44243	-7.61627	6.50237e-13	2.00791e-12	18.6288
CBX1	0.957317	3.54079	11.6134	6.70174e-25	8.8516e-24	45.8541
CBX3	0.720776	4.89282	10.4314	3.74204e-21	2.8689e-20	37.3255
CBX5	0.818076	2.10565	10.0729	4.8216e-20	3.21601e-19	34.8009
CCL25	-0.683783	1.26351	-2.817	0.00526335	0.00693806	-3.33429
CCNA2	1.14673	2.18929	10.2026	1.91907e-20	1.39893e-19	35.7107
CCNB2	1.45319	2.07917	11.8296	1.34643e-25	2.16402e-24	47.4415
CCNE1	1.0271	1.30196	7.821	1.81021e-13	5.9042e-13	19.8845
CCNF	0.806755	1.18764	11.4613	2.06527e-24	2.43812e-23	44.741
CCT2	0.706739	4.77332	8.59068	1.25894e-15	5.16748e-15	24.7712
CCT4	0.590209	5.27826	7.46643	1.63749e-12	4.87593e-12	17.7225
CCT5	0.799391	4.63522	9.21851	1.84838e-17	9.0652e-17	28.9306
CCT6A	0.621978	5.32487	7.86317	1.38775e-13	4.5937e-13	20.1456
CDA	-0.769997	3.24656	-3.59662	0.000393575	0.000576322	-0.943883
CDC20	1.84306	2.71121	12.0258	3.11739e-26	5.54479e-25	48.8888
CDC25A	0.85443	0.909588	11.9684	4.78316e-26	8.28667e-25	48.4653
CDC25B	0.94804	3.54162	8.42541	3.73381e-15	1.46929e-14	23.701
CDC45	1.24749	1.54209	13.2973	2.12991e-30	1.2915e-28	58.3801
CDC6	1.30906	1.73006	11.605	7.13452e-25	9.33084e-24	45.7922
CDC7	0.735893	1.32537	8.32682	7.10518e-15	2.70037e-14	23.0678
CDCA3	1.20679	1.5434	12.1416	1.31057e-26	2.67349e-25	49.7461
CDCA8	1.33256	1.8881	12.2471	5.9459e-27	1.25902e-25	50.528
CDK1	1.33552	2.2919	10.7261	4.47195e-22	4.05822e-21	39.4246
CDK2	0.977516	2.74055	13.2545	2.94941e-30	1.63938e-28	58.0579
CDK4	1.15622	4.27978	13.0157	1.80645e-29	7.30244e-28	56.2641
CDKN2A	0.594311	2.2032	3.48591	0.00058598	0.000843255	-1.31548
CDKN2C	0.729585	2.58555	6.09195	4.57138e-09	9.96442e-09	9.96458
CDKN3	1.21121	2.57742	8.38332	4.91647e-15	1.91212e-14	23.4302
CDO1	-2.76061	5.71065	-13.3111	1.91812e-30	1.21846e-28	58.4838
CENPA	1.22723	1.29686	13.0509	1.38333e-29	5.95278e-28	56.5283
CENPE	0.663021	0.747604	11.2388	1.06251e-23	1.14305e-22	43.1214
CENPF	1.21363	1.54484	11.4454	2.32193e-24	2.71707e-23	44.6252
CES1	-2.26896	8.78308	-8.63102	9.64024e-16	4.00626e-15	25.034
CETN2	0.590467	4.22135	6.57102	3.23393e-10	7.9012e-10	12.5476
CFB	-1.44423	7.34009	-9.43439	4.19762e-18	2.25791e-17	30.3925
CFH	-1.61988	7.34317	-10.5927	1.17256e-21	9.77622e-21	38.472
CFI	-1.35853	6.46698	-10.0472	5.7843e-20	3.81993e-19	34.6212
CHAF1A	0.931668	2.16883	12.2593	5.42595e-27	1.16746e-25	50.6186
CHEK1	0.871918	1.27946	11.6425	5.4041e-25	7.28188e-24	46.067
CIT	0.599488	0.779438	10.1126	3.63941e-20	2.55525e-19	35.0787
CKS1B	0.781501	4.16934	7.65039	5.26123e-13	1.64753e-12	18.8367
CKS2	1.12376	4.63251	9.05522	5.615e-17	2.66563e-16	27.8351
CLU	-1.15922	9.02359	-7.80074	2.05614e-13	6.65751e-13	19.7594
CNOT6	0.63453	1.93898	9.77457	3.94332e-19	2.41302e-18	32.7262
COMP	0.946443	0.708362	6.52148	4.27877e-10	1.03969e-09	12.2742
CPB2	-2.00752	7.51606	-11.2682	8.56437e-24	9.44204e-23	43.3346
CPN1	-1.07117	4.12665	-5.56558	7.16004e-08	1.4256e-07	7.2918
CPT2	-0.59689	3.91447	-6.16628	3.05769e-09	6.77568e-09	10.3562
CSAD	-0.607249	3.25554	-4.8828	1.94265e-06	3.46457e-06	4.10472
CSE1L	0.694627	4.13146	9.24686	1.52276e-17	7.69457e-17	29.1216
CSTF2	0.659773	2.28843	8.42862	3.65597e-15	1.44292e-14	23.7217
CTH	-2.09453	3.89546	-9.37663	6.25015e-18	3.29553e-17	29.9999
CTSC	1.12673	3.64369	7.04616	2.0606e-11	5.47579e-11	15.2403
CTSE	1.1434	0.475358	7.10301	1.4705e-11	3.95494e-11	15.5707
CTSH	0.647737	5.13391	4.87738	1.9917e-06	3.5473e-06	4.08075
CTSK	0.663723	2.58044	4.18637	4.02015e-05	6.43031e-05	1.20783
CTSO	-0.848705	4.07651	-7.67309	4.56862e-13	1.43739e-12	18.9753
CXCR4	0.893698	3.75491	4.84518	2.30869e-06	4.09547e-06	3.9388
CYB5A	-1.54089	6.51056	-13.6005	2.11815e-31	2.0183e-29	60.6647
CYP17A1	-1.03386	2.30444	-3.37105	0.000876501	0.00124521	-1.68996
CYP1A1	-1.65595	1.75481	-6.25683	1.86496e-09	4.23105e-09	10.838
CYP1A2	-1.82169	1.82875	-6.21378	2.36056e-09	5.29242e-09	10.6083
CYP27A1	-1.74778	7.01337	-11.5165	1.37303e-24	1.66511e-23	45.1448
CYP2C18	-1.40288	3.92656	-7.43905	1.93631e-12	5.66456e-12	17.558
CYP2E1	-3.79723	6.5546	-8.77958	3.5882e-16	1.57456e-15	26.0074
CYP2J2	-1.56233	4.38495	-10.501	2.27024e-21	1.81347e-20	37.8192
CYP2S1	0.78632	0.880977	6.07343	5.05081e-09	1.09557e-08	9.8675
CYP39A1	-1.12902	1.85145	-6.42854	7.20842e-10	1.70195e-09	11.765
CYP4A11	-2.65729	5.52596	-11.8138	1.51406e-25	2.34135e-24	47.3255
CYP4A22	-2.19625	3.46092	-11.5998	7.41493e-25	9.60341e-24	45.7541
CYP4F2	-2.41945	4.11197	-12.4938	9.31977e-28	2.48651e-26	52.3617
CYP7A1	-2.40189	3.5127	-8.03507	4.6601e-14	1.6446e-13	21.2181
CYP8B1	-3.62796	4.25906	-12.8621	5.78223e-29	2.02987e-27	55.1127
DBF4	0.639495	1.37605	10.5582	1.50403e-21	1.2385e-20	38.2261
DCTPP1	0.881167	3.7837	9.79835	3.33814e-19	2.0712e-18	32.8907
DCXR	-1.99607	7.72454	-10.8178	2.29974e-22	2.16046e-21	40.0818
DDAH2	0.870762	4.54266	7.37891	2.79458e-12	8.05176e-12	17.1982
DDC	-0.870547	3.48306	-4.54157	8.95948e-06	1.50339e-05	2.6388
DDIT4	0.747243	4.54863	3.84784	0.000153902	0.00023146	-0.0623237
DDX39A	0.877548	4.17648	9.10832	3.91608e-17	1.87916e-16	28.1903
DECR1	-0.764864	6.22067	-7.95273	7.87213e-14	2.67212e-13	20.7027
DEK	0.780354	4.40472	8.05307	4.15368e-14	1.47367e-13	21.3311
DEPDC1	0.863142	0.914608	10.5661	1.42027e-21	1.1768e-20	38.2827
DGUOK	0.7341	4.332	9.28768	1.15137e-17	5.93024e-17	29.3973
DHRS1	-0.90992	4.09868	-7.8095	1.94604e-13	6.33175e-13	19.8134
DHX15	0.613045	3.53751	8.64541	8.76301e-16	3.66453e-15	25.128
DIAPH3	0.67021	0.61617	11.699	3.55359e-25	5.04308e-24	46.4816
DIO1	-1.89774	4.70788	-7.53507	1.074e-12	3.24143e-12	18.1363
DKC1	0.798641	3.59318	10.4816	2.60932e-21	2.07192e-20	37.6817
DLGAP5	1.09654	1.3317	11.5415	1.14121e-24	1.42279e-23	45.3277
DMD	-0.66338	2.04791	-6.45551	6.19909e-10	1.482e-09	11.9123
DNMT1	0.914391	2.48488	10.02	7.01243e-20	4.58558e-19	34.431
DPP4	-0.837787	3.95314	-4.8002	2.83407e-06	4.99425e-06	3.74185
DSCC1	0.646337	1.32703	8.52055	1.9995e-15	8.05841e-15	24.3157
DTYMK	0.996192	3.50793	10.2273	1.61061e-20	1.19364e-19	35.8838
E2F1	1.2949	2.52574	8.71539	5.50516e-16	2.39996e-15	25.5858
E2F4	0.604996	3.53308	8.34421	6.34448e-15	2.44611e-14	23.1793
E2F8	0.629197	0.86987	8.00711	5.56991e-14	1.94001e-13	21.0427
ECHS1	-0.935768	7.84396	-9.74299	4.91865e-19	2.95562e-18	32.5081
ECI2	-0.911731	5.69436	-8.82359	2.67336e-16	1.18088e-15	26.2973
EEF1B2	0.627012	7.19336	6.48569	5.23357e-10	1.25794e-09	12.0775
EEF1E1	0.79166	2.63361	9.05246	5.72113e-17	2.70638e-16	27.8167
EFNA5	0.824541	0.417651	8.48634	2.5039e-15	1.00006e-14	24.0943
EGLN3	1.16154	1.15682	7.86176	1.40017e-13	4.62333e-13	20.1369
EHHADH	-2.02731	4.99462	-13.5263	3.73018e-31	3.31738e-29	60.1046
EIF3B	0.602683	4.78244	7.57802	8.23922e-13	2.52669e-12	18.3964
EIF3D	0.685606	5.36169	8.00111	5.78694e-14	2.00514e-13	21.0052
EIF4A3	0.671489	4.00615	9.23317	1.67216e-17	8.29242e-17	29.0293
ENO1	0.914858	7.55539	7.177	9.45574e-12	2.59013e-11	16.0033
ENO2	1.16507	1.21548	8.21322	1.48397e-14	5.49894e-14	22.3433
ENPEP	-1.08642	2.5721	-8.92453	1.3575e-16	6.18055e-16	26.9651
ENTPD5	-1.00151	3.98616	-6.42355	7.41204e-10	1.74694e-09	11.7379
EPHX1	-2.17607	9.34537	-13.0297	1.62479e-29	6.77335e-28	56.369
EPHX2	-1.36584	4.5758	-10.1818	2.22669e-20	1.60562e-19	35.5639
ESPL1	0.654121	1.14499	7.19932	8.27204e-12	2.27524e-11	16.1343
ESR1	-0.631734	0.679804	-6.92264	4.26454e-11	1.1025e-10	14.5283
ETFDH	-0.994274	3.69008	-10.4591	3.06698e-21	2.42092e-20	37.5221
EXO1	0.857314	1.09791	10.4467	3.35342e-21	2.58582e-20	37.4338
EZH2	0.936354	2.2339	9.99404	8.42339e-20	5.45476e-19	34.25
F10	-1.42703	6.00451	-8.21183	1.49741e-14	5.53335e-14	22.3344
F11	-1.93518	4.03925	-14.0568	6.5075e-33	8.681e-31	64.1122
F12	-2.55474	6.66176	-13.0737	1.16334e-29	5.37266e-28	56.6997
F13B	-2.31518	4.94618	-12.3961	1.94256e-27	4.62745e-26	51.6349
F2	-2.11786	8.31598	-10.0232	6.85485e-20	4.50461e-19	34.4535
F3	0.86712	1.01641	6.70412	1.51385e-10	3.79602e-10	13.2892
F9	-3.0965	4.99941	-13.0999	9.54107e-30	4.71399e-28	56.8959
FABP1	-2.16379	8.32452	-6.74697	1.18323e-10	3.00082e-10	13.5301
FADS1	0.633957	3.174	3.11764	0.00205242	0.00283723	-2.47566
FAH	-0.913943	4.95763	-8.8709	1.94663e-16	8.7141e-16	26.6099
FBL	0.944134	5.53502	9.75271	4.59531e-19	2.77382e-18	32.5752
FBLN1	0.921519	2.21312	4.55876	8.31194e-06	1.40534e-05	2.71055
FBP1	-1.74431	6.24514	-8.66129	7.88716e-16	3.34015e-15	25.2317
FBXO5	0.74553	1.24077	11.2641	8.82296e-24	9.6456e-23	43.3052
FEN1	1.11797	3.3264	11.015	5.47184e-23	5.57209e-22	41.501
FETUB	-2.53406	4.33186	-9.70942	6.21918e-19	3.68728e-18	32.2766
FGA	-2.2404	10.7707	-10.5552	1.53687e-21	1.25778e-20	38.2047
FGG	-1.99553	10.235	-8.9612	1.06024e-16	4.91098e-16	27.2086
FH	-0.716051	6.44468	-7.45267	1.78147e-12	5.26936e-12	17.6398
FMO1	0.610312	0.848872	3.87137	0.000140593	0.000212885	0.0229152
FMO3	-2.89406	6.07499	-14.2482	1.50591e-33	2.86984e-31	65.561
FUS	0.764641	4.16791	10.5249	1.91169e-21	1.53626e-20	37.9891
futime	-243.406	844.078	-3.09546	0.00220563	0.00303644	-2.54174
G0S2	-0.940348	5.44013	-3.65753	0.000314871	0.00046413	-0.735006
G6PC	-2.44097	5.98364	-9.47239	3.2286e-18	1.75794e-17	30.6514
G6PD	1.51409	3.14975	8.92769	1.32888e-16	6.11285e-16	26.9861
GABARAPL1	-0.763177	4.60438	-5.90847	1.21624e-08	2.5672e-08	9.01261
GAPDH	0.782063	9.45656	7.25804	5.81133e-12	1.62864e-11	16.4804
GC	-1.54376	9.60861	-7.44556	1.86068e-12	5.49147e-12	17.5971
GCDH	-0.926	3.90555	-8.62162	1.02591e-15	4.25021e-15	24.9727
GCH1	-0.694134	3.56973	-5.0531	8.78441e-07	1.60577e-06	4.86864
GCKR	-1.47664	3.92332	-9.28571	1.16707e-17	5.98796e-17	29.384
GDA	-0.715688	2.6624	-3.84855	0.000153483	0.000231091	-0.0597586
GINS1	1.17681	1.52426	11.8126	1.52697e-25	2.34135e-24	47.3171
GINS2	1.02911	1.91705	10.0948	4.12835e-20	2.82422e-19	34.9542
GINS3	0.678297	0.999862	10.625	9.29329e-22	7.94696e-21	38.7018
GINS4	0.634422	0.753005	10.0811	4.5495e-20	3.04976e-19	34.8583
GLA	0.687764	3.56713	6.20798	2.43655e-09	5.43538e-09	10.5774
GLRX	-0.705229	3.83614	-5.67627	4.07301e-08	8.30794e-08	7.83882
GLUL	-0.777005	7.27806	-2.88795	0.00424266	0.00563716	-3.13894
GMPS	0.63809	3.01745	8.9555	1.1018e-16	5.08581e-16	27.1707
GNB2	0.595187	5.7215	7.65819	5.01238e-13	1.5733e-12	18.8843
GNMT	-2.76474	4.55935	-10.9991	6.14766e-23	6.21286e-22	41.3859
GOT1	-0.772528	6.31028	-5.05561	8.68117e-07	1.59075e-06	4.88004
GOT2	-0.851078	5.9808	-7.85838	1.43038e-13	4.69983e-13	20.1159
GPD1	-1.98665	3.47392	-10.9281	1.03153e-22	1.01181e-21	40.8743
GPD2	0.821717	1.57909	12.0853	1.99708e-26	3.80587e-25	49.3294
GRHPR	-1.23508	5.88239	-11.681	4.0622e-25	5.70419e-24	46.3493
GSTK1	-0.625444	6.59949	-7.49448	1.37861e-12	4.13272e-12	17.8913
GSTO1	-0.647456	7.2216	-5.92241	1.12995e-08	2.39263e-08	9.08415
H2AFV	0.688578	4.46	10.6276	9.12067e-22	7.84966e-21	38.7203
H2AFX	1.24409	3.74157	11.1384	2.21921e-23	2.31283e-22	42.3932
H2AFZ	1.06966	5.61313	10.1397	3.00296e-20	2.14222e-19	35.2685
HADH	-0.779133	5.01682	-7.62819	6.03911e-13	1.87789e-12	18.7014
HAO1	-2.51251	5.81212	-12.9925	2.15368e-29	7.98057e-28	56.0901
HAO2	-2.33201	3.20586	-8.49591	2.35128e-15	9.4476e-15	24.1562
HDAC2	0.726204	2.13152	10.7733	3.1778e-22	2.94388e-21	39.7622
HDDC2	0.636651	2.36933	7.60821	6.83545e-13	2.10589e-12	18.5798
HELLS	0.816691	0.947734	11.882	9.10924e-26	1.50021e-24	47.8281
HGFAC	-1.87667	3.31295	-5.762	2.61722e-08	5.39624e-08	8.26807
HIF1A	0.812699	3.7473	6.04285	5.95196e-09	1.2827e-08	9.70771
HK2	1.28945	0.978068	9.3899	5.70455e-18	3.03182e-17	30.09
HMGA1	1.61846	4.7229	11.5311	1.23306e-24	1.50908e-23	45.2511
HMGB2	1.12206	4.25419	9.74165	4.96488e-19	2.97002e-18	32.4989
HMGCL	-0.665224	4.99044	-6.14333	3.4631e-09	7.61083e-09	10.2349
HMGCS2	-2.35404	7.97811	-10.424	3.94677e-21	2.99147e-20	37.2729
HMGN2	0.673014	5.78289	6.9001	4.86542e-11	1.25299e-10	14.3993
HMMR	0.680373	1.67528	6.01797	6.79957e-09	1.45363e-08	9.57815
HNF4A	-0.992996	5.16003	-7.93854	8.61427e-14	2.90922e-13	20.6142
HNRNPA1	0.796905	6.41071	10.451	3.25102e-21	2.52143e-20	37.4645
HNRNPA3	0.661947	5.03758	10.4524	3.21972e-21	2.51176e-20	37.474
HNRNPR	0.631881	3.79724	9.0694	5.10041e-17	2.43269e-16	27.9299
HPN	-1.34684	6.86986	-9.49626	2.73725e-18	1.49651e-17	30.8143
HRG	-3.69182	7.80986	-12.0938	1.87516e-26	3.6253e-25	49.3917
HSD11B1	-3.80292	5.63957	-12.0798	2.08238e-26	3.91253e-25	49.288
HSD17B4	-1.15836	5.67784	-11.424	2.71967e-24	3.12762e-23	44.4688
HSD17B6	-3.01791	6.71614	-13.9474	1.5015e-32	1.54077e-30	63.2846
HSDL2	-0.749672	4.99214	-7.3708	2.93598e-12	8.40471e-12	17.1498
IARS	0.698231	3.507	8.76246	4.02276e-16	1.75946e-15	25.8948
IFIT1	-1.09553	3.30411	-6.49791	4.88621e-10	1.1787e-09	12.1446
IGF1	-0.96281	1.36806	-7.25456	5.93428e-12	1.65903e-11	16.4599
IGFBP1	-1.76874	7.22258	-6.01321	6.97466e-09	1.48867e-08	9.55341
IGFBP4	-0.719719	8.00549	-6.54877	3.6679e-10	8.94512e-10	12.4246
ILF2	0.724712	5.80691	8.48026	2.60583e-15	1.03767e-14	24.055
ILF3	0.697421	4.07193	9.22073	1.82051e-17	8.96148e-17	28.9455
IMPDH2	0.753404	5.15173	7.27179	5.3488e-12	1.51019e-11	16.5617
INCENP	0.805214	1.53268	10.6673	6.84479e-22	6.0873e-21	39.004
INSIG1	-1.93124	6.45708	-10.538	1.73945e-21	1.40632e-20	38.0824
ISOC1	-0.649872	4.47554	-7.80817	1.96229e-13	6.36909e-13	19.8053
ITGA2	0.842976	1.01528	7.73598	3.08579e-13	9.84795e-13	19.3606
ITGB2	0.69754	2.94077	4.19324	3.9087e-05	6.25954e-05	1.23454
ITIH1	-2.37754	7.86139	-11.4909	1.6596e-24	1.9767e-23	44.9573
ITIH4	-2.14623	5.05478	-14.3262	8.28703e-34	1.84248e-31	66.1523
ITPA	0.630083	4.43932	7.17998	9.28852e-12	2.54956e-11	16.0208
KDELR3	0.795662	3.22252	4.38599	1.74917e-05	2.89503e-05	1.99988
KHSRP	0.732171	4.51956	10.6223	9.46986e-22	8.04637e-21	38.6832
KIF11	1.0533	1.35689	13.4151	8.69322e-31	5.80794e-29	59.2671
KIF15	0.806869	0.78327	12.2699	5.01328e-27	1.09635e-25	50.6969
KIF18B	1.01628	1.08318	10.9143	1.14039e-22	1.10238e-21	40.7751
KIF2C	1.47977	1.69746	14.1156	4.15006e-33	6.15131e-31	64.5575
KIF4A	1.20565	1.53575	11.5732	9.02607e-25	1.15777e-23	45.5596
KIF5B	0.600202	3.81235	7.12547	1.2864e-11	3.48085e-11	15.7017
KLKB1	-1.78589	4.5145	-12.7197	1.69675e-28	5.26387e-27	54.0473
KPNA2	1.14363	4.23482	9.59439	1.38604e-18	7.83463e-18	31.4857
KPNB1	0.634265	4.44814	8.11094	2.86723e-14	1.03655e-13	21.6956
LCAT	-0.905863	3.7354	-4.99374	1.16106e-06	2.10728e-06	4.59996
LEAP2	-2.19384	5.42555	-12.6633	2.5965e-28	7.69719e-27	53.6263
LGALS1	0.909541	6.46798	5.5684	7.05876e-08	1.40753e-07	7.30561
LIG1	0.835995	2.70352	10.6412	8.2631e-22	7.20456e-21	38.8179
LDHA	1.21431	2.83948	10.2158	1.74738e-20	1.28077e-19	35.8033
LONP2	-0.652758	3.70769	-6.73318	1.28104e-10	3.23045e-10	13.4524
LSM2	0.756087	4.54487	7.9813	6.56501e-14	2.26298e-13	20.8812
LSM4	0.610307	5.23955	6.03803	6.1075e-09	1.30987e-08	9.6826
LSM7	0.702807	4.48097	7.7483	2.85685e-13	9.18323e-13	19.4363
M6PR	0.910756	3.7248	9.66056	8.74492e-19	5.11655e-18	31.9402
MAD2L1	1.06019	1.65251	11.0575	4.01108e-23	4.11599e-22	41.808
MAOA	-0.975779	4.61179	-7.69836	3.90294e-13	1.2367e-12	19.1299
MARCKS	1.31374	4.13937	10.0821	4.51651e-20	3.04294e-19	34.8655
MASP2	-2.90234	5.13874	-14.3699	5.9341e-34	1.58322e-31	66.4829
MBL2	-2.03731	3.76311	-9.72664	5.51425e-19	3.28393e-18	32.3953
MCM2	1.54793	2.57818	12.6878	2.15773e-28	6.54183e-27	53.8095
MCM3	1.28532	4.08829	12.1327	1.40122e-26	2.78989e-25	49.6799
MCM5	1.14255	3.23689	11.5032	1.51521e-24	1.82098e-23	45.0473
MCM6	1.12549	2.87044	10.7544	3.6448e-22	3.35321e-21	39.6267
MELK	1.16858	1.66014	10.9719	7.49674e-23	7.46317e-22	41.1898
MEP1A	0.745664	0.895698	3.62533	0.000354409	0.000520685	-0.845799
MIF	0.847996	6.25295	5.77812	2.40707e-08	4.97834e-08	8.34935
MKI67	1.28584	1.65863	12.2776	4.73253e-27	1.08848e-25	50.7539
MMP1	1.82144	0.653213	6.87447	5.65082e-11	1.45245e-10	14.2529
MMP10	0.592328	0.361784	6.5038	4.72696e-10	1.14442e-09	12.1769
MMP11	1.69812	2.06531	9.18459	2.33003e-17	1.1344e-16	28.7022
MMP14	1.41105	3.9056	8.92382	1.36394e-16	6.18876e-16	26.9604
MMP2	0.636495	2.52685	2.96706	0.00331997	0.0044781	-2.9158
MMP7	1.56584	1.76313	5.58596	6.45746e-08	1.29149e-07	7.3919
MMP9	1.54523	2.1735	7.20816	7.84458e-12	2.1666e-11	16.1863
MSH2	0.775053	2.34964	8.84165	2.3686e-16	1.04974e-15	26.4166
MST1	-1.53422	5.49726	-9.45717	3.58661e-18	1.93706e-17	30.5477
MT2A	-0.864895	7.43594	-3.18431	0.00164901	0.00229794	-2.27437
MTF2	0.635668	1.82621	10.0937	4.16209e-20	2.83277e-19	34.9462
MTHFD1	-1.27209	4.73089	-9.2425	1.56882e-17	7.86771e-17	29.0922
MTHFD2	0.862905	1.36062	7.40912	2.32482e-12	6.72734e-12	17.3787
MYBL2	2.10979	2.37054	13.4149	8.70756e-31	5.80794e-29	59.2654
NAA38	0.689293	2.99544	10.0593	5.31058e-20	3.52454e-19	34.7055
NAP1L1	1.09402	4.01734	12.1404	1.32272e-26	2.67349e-25	49.737
NASP	0.642796	3.71845	7.01326	2.50295e-11	6.5987e-11	15.0499
NCAPD2	1.187	2.37711	13.4889	4.96e-31	3.89214e-29	59.8225
NCBP2	0.647571	3.68474	9.91709	1.44943e-19	9.25138e-19	33.7142
NCL	0.669754	6.11914	10.1934	2.05023e-20	1.48642e-19	35.6454
NDC80	1.05519	1.73083	10.2455	1.41422e-20	1.05395e-19	36.0122
NDRG2	-0.671754	4.90039	-5.45109	1.27272e-07	2.47494e-07	6.73463
NEK2	1.22683	1.74999	10.6635	7.03655e-22	6.21639e-21	38.9766
NME1	0.816612	4.84387	7.51538	1.21241e-12	3.65091e-12	18.0174
NOP56	0.942048	4.26293	11.641	5.46207e-25	7.2864e-24	46.0564
NPC1	0.610631	2.5372	7.32376	3.90649e-12	1.11114e-11	16.8697
NPM1	0.604202	6.79528	5.86109	1.5607e-08	3.25818e-08	8.77023
NQO1	1.54686	3.29711	4.20763	3.68449e-05	5.91469e-05	1.29067
NR0B2	-0.617513	4.71063	-2.99987	0.00299437	0.0040677	-2.82161
NR1H4	-0.740295	4.41675	-6.39824	8.53535e-10	1.99757e-09	11.6002
NR1I2	-1.80188	2.67948	-10.6168	9.85557e-22	8.3211e-21	38.6437
NT5C	0.800847	3.76928	8.3184	7.50494e-15	2.83615e-14	23.014
NUP107	0.713037	2.46244	10.0008	8.03331e-20	5.22753e-19	34.2969
NUP205	0.696359	2.28204	9.61261	1.2211e-18	6.99117e-18	31.6107
NUSAP1	1.22487	3.04329	9.33879	8.10751e-18	4.24134e-17	29.7432
ODC1	0.634564	4.914	5.60051	5.99768e-08	1.20496e-07	7.46351
OLR1	0.744653	0.705103	5.49598	1.01676e-07	1.98879e-07	6.95204
ORC6	1.01414	1.06742	13.1294	7.62639e-30	3.91293e-28	57.1176
PA2G4	0.678133	4.92455	10.8184	2.28977e-22	2.16046e-21	40.0861
PABPC1	0.753459	7.42726	5.96202	9.16052e-09	1.9521e-08	9.28822
PABPC4	0.628592	4.40106	8.64353	8.87283e-16	3.69886e-15	25.1157
PAPSS2	-0.79025	3.90091	-6.688	1.6605e-10	4.15592e-10	13.1988
PBK	1.08958	1.71038	9.28329	1.18654e-17	6.06453e-17	29.3677
PC	-1.08363	4.87324	-8.36641	5.48988e-15	2.12892e-14	23.3216
PCBD1	-0.599723	6.59439	-6.13157	3.69094e-09	8.08493e-09	10.1729
PCNA	0.838888	5.30604	8.01403	5.32965e-14	1.86119e-13	21.0861
PDIA6	0.663644	6.07927	6.626	2.36637e-10	5.84582e-10	12.8527
PDK4	-1.57639	4.1652	-7.63106	5.93253e-13	1.84907e-12	18.7188
PECR	-1.1148	4.83251	-9.24189	1.5754e-17	7.8711e-17	29.0881
PEMT	-0.954194	4.7868	-7.44022	1.92251e-12	5.64422e-12	17.5651
PEX11G	-0.730627	2.30172	-7.13074	1.24664e-11	3.38701e-11	15.7325
PFKM	0.689019	1.69245	6.33305	1.22556e-09	2.84331e-09	11.2473
PGD	0.861329	5.05064	6.94872	3.65979e-11	9.50064e-11	14.678
PGRMC1	-1.11984	7.21975	-9.79663	3.37878e-19	2.08671e-18	32.8787
PHYH	-1.02445	6.19338	-7.72623	3.27973e-13	1.04171e-12	19.3008
PIPOX	-2.1124	5.8316	-12.4719	1.09864e-27	2.8737e-26	52.1989
PLAU	0.755479	2.13354	5.1095	6.72422e-07	1.2424e-06	5.12627
PLG	-2.75736	6.96488	-12.3979	1.91714e-27	4.62745e-26	51.648
PLOD2	1.44762	1.71413	14.0201	8.6133e-33	9.57512e-31	63.8347
PLK4	0.694329	0.799036	12.5213	7.57415e-28	2.06202e-26	52.5669
PNP	0.859212	3.22772	7.93986	8.54208e-14	2.89217e-13	20.6224
POLA1	0.67349	1.34418	11.5361	1.18814e-24	1.46758e-23	45.2878
POLA2	0.754636	1.93893	10.6523	7.62786e-22	6.69445e-21	38.8969
POLD1	0.947185	2.35737	12.274	4.85942e-27	1.09628e-25	50.7277
POLD3	0.653267	1.78878	9.40209	5.24502e-18	2.79874e-17	30.1728
POLE3	0.626216	3.96929	8.79313	3.27759e-16	1.44301e-15	26.0966
POLE4	0.775363	3.77893	8.66477	7.70709e-16	3.27429e-15	25.2544
POLR2G	0.60294	4.6514	8.3947	4.56402e-15	1.78024e-14	23.5034
POR	-1.18078	6.5665	-10.098	4.03629e-20	2.77547e-19	34.9765
PPARA	-0.963215	2.91335	-9.8467	2.37791e-19	1.49629e-18	33.2255
PPM1G	0.726137	4.67009	11.9182	6.95833e-26	1.17499e-24	48.0945
PPP1R15A	0.667698	3.9055	4.55555	8.42939e-06	1.41801e-05	2.69713
PSMD1	1.36556	2.26265	11.8554	1.11063e-25	1.8068e-24	47.632
PRIM1	0.677539	2.1909	6.35977	1.05697e-09	2.46072e-09	11.3916
PRIM2	0.626444	1.66012	9.78236	3.7339e-19	2.2954e-18	32.7801
PRKDC	0.786672	2.88367	8.07973	3.50238e-14	1.25596e-13	21.4988
PRMT5	0.611066	3.34836	7.24112	6.43475e-12	1.78461e-11	16.3805
PROC	-1.57212	6.58452	-9.36768	6.64693e-18	3.49095e-17	29.9392
PROS1	-0.976132	5.19514	-7.60056	7.16711e-13	2.20298e-12	18.5333
PROZ	-1.40724	3.10307	-7.04398	2.08735e-11	5.53583e-11	15.2277
PRSS23	0.736392	1.99454	4.98129	1.23065e-06	2.22752e-06	4.54392
PSMB2	1.70654	2.91539	5.68275	3.93983e-08	8.04859e-08	7.87108
PTGDS	0.855481	3.07126	2.40615	0.0169018	0.0213312	-4.37553
PTGES	0.687471	0.97779	4.17903	4.14271e-05	6.6026e-05	1.17931
PTGR1	-1.41409	6.02843	-7.07256	1.76218e-11	4.7015e-11	15.3935
PTTG1	1.4763	3.19531	9.82809	2.70973e-19	1.69708e-18	33.0965
PXMP2	-1.06433	5.27662	-8.3385	6.58476e-15	2.52416e-14	23.1427
PYCR1	2.00468	2.16099	9.76207	4.30396e-19	2.62168e-18	32.6399
QDPR	-0.916707	5.07102	-8.47847	2.63666e-15	1.04682e-14	24.0434
RAC1	0.606879	6.06795	8.14615	2.28664e-14	8.33435e-14	21.9181
RACGAP1	1.0877	2.17747	10.752	3.70681e-22	3.3869e-21	39.6101
RAD21	0.707998	4.69106	7.01454	2.4841e-11	6.56197e-11	15.0573
RAD51	0.997525	1.03412	14.7202	4.05604e-35	5.41075e-32	69.139
RAD51AP1	1.02906	1.40173	11.8145	1.50616e-25	2.34135e-24	47.3306
RAD54L	1.02917	0.989621	12.8409	6.78491e-29	2.32079e-27	54.9544
RALA	0.671071	3.41683	10.2982	9.71281e-21	7.27915e-20	36.3833
RAN	0.935702	5.50317	10.7001	5.3994e-22	4.83409e-21	39.2384
RANBP1	0.781093	4.32005	10.8598	1.69507e-22	1.61516e-21	40.3834
RAP1GAP	1.23661	2.84966	6.77765	9.91237e-11	2.52349e-10	13.7032
RBP4	-2.61832	11.0553	-12.2144	7.59793e-27	1.58369e-25	50.2855
RDH16	-2.80537	4.71452	-12.0599	2.41516e-26	4.47475e-25	49.1413
REEP6	-1.66003	6.21311	-8.69552	6.28315e-16	2.71253e-15	25.4556
REG1A	0.995705	1.20099	3.06056	0.00246821	0.0033701	-2.64486
RFC2	0.728835	3.56506	9.60776	1.26299e-18	7.20012e-18	31.5775
RFC3	0.603298	1.98821	7.08063	1.67967e-11	4.49035e-11	15.4405
RFC4	1.19505	2.84023	12.8845	4.878e-29	1.75872e-27	55.281
RFC5	0.634869	2.45724	8.13114	2.51829e-14	9.15367e-14	21.8232
RGN	-1.87815	5.43391	-13.0732	1.16797e-29	5.37266e-28	56.6957
RIT1	0.638883	2.31381	8.24298	1.22422e-14	4.57453e-14	22.5326
RNASEH2A	1.07519	3.2502	10.4254	3.90743e-21	2.97858e-20	37.2828
RNPS1	0.757564	3.54394	11.7397	2.62618e-25	3.80797e-24	46.7807
RPA1	0.599375	3.08116	7.7902	2.1968e-13	7.09573e-13	19.6944
RPA2	0.585811	3.62935	8.06721	3.79455e-14	1.35346e-13	21.4201
RPL18	0.724845	7.64679	6.96606	3.30538e-11	8.62892e-11	14.7777
RPLP0	0.785034	8.52051	7.57106	8.60129e-13	2.62566e-12	18.3542
RPS10	0.679533	7.22569	5.64274	4.83617e-08	9.81956e-08	7.67223
RPS2	0.891002	8.05356	8.06649	3.81215e-14	1.35611e-13	21.4155
RPS3	0.914133	7.41277	8.86243	2.06059e-16	9.1934e-16	26.5538
RPS5	0.769916	7.53159	7.25038	6.08562e-12	1.6913e-11	16.4352
RPS6	0.668541	8.81275	6.73373	1.27699e-10	3.22633e-10	13.4555
RRM1	0.771373	3.32532	8.34163	6.45205e-15	2.48041e-14	23.1627
RRM2	1.22915	2.61362	8.92652	1.33938e-16	6.11893e-16	26.9783
S100A10	0.714054	6.35821	4.33217	2.19554e-05	3.58928e-05	1.78325
S100A13	0.816984	4.25029	5.23002	3.77101e-07	7.09524e-07	5.6844
SAR1B	-0.892111	3.8588	-11.3571	4.45358e-24	5.03481e-23	43.9811
SCP2	-1.10199	5.99277	-9.16309	2.69787e-17	1.30397e-16	28.5577
SERPINA1	-0.977237	11.5727	-5.55075	7.71785e-08	1.52981e-07	7.2191
SERPINA6	-1.6569	7.34444	-9.33427	8.36339e-18	4.35811e-17	29.7126
SERPINC1	-3.75876	9.44262	-14.4906	2.35464e-34	7.85274e-32	67.3979
SERPING1	-1.55408	9.06142	-14.0371	7.56397e-33	9.17303e-31	63.9633
SERPINH1	1.04484	4.47746	7.44136	1.90913e-12	5.62202e-12	17.5719
SET	0.801995	5.30277	11.3595	4.37387e-24	4.98696e-23	43.999
SFPQ	0.68727	4.60443	11.3093	6.33175e-24	7.0388e-23	43.6332
SHMT1	-1.62769	5.02788	-11.1126	2.68103e-23	2.77248e-22	42.2063
SLBP	0.739355	4.12054	9.93875	1.24429e-19	8.01876e-19	33.8649
SLC12A2	0.7263	1.57331	5.43057	1.40961e-07	2.71346e-07	6.63575
SLC1A5	1.74681	2.63337	10.084	4.45717e-20	3.01821e-19	34.8785
SLC22A1	-3.82308	4.48319	-13.2174	3.91061e-30	2.0867e-28	57.7787
SLC22A18	-0.88933	4.36366	-5.24465	3.51307e-07	6.61926e-07	5.75283
SLC23A1	-0.703216	2.88744	-5.1666	5.11884e-07	9.5105e-07	5.38941
SLC23A2	-0.652976	3.37097	-4.73684	3.77391e-06	6.57232e-06	3.46697
SLC27A2	-1.93437	5.04162	-10.8705	1.56867e-22	1.50547e-21	40.46
SLC27A5	-2.883	5.13616	-14.4977	2.23053e-34	7.85274e-32	67.4516
SLC2A1	1.17972	1.36912	8.22614	1.36509e-14	5.07249e-14	22.4254
SLC35B2	0.713063	4.62379	7.93467	8.82805e-14	2.9664e-13	20.5901
SLC35D1	-0.58721	3.33937	-6.04571	5.86134e-09	1.26522e-08	9.72264
SLC37A4	-0.829739	4.82482	-8.12747	2.57844e-14	9.34686e-14	21.8
SLC38A1	1.37312	2.03354	8.6457	8.74642e-16	3.66453e-15	25.1298
SLC46A3	-1.3454	3.06232	-7.38358	2.71628e-12	7.8431e-12	17.226
SLC6A12	-1.56472	3.00834	-9.50474	2.58134e-18	1.41708e-17	30.8722
SLC6A6	1.08374	1.23636	8.61105	1.1003e-15	4.54427e-15	24.9038
SLC7A1	1.00684	1.0155	9.5397	2.02601e-18	1.12612e-17	31.1112
SLC7A5	0.854669	2.09371	5.69969	3.61123e-08	7.38862e-08	7.95558
SMARCC1	0.626014	3.18156	8.32757	7.07068e-15	2.69494e-14	23.0726
SMC2	0.650982	1.62085	8.02928	4.83538e-14	1.69747e-13	21.1818
SMC3	0.630304	3.2186	6.23943	2.05167e-09	4.63101e-09	10.745
SMC4	1.10268	2.28152	11.5638	9.67568e-25	1.21768e-23	45.4909
SMOX	1.34896	1.94618	10.7827	2.96826e-22	2.76899e-21	39.8296
SMS	0.69096	4.35139	8.52366	1.95889e-15	7.91868e-15	24.3359
SNRPA	0.645396	4.31743	7.53735	1.059e-12	3.20343e-12	18.1501
SNRPA1	0.711333	3.43543	8.92682	1.33669e-16	6.11893e-16	26.9803
SNRPB	1.06297	6.37389	11.7839	1.89144e-25	2.80354e-24	47.1053
SNRPB2	0.595444	4.02838	9.27102	1.2906e-17	6.57124e-17	29.2848
SNRPD1	0.955691	3.30075	12.4395	1.40233e-27	3.46428e-26	51.9574
SNRPD2	0.914613	6.16313	9.45885	3.54545e-18	1.92262e-17	30.5591
SNRPG	0.693381	4.73624	10.1237	3.36259e-20	2.38601e-19	35.1568
SOD1	-1.00162	8.20782	-9.59223	1.40698e-18	7.88616e-18	31.4709
SORD	-1.58144	5.24138	-10.7132	4.91102e-22	4.42656e-21	39.332
SPAG5	0.89178	2.67501	7.62591	6.12484e-13	1.89572e-12	18.6875
SPARC	0.635453	6.22944	3.49731	0.000562696	0.000812377	-1.27769
SPC24	0.789389	1.7666	6.90928	4.61122e-11	1.18982e-10	14.4518
SRPRB	1.02771	1.40854	12.2721	4.93077e-27	1.09628e-25	50.7133
SPINT2	1.72653	2.02849	7.1131	1.38481e-11	3.73954e-11	15.6295
SRD5A1	-0.754912	2.8336	-6.21163	2.38846e-09	5.34599e-09	10.5969
SRM	0.586107	4.78877	5.5243	8.81873e-08	1.73769e-07	7.08991
SSB	0.664014	4.24141	9.76128	4.32779e-19	2.62422e-18	32.6344
SSRP1	0.762627	4.2109	11.2182	1.23643e-23	1.31952e-22	42.9715
STIL	0.672627	0.874673	10.4569	3.11569e-21	2.4449e-20	37.5065
STIP1	0.742958	4.87774	8.68467	6.75299e-16	2.89662e-15	25.3846
STMN1	1.26154	4.22621	10.1099	3.70946e-20	2.57731e-19	35.0598
STX3	0.82096	2.06172	8.00198	5.75511e-14	1.9993e-13	21.0106
SUCLG2	-0.651512	5.25387	-7.04769	2.042e-11	5.43719e-11	15.2492
SULT1B1	-0.703493	1.25348	-4.90903	1.72139e-06	3.07819e-06	4.221
TACC3	1.43024	2.48723	14.5868	1.12747e-34	7.5202e-32	68.1269
TAF6	0.750086	2.926	8.66531	7.67966e-16	3.27306e-15	25.2579
TARBP2	0.594068	2.93395	8.66041	7.93349e-16	3.34914e-15	25.2259
TAT	-4.10989	5.50938	-14.1657	2.83061e-33	4.72004e-31	64.9363
TCF19	1.1264	2.33401	9.04293	6.10245e-17	2.87656e-16	27.7531
TDO2	-1.82577	4.75176	-6.73805	1.24563e-10	3.15308e-10	13.4798
TES	0.905026	2.62203	6.61557	2.51112e-10	6.19192e-10	12.7947
TF	-2.0172	9.48995	-7.9805	6.59835e-14	2.26861e-13	20.8762
TFDP1	0.853497	3.29525	8.0982	3.1114e-14	1.11876e-13	21.6152
TFRC	0.625379	3.69689	5.11621	6.51301e-07	1.20504e-06	5.15705
TGFB1	1.08114	3.2019	6.23143	2.14352e-09	4.82202e-09	10.7023
TGFB2	0.691291	0.770426	6.37339	9.80045e-10	2.28963e-09	11.4653
THBS1	0.672792	3.3464	3.09908	0.00217992	0.00300415	-2.53099
TIMELESS	0.670873	2.77217	7.74634	2.89202e-13	9.27392e-13	19.4243
TIMP1	0.827378	6.81535	2.81557	0.00528607	0.00696113	-3.33818
TK1	1.22127	3.64457	8.32235	7.31486e-15	2.77217e-14	23.0392
TLE3	0.725322	1.80378	7.85644	1.448e-13	4.74603e-13	20.1038
TM7SF2	-1.06107	5.31184	-6.41742	7.67004e-10	1.80456e-09	11.7045
TMEM176B	-1.32724	8.77209	-9.17522	2.48363e-17	1.20479e-16	28.6393
TMPRSS6	-1.81063	4.8884	-9.54923	1.8965e-18	1.05855e-17	31.1763
TOMM40	0.655781	4.37462	7.37817	2.80725e-12	8.0535e-12	17.1937
TOP2A	1.51525	2.66188	9.69382	6.93492e-19	4.09345e-18	32.1691
TPX2	1.523	2.75617	12.0138	3.40992e-26	5.98531e-25	48.8001
TRAIP	0.855088	1.13727	11.7736	2.04131e-25	2.99242e-24	47.0299
TRIM28	0.965437	5.34031	12.7796	1.07873e-28	3.50981e-27	54.4956
TRIP13	1.28046	1.32012	13.51	4.22261e-31	3.5206e-29	59.9818
TROAP	1.39481	1.73702	12.3014	3.95585e-27	9.25807e-26	50.9312
TTK	1.04021	1.1828	11.8938	8.34304e-26	1.3912e-24	47.915
TTPA	-1.81082	3.88788	-9.85574	2.23152e-19	1.41755e-18	33.2882
TTR	-3.0593	9.15411	-12.1097	1.66491e-26	3.26615e-25	49.5093
TUBA4A	0.656507	3.78976	4.28557	2.66844e-05	4.33054e-05	1.5975
TUBB	0.791245	7.14395	7.53915	1.04736e-12	3.17542e-12	18.1609
TUBG1	0.708972	3.68424	7.45833	1.72083e-12	5.10131e-12	17.6738
TYMS	1.35695	3.28895	11.6476	5.20225e-25	7.08142e-24	46.1046
UBA2	0.776798	3.93355	11.1794	1.64369e-23	1.74023e-22	42.69
UBE2C	1.93055	3.24807	12.036	2.88885e-26	5.20774e-25	48.9641
UBE2S	1.26857	3.02568	11.8104	1.55243e-25	2.35335e-24	47.3007
UBE2T	1.25492	2.95822	9.93788	1.25195e-19	8.02931e-19	33.8588
UCK2	1.85474	2.44268	9.60184	1.31609e-18	7.47091e-18	31.5368
UPB1	-2.32949	4.75425	-12.6574	2.71457e-28	7.70477e-27	53.5823
UPP1	0.684313	2.3988	6.25599	1.87364e-09	4.24353e-09	10.8334
USP1	0.754177	2.72061	9.29827	1.07075e-17	5.53638e-17	29.4689
VBP1	0.60563	3.93071	7.37824	2.80612e-12	8.0535e-12	17.1941
VPS37B	0.658006	1.94272	6.68753	1.665e-10	4.15938e-10	13.1962
VTN	-1.4738	10.6553	-7.73881	3.03153e-13	9.69798e-13	19.3781
WARS	0.606233	3.74947	5.41022	1.5595e-07	2.98905e-07	6.53796
WDR1	0.661076	4.79939	9.24406	1.55221e-17	7.81379e-17	29.1027
XDH	-1.25572	2.83608	-7.13263	1.23266e-11	3.35586e-11	15.7435
YKT6	0.735263	3.7722	9.24032	1.59237e-17	7.92621e-17	29.0776
YWHAH	0.674521	5.2226	7.77923	2.3534e-13	7.58318e-13	19.6267
YWHAQ	0.967706	5.41516	11.263	8.89362e-24	9.6456e-23	43.2973
YWHAZ	1.05096	5.75476	9.82346	2.79918e-19	1.74491e-18	33.0645
ZWINT	1.30775	2.87038	10.1048	3.84542e-20	2.65792e-19	35.0243
