# Supplementary material for: Exploration of a Novel Prognostic Nomogram and Diagnostic Biomarkers Based on the Activity Variations of Hallmark Gene Sets in Hepatocellular Carcinoma
Source: Front Oncol. 2022 Mar 10;12:830362. doi: 10.3389/fonc.2022.830362 (PMC8960170; doi:10.3389/fonc.2022.830362)
Supplement: Supplementary Table 3 — The risk scores of all the patients in the TCGA and ICGC cohorts. [file Table_3.xlsx]

## Sheet: lassoSigExp
id	futime	fustat	ASF1A	CENPA	G6PD	LDHA	MMP1	PLOD2	PSMB2	PSMD1	SRPRB	UCK2
TCGA-BC-A10Y	711	1	3.2975	1.35394	3.09715	6.32858	1.21713	3.40765	4.79098	4.11417	4.08273	2.21704
TCGA-CC-A3MC	363	0	3.37475	1.64275	5.24923	6.8235	0.691147	4.74076	4.82577	4.96239	4.31399	4.23721
TCGA-K7-A6G5	512	0	2.64005	0.543465	3.08123	6.91821	0.132663	3.20086	5.06568	4.65308	4.76115	1.78728
TCGA-DD-A1EH	1495	0	2.41813	1.47625	2.86534	6.46628	0.0123076	4.29433	3.38711	4.51309	4.83358	2.13206
TCGA-2Y-A9H8	633	1	2.45814	1.50003	3.08979	7.55555	0.710271	2.90736	4.20281	4.12862	3.42274	1.45699
TCGA-DD-AAVQ	2728	0	3.07918	1.85825	3.21643	5.88961	0.165884	3.01205	4.10631	4.18706	4.14453	2.47231
TCGA-DD-AAVV	2455	0	3.67289	0.676856	3.36054	6.64183	1.31358	3.44373	5.5772	4.5316	4.77634	2.7832
TCGA-CC-A5UD	304	1	3.84516	3.31315	7.26626	5.81327	1.49147	5.20774	4.88079	5.20688	5.15543	3.67952
TCGA-GJ-A3OU	879	0	3.01856	1.74939	5.14362	6.5724	0.822619	4.03462	4.22669	4.48665	4.68156	3.00792
TCGA-DD-A1EK	558	1	1.6247	1.2125	2.91339	7.66002	1.19792	5.0568	3.97874	4.21545	4.14514	2.31204
TCGA-LG-A6GG	387	0	1.97979	0.990127	2.34892	7.81333	0.401936	3.59638	4.26143	4.51425	4.70271	2.19631
TCGA-DD-A4NF	428	0	3.48201	0.205798	2.07322	6.73245	0.990176	4.30143	4.28532	4.79831	3.9853	2.69585
TCGA-DD-A4NA	1008	0	2.35011	1.63164	3.5489	8.51718	1.47352	4.88317	3.96445	4.88104	4.38779	3.32706
TCGA-G3-A7M6	632	0	3.01747	1.69162	3.90123	6.50344	0.257729	4.15717	4.60073	4.48039	3.95804	3.47639
TCGA-2Y-A9GX	2442	0	3.36888	0.669991	3.27341	6.60569	0.889279	4.61677	3.77792	4.53667	4.0591	2.51962
TCGA-UB-AA0U	327	0	2.6093	1.44945	2.14683	6.61141	0.0708621	4.68335	4.10849	4.71774	4.27111	2.7792
TCGA-G3-A25X	1779	0	1.88757	2.26442	2.98197	7.26947	1.90422	5.00787	5.36056	4.99328	5.15642	3.3669
TCGA-DD-AADW	587	0	3.1188	2.34981	3.36775	6.45836	0.0265151	4.55354	4.18567	4.81124	4.66564	3.08096
TCGA-DD-A1EA	2415	0	3.47707	0.863681	4.19663	6.31486	0.68317	2.44163	5.07708	5.04756	4.05841	1.99367
TCGA-DD-A4NK	1210	1	1.6077	0.430991	1.68586	6.85344	0.325434	2.38735	4.58651	4.0644	4.00558	1.7239
TCGA-DD-A1EF	394	1	3.41283	1.36809	3.05031	5.79115	0.120094	4.63672	4.69821	4.03185	4.76508	3.59091
TCGA-DD-A4NV	2018	0	2.51341	0.363005	2.2675	7.13313	0.0566747	4.03932	4.1101	3.98287	4.84836	2.04513
TCGA-DD-AAVU	2202	0	3.04743	1.36946	3.96563	7.10656	0.606351	2.04706	4.07331	4.53771	5.3734	2.17639
TCGA-DD-A39Y	171	1	4.16185	2.68345	7.19659	8.2205	1.4827	4.78193	6.18068	4.71355	5.7482	3.73413
TCGA-DD-A4NQ	373	1	3.24731	1.71183	6.86443	8.02602	2.78502	5.7085	5.23951	5.00943	4.38009	3.38105
TCGA-MI-A75H	747	0	3.27078	0.609603	3.02554	6.29064	0.0878451	3.91141	4.70623	3.95953	4.95768	2.21404
TCGA-2Y-A9H2	1731	0	2.40439	1.55929	4.7524	6.86282	0.668695	1.60641	5.44414	4.43815	3.95654	3.51234
TCGA-DD-AAED	763	0	3.38342	0.835903	1.8507	7.28385	0.365894	5.20598	3.9899	3.23663	4.54005	2.2821
TCGA-NI-A4U2	1791	1	2.51803	0.440743	1.59623	6.52468	0.0374908	3.56958	4.27529	4.36492	4.52084	1.54793
TCGA-2Y-A9H5	555	1	3.23529	1.31119	2.32744	6.27701	0.0413746	3.87636	3.55687	4.37949	4.23121	2.35304
TCGA-UB-AA0V	314	0	2.3036	0.247307	1.61047	6.75157	0.103972	3.38446	4.12681	3.82475	3.94958	1.35653
TCGA-XR-A8TF	693	1	2.70467	1.10978	1.86449	5.89896	1.03286	2.6248	3.80945	3.69616	4.18771	3.20522
TCGA-ZP-A9CV	1088	1	3.21695	0.436128	2.73181	6.66778	0.077429	3.24092	5.15951	4.75262	4.32299	2.33538
TCGA-ED-A627	423	0	2.50368	0.535898	2.86045	7.39195	0.239219	3.93608	4.39221	4.14582	4.06145	1.68939
TCGA-CC-A9FS	211	0	2.31587	0.928566	2.91801	6.91578	-0.0228567	3.4479	3.68185	4.40024	4.63433	2.42213
TCGA-DD-AAEI	1531	0	2.98552	1.61853	3.9065	5.63763	0.262622	3.11559	4.88799	4.44603	4.35723	2.25949
TCGA-CC-A3M9	300	1	2.84598	4.06563	5.29146	8.60296	4.2832	5.64235	5.57104	5.16749	4.62748	3.65739
TCGA-DD-AAW2	1855	0	2.05724	0.515883	2.82202	5.32707	0.49353	3.13358	4.54261	4.08958	4.35422	1.75533
TCGA-DD-A4NH	690	0	2.18222	2.13854	2.81653	7.5454	2.20003	5.53767	3.85168	4.90717	5.50791	3.06915
TCGA-UB-A7MF	214	1	3.04492	1.97202	3.98744	7.44934	1.39299	4.21412	5.22381	4.44917	4.76467	2.23527
TCGA-DD-AAE6	141	0	2.62833	2.1796	4.1899	6.47561	0.230392	3.42429	4.29498	4.18656	4.65386	2.9312
TCGA-4R-AA8I	262	1	2.63893	1.74188	2.00515	6.63166	0.902931	3.59039	5.01894	4.90667	4.89923	1.5457
TCGA-UB-A7MA	535	0	2.30279	3.53695	2.77935	6.11702	1.38622	3.89301	4.34803	4.222	4.36509	3.32436
TCGA-2Y-A9H9	697	0	2.1245	0.573376	1.86539	7.07038	0.919017	2.65814	4.57616	4.07442	4.02166	1.61892
TCGA-G3-AAV5	354	0	3.71777	0.907194	5.57831	6.66704	0.0659441	3.70583	4.43679	4.41631	5.08965	3.71318
TCGA-DD-AACU	1567	0	2.34328	0.741773	3.83692	7.21914	0.0281575	4.40027	5.44786	4.26208	4.58922	2.31376
TCGA-EP-A2KB	334	0	2.72751	1.44775	2.29565	6.28948	1.61283	3.9416	3.53198	3.79097	3.55235	2.96662
TCGA-G3-A5SM	520	0	3.27924	1.04127	2.92257	7.43695	0.349029	3.35152	4.38753	4.36861	3.86854	2.15467
TCGA-CC-A9FW	248	0	2.65413	1.17197	3.44206	7.79298	0.776373	4.77624	4.26026	4.67064	4.17586	2.68895
TCGA-DD-A3A6	3258	1	2.20151	0.821421	3.76785	4.70399	1.05739	3.32527	4.85926	3.90961	3.5865	1.17872
TCGA-PD-A5DF	639	1	2.75341	1.74068	2.67269	7.2056	2.15526	5.22253	4.86576	4.55456	4.86438	2.36004
TCGA-WX-AA46	756	0	2.15385	0.208483	1.26876	6.97192	0.000960155	3.32207	4.33621	3.81277	4.01433	1.19137
TCGA-DD-AACF	365	1	2.89421	1.05449	1.73159	6.66609	0.59149	3.03793	4.75152	4.42362	4.71079	2.50266
TCGA-G3-AAV2	372	0	2.83788	0.235121	2.74145	5.91777	0.0820575	3.1669	4.37977	4.00124	4.79867	2.1112
TCGA-DD-AACA	2301	0	2.7546	1.16708	3.7584	6.36964	2.00532	3.31447	3.92976	4.39599	4.75968	2.47854
TCGA-KR-A7K8	906	0	2.7681	2.33781	3.93777	6.95889	2.01052	3.14499	4.47125	3.87215	4.19775	1.99345
TCGA-DD-AADD	1231	0	2.41224	1.93812	3.64773	5.71604	0.193803	4.4252	5.39652	4.85663	4.15711	3.07484
TCGA-G3-A3CK	585	0	3.52213	0.355564	2.30882	6.94187	0.233369	3.88468	4.50517	4.61356	4.47336	1.8372
TCGA-DD-A73A	728	0	2.63587	0.749993	2.81159	6.41108	0.166504	3.5169	4.26664	3.88529	4.38769	1.93661
TCGA-DD-A73F	1085	0	2.03296	1.35237	2.86795	6.6324	1.25527	3.61073	4.50105	4.25125	4.63011	2.42572
TCGA-DD-A39Z	601	1	1.50817	1.39434	2.1126	6.58667	0.0144369	3.36746	4.59968	4.36126	4.95484	2.07576
TCGA-DD-AADS	474	0	1.29575	0.257335	1.43535	5.09069	0.172276	1.87638	4.55446	3.40172	4.3984	1.4333
TCGA-CC-A7II	399	0	3.36691	2.99645	3.98274	8.37169	1.71249	3.6318	5.70147	4.88614	5.02319	3.3971
TCGA-BC-A8YO	562	0	3.93553	2.7379	6.4192	7.83134	2.51251	5.60836	4.72118	4.93477	4.08834	3.2756
TCGA-DD-AACQ	432	1	2.68733	1.07691	3.45142	6.85542	0.2573	3.87518	4.22585	4.05472	4.59048	2.59769
TCGA-K7-A5RG	519	0	3.17486	1.36306	4.05387	6.41284	-0.00447448	3.47885	5.16089	5.03062	4.18274	1.8223
TCGA-BC-A69H	444	0	2.41174	1.93632	5.31343	8.06378	0.396748	4.97319	4.85111	4.15024	5.16211	3.19873
TCGA-DD-AACV	1531	0	2.63368	2.28491	2.64477	5.91929	0.143571	3.38712	4.62619	4.38691	3.9505	1.52494
TCGA-DD-AACH	195	1	2.78704	2.62153	6.01587	8.32182	1.82909	4.70232	5.14739	4.89245	4.30002	4.24102
TCGA-DD-AAD6	672	0	2.88152	1.6269	5.57947	5.31348	0.0962077	3.83602	4.42214	3.67232	4.5668	2.44128
TCGA-G3-A25T	1553	0	2.15017	2.42054	3.74803	6.9591	0.525069	2.56054	4.98936	4.65873	3.3911	3.29001
TCGA-DD-A113	2425	0	2.07142	1.37632	2.74484	5.89521	0.0767503	3.26435	4.20421	3.83191	4.27907	3.16343
TCGA-2Y-A9GT	1624	1	2.69978	0.481402	1.99906	6.24624	0.508725	2.84017	4.39602	3.88308	3.73958	1.56418
TCGA-KR-A7K2	657	0	2.85873	0.860953	1.89859	5.5656	0.357203	3.01831	4.3839	3.63375	4.30428	1.59664
TCGA-RC-A7SB	588	0	2.68047	1.34935	2.36947	5.3481	1.05362	3.04181	4.59214	4.45051	4.66263	1.62888
TCGA-DD-AADI	1085	0	2.69841	0.885094	2.43186	5.73722	-0.00333228	2.9676	4.66021	4.34259	5.23286	1.9651
TCGA-ZS-A9CD	1386	1	2.67868	0.407795	3.23286	7.01518	0.0864496	3.38294	4.78784	4.5312	4.59271	2.44284
TCGA-G3-A3CH	780	0	2.37014	1.13192	2.10153	6.42673	-0.00731549	4.36416	4.18336	4.1103	3.9531	2.07328
TCGA-ED-A7XO	427	0	2.48682	1.49236	2.5525	6.39967	0.300698	3.35213	4.82478	3.5625	4.3081	1.74593
TCGA-BC-A216	1351	0	2.99565	3.09131	2.49287	6.09771	1.54584	5.2149	4.24688	4.28708	4.53604	2.66012
TCGA-NI-A8LF	606	0	2.30006	0.51296	1.95104	5.93437	0.415213	3.7119	5.07996	3.93978	4.5038	1.55017
TCGA-DD-A115	2542	1	2.17609	2.21708	2.06917	6.89246	1.54732	3.54246	4.80541	4.53716	4.41791	2.00001
TCGA-DD-AACC	1685	1	2.74179	1.38916	2.95427	7.36972	0.0384483	3.34172	3.96163	3.84251	4.67558	1.9936
TCGA-ED-A7PY	390	0	3.08973	1.33289	1.92858	5.78285	0.209536	3.6368	3.55492	4.34819	4.59902	2.47526
TCGA-ZP-A9D4	395	0	3.19393	0.449221	1.42302	4.92484	0.0776143	2.74952	4.47569	4.1744	3.87797	2.02582
TCGA-DD-AADG	1145	0	2.83502	0.460721	1.90471	6.0422	0.172054	2.54844	4.65342	4.40898	4.26034	1.93368
TCGA-BC-A10W	91	1	3.42357	2.04841	5.62612	7.29655	2.33718	4.2112	4.87005	5.18467	5.13584	5.16516
TCGA-MR-A8JO	330	0	2.91138	0.49758	3.66425	7.36603	0.537197	2.93207	4.40505	4.14287	4.48562	2.5633
TCGA-G3-A5SK	744	0	2.7833	0.253939	1.1377	7.14944	0.17965	3.58142	4.02169	3.70645	4.01664	0.914288
TCGA-DD-A119	223	1	2.62557	0.870673	2.08298	6.46101	0.156005	3.43722	4.90004	3.91792	5.01936	2.09098
TCGA-2Y-A9H0	3675	0	2.01023	2.83297	4.21596	7.22602	0.885021	4.56207	4.68074	4.43254	4.46374	3.10963
TCGA-DD-A4NN	899	1	3.0157	1.7014	2.83321	7.45334	0.87867	3.81815	3.92571	4.16902	4.60322	2.46774
TCGA-G3-A7M7	361	0	3.08241	0.274636	2.1284	7.15369	0.299322	3.40147	5.16349	5.14858	5.05972	2.18274
TCGA-FV-A23B	1852	1	2.01047	1.68436	2.39879	6.28001	0.69834	3.81921	3.47864	4.0099	4.5221	2.98221
TCGA-DD-AAE1	552	0	2.30947	0.756431	2.67673	6.24624	0.6224	4.32087	3.70205	3.92572	3.86913	3.69451
TCGA-CC-A5UE	272	1	3.33066	2.58547	7.30487	7.67037	1.06632	4.00084	5.93408	4.84094	4.47722	3.6141
TCGA-LG-A9QD	366	0	2.09682	0.266315	1.70951	7.25055	0.262895	3.17192	4.58086	4.00838	4.72892	1.56904
TCGA-DD-AAE4	608	0	2.49928	0.768287	1.94653	6.04421	0.315161	2.70654	4.9428	4.109	3.53569	1.53476
TCGA-CC-A7IG	299	1	3.048	3.58942	6.5203	6.98218	0.816948	5.02527	5.43621	4.72652	5.17367	3.67157
TCGA-2Y-A9GU	1939	0	3.19336	1.40626	1.57441	6.12011	-0.00473659	2.67138	3.97433	3.76271	4.11907	1.72028
TCGA-ZS-A9CG	341	0	2.63902	0.22761	2.45771	6.40363	0.0411004	4.54252	4.25445	3.9965	4.27283	1.95537
TCGA-DD-AADY	555	0	2.68174	0.90836	1.35778	6.98506	0.590249	3.49231	3.6236	4.41127	5.36169	2.61301
TCGA-G3-A25U	1636	0	2.89644	1.27504	1.31395	6.09301	0.114955	3.04742	4.36349	3.91316	4.09572	2.25236
TCGA-DD-AAW0	2015	0	2.8051	0.95983	2.6584	6.76097	0.0221633	4.09708	3.54496	4.32645	4.27555	2.05526
TCGA-CC-A7IJ	382	0	4.34502	4.34566	6.57817	8.14684	1.62496	4.84257	5.10198	5.53999	5.28404	2.75151
TCGA-DD-AAVX	1718	0	2.7026	0.314479	2.96406	7.55671	-0.0228567	2.21363	4.50597	3.94151	4.59152	2.40234
TCGA-DD-A39W	827	1	3.00632	0.345428	2.19493	6.60254	0.0342676	3.45986	4.28271	5.2032	4.09691	2.6639
TCGA-DD-AACT	1562	0	3.35098	0.860488	1.70737	6.12674	0.00590857	3.41112	4.27659	3.86538	4.33993	1.75673
TCGA-DD-A11C	662	0	2.23488	1.38456	1.9848	6.45103	-0.0115351	3.7328	4.62969	4.40456	3.88538	2.97658
TCGA-DD-AADP	458	0	2.15524	0.87978	1.96004	7.52787	0.757347	3.72338	3.34323	3.74499	4.81662	2.51966
TCGA-G3-AAV3	412	0	3.04352	1.02012	3.12096	5.71026	0.145007	3.18307	4.756	4.51718	4.47296	2.2425
TCGA-2Y-A9GV	2532	1	2.73554	0.452988	1.74046	7.22194	-0.0228567	3.54332	4.85746	4.50893	4.32285	1.23874
TCGA-DD-AAEB	478	0	2.70898	0.219231	1.56605	4.89814	-0.0228567	2.66565	4.32883	3.3226	4.17198	1.64493
TCGA-G3-A6UC	671	0	2.02998	0.331875	2.1956	6.18551	0.00731672	2.29629	4.52754	4.03448	3.98194	1.94127
TCGA-DD-A4NO	2245	0	2.79927	0.394295	2.18589	7.40542	0.0352524	3.09956	4.29611	4.47602	3.93735	3.0289
TCGA-G3-A25V	860	0	3.05824	0.400832	2.99946	6.9775	0.231733	3.89745	4.99221	4.49198	4.43983	2.06093
TCGA-DD-AAEE	810	0	2.83594	0.958093	2.16678	6.04872	0.970017	3.2162	5.02468	4.70662	4.56106	2.23457
TCGA-DD-A73C	701	0	2.21532	0.41583	1.50325	6.3544	0.0601364	3.21751	4.37551	4.86395	4.33831	1.74512
TCGA-DD-A118	3437	0	2.78377	0.941143	3.1374	7.02972	-0.000903931	1.09624	3.94551	4.32961	4.72012	2.89882
TCGA-DD-AAE7	644	0	2.09542	0.442146	1.66763	6.24122	0.189995	2.60869	4.03969	3.96602	3.72473	1.207
TCGA-DD-AADJ	1066	0	1.91646	0.904777	3.6149	5.92373	0.486477	2.30896	3.60641	4.21444	4.62155	2.46746
TCGA-EP-A26S	237	0	3.05382	0.376481	1.43786	5.99336	0.0233869	2.93746	4.45702	4.12475	3.96783	2.38324
TCGA-FV-A3I1	247	1	3.72311	1.45308	5.31075	7.05973	0.120937	4.62946	5.04653	5.04631	4.28006	2.63322
TCGA-BD-A3ER	1115	0	2.74734	0.693158	3.08732	6.85119	0.218622	3.65237	4.29331	4.3819	4.36548	2.7637
TCGA-DD-AAC9	347	0	2.5252	0.382742	1.67454	6.53758	0.051821	2.38276	4.64042	4.17725	4.3062	2.13584
TCGA-3K-AAZ8	396	0	3.17796	0.29013	2.04322	6.62291	0.939031	3.30196	4.91652	4.40258	4.42007	2.08716
TCGA-DD-AACN	1302	0	2.85169	0.472515	3.10477	6.76216	0.0677176	4.10758	4.07493	4.29057	4.71804	2.66753
TCGA-DD-AACX	170	0	3.49723	1.54506	4.10701	7.7194	0.0570368	4.49333	4.98171	4.6413	4.35797	2.47139
TCGA-2Y-A9H3	1516	0	2.44965	0.50888	2.38968	5.32806	0.410745	1.71368	4.19585	3.70222	4.51765	1.51798
TCGA-DD-A3A7	419	1	2.86876	1.65338	4.99609	6.2975	-0.0228567	3.16626	5.21537	3.62361	5.09238	3.01259
TCGA-DD-AAEG	719	0	2.6954	0.711866	2.29307	7.25653	0.159892	3.54467	5.21654	4.18476	4.53691	2.49236
TCGA-DD-AADL	636	0	2.29394	1.39943	2.47401	6.81617	0.407594	4.40485	4.86602	4.38697	4.24309	2.50767
TCGA-CC-A7IL	278	1	2.40494	0.815616	2.21885	6.77404	0.166204	2.59801	4.21761	4.40034	4.77005	2.53902
TCGA-WX-AA47	556	1	2.50089	0.633339	3.59346	7.6896	0.763843	2.15698	4.39892	3.39798	5.30954	2.19
TCGA-ED-A66X	406	0	2.59519	1.44552	3.412	6.41843	0.309189	3.71561	4.29585	4.67086	4.47724	2.74088
TCGA-CC-5264	102	1	3.22664	3.90832	4.64955	7.88182	1.22414	4.95019	5.22194	4.58739	4.35526	2.82167
TCGA-DD-AAW3	1633	0	1.76661	0.398744	2.45624	6.57798	6.36e-05	3.66272	4.67192	4.36524	4.45923	2.27997
TCGA-CC-5261	97	1	3.69745	2.00138	2.94118	5.90227	0.14517	4.63824	4.05701	4.40063	4.52525	2.85117
TCGA-DD-AAD1	564	0	2.54999	0.658726	3.10331	6.95948	0.127012	3.80971	4.5734	4.80376	4.26076	2.04811
TCGA-5C-A9VG	328	0	2.52492	1.21468	2.74248	6.85125	0.148788	3.52551	4.86097	4.37214	5.56834	4.25779
TCGA-CC-A8HS	300	1	3.75497	3.13031	2.57473	6.02908	1.81707	5.04772	3.98708	4.67609	4.99653	3.52603
TCGA-CC-A3MA	303	1	2.82097	3.0553	4.89858	6.28882	1.53601	3.44911	5.40404	5.04803	4.47082	4.2214
TCGA-MI-A75C	291	0	3.29778	0.848284	4.99765	7.12558	0.169	4.04496	4.3939	3.92102	4.54373	3.91541
TCGA-DD-AAVR	2513	0	3.55169	0.844096	2.4288	6.81041	0.0735598	3.85173	4.67898	4.10403	3.89651	1.7272
TCGA-DD-A3A4	612	1	2.75501	0.343501	1.22704	8.02548	0.00903545	3.55571	4.59354	4.68287	4.6655	1.68991
TCGA-CC-A7IE	217	1	2.12393	1.95996	3.44463	7.96798	2.52644	4.95371	4.4069	4.25661	5.04978	3.40167
TCGA-DD-A3A1	233	1	2.8249	0.709507	4.59131	7.34241	0.00921624	4.0462	5.49411	4.33735	5.01022	3.05846
TCGA-UB-A7MC	500	0	3.87697	1.42247	2.40582	5.65874	0.4186	3.47396	4.42539	4.85827	4.48375	2.64067
TCGA-ZS-A9CE	1241	0	2.57821	0.739508	1.20382	6.75335	-0.0228567	2.23395	4.65726	4.29998	4.04983	1.60813
TCGA-XR-A8TC	1339	0	2.93084	1.20093	1.91725	6.27793	0.00561767	4.96311	3.64951	4.45657	3.97735	2.67976
TCGA-5R-AA1C	364	0	4.0204	0.805697	3.45048	5.51133	0.44255	3.72289	4.67321	4.90862	5.49416	3.38285
TCGA-ES-A2HS	688	1	2.12428	0.613639	1.68298	5.51976	0.00808427	2.47956	4.13873	4.14422	4.52393	1.47044
TCGA-ED-A5KG	482	0	3.42796	1.84269	3.61476	6.5957	2.01495	3.59906	4.12334	4.78053	4.46691	2.31806
TCGA-BC-A217	421	0	3.50674	2.11272	3.20657	7.33136	0.289334	3.90296	5.12191	4.74544	4.04391	1.77459
TCGA-DD-A1EC	602	0	2.20588	1.15389	3.60347	6.98109	1.27481	4.25778	4.74057	4.38636	5.43531	3.38033
TCGA-G3-AAV0	476	0	2.43186	0.633516	2.21307	5.11213	-0.0228567	2.85441	4.1043	3.47041	4.5098	1.77517
TCGA-BC-A10S	1423	1	2.26853	0.415931	2.14928	6.84552	0.123027	3.99329	3.89109	3.80924	4.55564	2.1868
TCGA-WX-AA44	615	0	4.11602	2.08846	4.76328	5.53537	0.168044	5.07111	4.80767	4.28085	4.72416	3.41883
TCGA-DD-AADB	1242	0	2.84466	2.57953	5.17783	7.18403	1.26496	4.70678	4.53121	4.94809	5.12212	3.08803
TCGA-DD-AACO	1876	0	2.11723	1.32431	2.79783	5.40432	0.290665	3.19146	3.67725	4.4211	5.05542	2.12506
TCGA-EP-A3RK	363	0	3.01211	2.01227	3.78397	6.71321	1.15802	4.03488	4.41507	5.0048	4.89357	3.09153
TCGA-CC-5263	129	1	3.55872	3.48934	4.44541	8.67077	3.05329	6.68481	4.78814	5.26878	4.39427	2.1147
TCGA-RG-A7D4	1098	0	2.89148	2.03249	4.60089	6.5784	0.508495	3.76573	5.02792	4.66731	4.75663	3.1572
TCGA-DD-AAW1	1989	0	2.96354	0.197591	2.33253	6.08754	0.0696431	2.78014	4.66404	4.26848	3.89377	1.60633
TCGA-ZS-A9CF	2412	0	2.34433	2.20584	2.88564	6.49489	2.55258	4.10965	4.71085	3.76372	3.90358	2.27669
TCGA-CC-A7IF	649	1	2.30315	1.83438	2.00125	6.40234	0.328073	4.04355	4.09306	3.81114	4.31648	2.49874
TCGA-G3-A25Y	452	1	3.01431	2.0419	3.10898	7.12044	0.0427704	3.63496	4.6187	4.72213	5.03834	3.30118
TCGA-DD-AADU	554	0	3.25717	0.44516	2.05572	4.93119	0.193006	2.98333	4.12573	3.34287	5.06271	2.29709
TCGA-DD-AAD3	1295	0	2.18486	0.515771	2.22419	6.38343	0.263889	4.19724	4.43952	4.4633	4.06024	1.47069
TCGA-DD-AAE0	555	0	2.83392	2.34122	3.24391	6.44015	0.236296	2.80555	4.66649	4.16714	5.31181	3.7779
TCGA-DD-A116	1622	1	2.86684	0.894	1.91163	6.69106	0.894236	3.2345	4.18434	4.96783	5.09426	2.26899
TCGA-2Y-A9GY	757	1	4.21944	1.85691	7.14165	7.92846	0.683104	4.25139	5.72605	5.27115	4.66724	3.53994
TCGA-BC-A10X	770	1	2.36739	0.358016	1.63379	7.31872	0.0963098	3.73206	4.25572	4.22773	3.72115	1.28556
TCGA-2Y-A9H1	1229	1	1.837	0.250954	2.36089	5.54396	0.481227	2.54876	4.8887	3.88413	5.01326	1.99081
TCGA-DD-AADF	115	1	2.48817	2.20248	2.84894	6.637	0.206037	2.59458	4.86738	3.77526	5.1919	2.47332
TCGA-G3-A5SJ	698	0	2.75137	1.57261	4.34783	6.4946	3.15135	4.8478	5.18207	4.2955	4.78633	2.12471
TCGA-2Y-A9H4	1452	0	2.82727	1.42746	2.91331	5.55479	0.816167	2.80658	5.20229	4.54842	3.87685	1.70927
TCGA-DD-AADA	1233	0	3.051	0.512124	2.11022	6.26555	0.008335	3.96858	3.31467	3.47136	4.28439	1.34751
TCGA-DD-A73D	693	0	2.72574	0.908709	1.74543	6.26484	-0.0228567	2.65657	4.30238	4.52986	4.83274	2.28881
TCGA-BC-A110	2116	1	1.87355	0.183303	2.10105	7.71701	0.174226	4.03034	4.22869	3.88297	4.14663	1.69864
TCGA-ED-A82E	408	0	2.88885	0.479257	3.73064	7.64635	0.679953	1.73082	3.98848	4.51109	3.78714	2.92744
TCGA-DD-AA3A	410	1	2.57322	2.74115	5.16568	7.47638	0.995184	3.3699	5.41166	5.20606	4.47336	4.01133
TCGA-ZP-A9D0	717	0	3.0897	0.402422	1.6578	6.47509	-0.00828905	3.04963	3.72866	4.65494	4.01968	1.6222
TCGA-BC-A3KG	498	0	3.88196	2.59476	3.30364	6.62037	1.14678	5.5694	4.90825	4.87922	3.83094	2.6157
TCGA-DD-A11D	1560	1	2.43703	0.502982	1.54584	6.67512	0.0772271	3.8388	4.66314	4.46083	4.26862	1.30735
TCGA-DD-AADV	574	0	2.72871	1.42372	3.77783	6.52761	0.445796	3.94991	4.90879	4.60238	3.75563	1.97269
TCGA-CC-A7IH	365	0	3.09632	0.724943	2.63362	6.52779	0.454029	4.0412	4.44509	4.4211	4.19795	1.87462
TCGA-DD-AADK	1049	0	1.73664	1.23658	2.01345	6.37025	0.378346	3.70917	3.74712	4.31621	4.95787	2.71783
TCGA-FV-A3I0	848	0	1.9973	0.799603	4.51161	7.95295	1.84722	2.42244	4.39433	4.24012	4.39894	1.58152
TCGA-BC-4073	352	0	3.05582	1.78678	4.00033	8.52354	2.29729	6.1297	4.92335	5.14082	5.21405	2.37175
TCGA-DD-AADQ	436	0	1.81742	0.593689	2.09356	7.47641	1.99304	2.71935	4.90623	3.60447	5.14811	1.63803
TCGA-DD-AACS	1804	0	3.02152	0.922792	2.5008	5.58695	0.318465	4.62664	5.65749	5.52304	3.62023	1.96912
TCGA-BC-A5W4	547	1	2.26841	1.12049	2.28843	6.77549	-0.0228567	3.24155	4.88184	4.35682	5.12672	2.65673
TCGA-BC-A69I	387	0	1.83125	0.394759	2.10993	7.45078	-0.0228567	3.06682	4.50496	3.70704	4.34445	2.0384
TCGA-DD-AACD	381	1	1.53461	0.537572	2.30791	7.02495	0.631526	3.11483	4.87026	4.17036	5.52177	1.67083
TCGA-ED-A459	408	0	1.86657	1.73045	4.99091	8.62034	0.119961	5.06814	5.38995	4.25864	5.16579	2.75756
TCGA-DD-AAVW	2317	0	2.69749	1.21557	2.69487	6.50975	0.0671587	3.8997	3.8168	4.77027	4.14132	1.78561
TCGA-DD-A39X	1694	1	2.41753	0.969637	3.53947	6.10362	0.0966406	2.6554	4.81908	4.48925	5.18936	3.65754
TCGA-2Y-A9HB	260	0	3.19289	0.491559	2.04201	6.01041	0.0747045	3.41555	4.78748	4.46881	4.05341	2.32724
TCGA-DD-A3A3	535	1	1.83924	1.07255	2.04311	6.7825	0.494244	4.0449	4.55187	3.69489	5.03963	2.24683
TCGA-DD-AACI	1618	0	1.85688	0.822503	2.98678	6.14561	0.12682	2.33287	5.14287	4.61524	5.27408	2.32154
TCGA-CC-A3MB	315	1	3.28385	2.51836	4.56129	7.53992	0.511066	4.75042	4.65535	5.18307	5.52825	3.34101
TCGA-G3-A3CI	180	0	1.92771	0.386826	2.14052	7.52504	0.420455	1.72317	3.66468	3.68051	3.78787	1.06987
TCGA-LG-A9QC	425	0	3.25287	0.818204	1.82113	7.43265	0.771759	0.812573	4.02702	4.67446	4.24885	1.77334
TCGA-2Y-A9H7	1168	0	1.79318	1.4481	2.44649	6.13842	0.397596	3.55612	3.29664	3.95975	4.90112	2.88003
TCGA-CC-A7IK	262	1	4.75212	2.02271	5.26932	4.4458	0.433207	4.01419	5.35145	5.49116	4.52898	3.55267
TCGA-FV-A3R2	194	1	2.05422	2.09771	2.97279	7.29582	0.403097	4.63227	4.87751	4.58214	5.19064	2.52262
TCGA-FV-A2QR	581	1	2.3287	1.21281	2.43283	6.80687	0.326458	2.96295	4.71073	4.8488	5.10546	2.52565
TCGA-DD-AAD0	137	0	2.12324	1.72131	2.27183	7.52767	0.992046	5.52695	3.59037	4.57075	4.22461	2.07157
TCGA-5R-AA1D	337	0	2.9386	0.423567	2.68787	7.23646	0.574323	4.17844	4.1837	3.98205	4.42233	1.67502
TCGA-DD-AAE3	566	0	2.38515	0.250761	1.60834	5.23714	1.14873	1.73703	4.04946	3.41422	4.51714	1.51234
TCGA-XR-A8TD	1030	0	3.30807	2.25067	3.58211	7.1066	0.433094	5.24133	4.85696	4.37503	4.30304	2.37064
TCGA-2Y-A9GZ	848	1	1.97094	0.932986	2.04771	6.82979	0.782236	2.59713	4.29455	3.80163	4.16143	2.33186
TCGA-DD-AAVS	1823	0	2.26717	1.36703	2.6908	5.72339	0.305636	3.35494	3.66051	4.62059	4.98169	2.91393
TCGA-G3-AAV7	361	0	3.56575	3.27092	5.82771	7.40032	1.66849	5.94521	5.71297	4.98808	5.07461	3.37772
TCGA-DD-A1EI	183	0	2.26052	1.31886	4.1013	7.42666	0.383192	5.0957	4.96516	5.33416	4.96389	2.71227
TCGA-G3-A25Z	655	0	2.17681	0.891891	2.44798	7.18189	0.271377	2.98484	4.14148	4.23299	4.29454	2.3547
TCGA-HP-A5MZ	91	1	2.86312	0.836245	4.05392	6.41669	0.342963	3.52196	4.52607	4.49555	4.17275	2.23534
TCGA-DD-AACW	1424	0	3.006	1.58638	3.02914	6.66192	0.392019	3.81525	3.49491	3.82696	4.4884	3.66697
TCGA-EP-A3JL	303	0	2.52847	1.11992	3.71893	5.96296	0.087311	2.68044	4.6849	4.00667	4.32521	2.94262
TCGA-QA-A7B7	94	0	2.78304	2.64225	4.00601	6.97628	0.725317	4.18964	5.26049	4.83733	4.77291	3.14881
TCGA-WQ-AB4B	395	0	2.90622	0.917494	2.09404	6.57844	0.00106706	3.20718	5.00451	3.81179	4.53739	2.01687
TCGA-DD-A1ED	2301	0	2.28028	0.153973	1.4465	7.32463	0.065246	3.50656	3.89902	4.0461	3.70513	1.15371
TCGA-DD-AAEA	575	0	3.23578	1.69271	3.72043	5.67723	0.280787	3.78882	4.6258	3.90569	4.55297	2.46443
TCGA-CC-A1HT	101	1	3.54415	3.67903	6.69093	8.16935	4.38436	5.29654	5.62992	5.30713	5.25568	3.76554
TCGA-CC-A8HT	140	1	4.18731	3.6247	5.81697	7.89485	1.92646	4.9584	5.4712	4.9496	4.88456	3.50285
TCGA-DD-A4ND	2232	0	2.85579	1.24788	2.86548	7.20531	2.05443	4.29281	4.40629	4.10451	4.01117	1.95522
TCGA-G3-A5SL	621	0	2.02025	0.523618	1.80874	6.4793	0.0533754	3.88106	4.23739	4.5103	4.32812	1.87796
TCGA-MR-A520	229	0	2.20947	0.207647	1.62192	6.98845	0.391316	2.43378	3.84258	3.94698	3.84186	1.06243
TCGA-G3-AAV1	359	1	3.56781	0.699663	4.07321	6.66517	1.28234	3.27577	3.7935	4.23055	4.62559	2.72057
TCGA-5C-A9VH	322	0	2.81661	1.16401	2.86584	6.21149	0.271746	3.35808	3.98372	4.29699	4.67775	2.31667
TCGA-DD-A4NS	2456	1	2.45574	0.511593	3.68224	6.49377	1.20951	4.0483	4.23569	4.02911	3.77559	1.72575
TCGA-BC-A10R	308	1	3.54998	0.765167	2.1196	6.24439	0.252863	5.05738	4.20668	4.92507	4.14009	1.54891
TCGA-MI-A75I	630	0	2.47594	2.29732	4.12007	7.02408	1.32999	4.69157	4.76296	4.59483	4.78613	1.9549
TCGA-DD-AAEK	1067	0	3.11293	0.891324	2.24386	6.21725	0.059795	3.7879	3.85154	4.52629	3.7443	1.5474
TCGA-KR-A7K7	407	0	2.55431	2.21095	4.79269	6.20105	0.311174	2.69147	4.90225	4.4642	5.08536	3.33692
TCGA-ES-A2HT	438	1	1.97319	0.297384	1.50216	6.79773	0.406865	1.84171	5.07539	4.72657	4.68293	1.44545
TCGA-DD-AAEH	784	0	2.49187	1.09588	2.442	6.51432	-0.00434976	3.31573	4.40505	3.81944	3.38952	1.76737
TCGA-CC-A123	219	0	1.88418	1.59748	3.43778	6.06127	1.09476	3.8348	5.13502	4.6983	6.58758	2.35153
TCGA-RC-A7S9	640	0	2.75411	2.24918	3.35824	7.25434	0.0295045	3.62646	4.25536	3.79593	5.14977	2.91265
TCGA-ED-A4XI	386	0	2.9778	0.437305	2.45933	6.22655	0.445888	3.51352	4.21936	4.0439	3.2877	1.57973
TCGA-DD-A4NI	561	0	2.34019	0.313305	1.42791	6.18369	0.000508697	3.34536	3.84931	3.94335	4.05739	1.28977
TCGA-ED-A7XP	400	0	4.16829	0.950141	3.70648	6.90338	0.74633	3.98574	4.97014	4.5983	5.0462	2.8542
TCGA-BC-A10T	837	1	3.02059	1.06302	2.30755	6.03083	2.60791	3.90266	4.12306	3.95001	5.05379	2.95041
TCGA-FV-A4ZP	2486	1	1.32872	2.48451	5.46735	5.97644	0.245425	2.87303	4.85832	4.72327	5.5015	2.20337
TCGA-DD-AACL	107	1	3.63237	2.95413	5.81258	7.82784	6.00865	5.02184	5.17146	5.00416	5.4909	3.68597
TCGA-DD-A4NG	802	1	2.65718	0.996944	1.64307	7.63224	0.523162	5.08195	2.96513	4.24626	3.90244	2.67723
TCGA-DD-A73B	283	1	3.22895	2.96641	2.15494	7.72408	0.442218	4.8523	3.71556	3.91413	4.5623	2.04004
TCGA-2Y-A9GW	1271	1	2.80187	0.812267	4.17597	5.95944	0.0794611	3.32068	4.42088	4.2711	4.51395	2.74858
TCGA-DD-A1EJ	1005	1	2.55074	1.6578	4.69978	8.38983	0.271872	5.85308	3.9983	4.93734	5.24303	2.65489
TCGA-ZP-A9CY	782	0	2.70437	0.449695	1.80894	7.0104	0.037548	3.97706	4.15865	4.14877	4.00049	1.6356
TCGA-DD-AADN	898	0	2.60212	2.65388	5.22228	6.25562	0.063813	3.74582	4.99421	3.84067	5.69257	2.742
TCGA-RC-A7SF	579	0	2.37477	1.03337	3.85903	6.48612	1.04158	4.46181	4.60833	3.59326	4.02189	2.18013
TCGA-BC-A10U	837	1	3.30303	0.926572	4.4775	7.8601	2.28112	5.19096	5.00439	4.97563	4.8131	2.24927
TCGA-FV-A2QQ	729	0	3.02946	0.855314	2.61748	6.37814	-0.00772118	3.22077	4.0108	4.62111	4.88493	3.05224
TCGA-DD-AACZ	171	1	3.15044	1.79954	6.36075	7.71759	1.64395	4.97302	5.44944	5.16086	5.40752	3.75515
TCGA-MI-A75G	698	0	2.84178	0.370288	2.53976	6.4607	0.293718	3.85955	4.77912	4.55101	4.82523	2.40207
TCGA-CC-A8HV	279	1	3.57536	2.14946	5.22493	6.91923	0.470007	4.64697	4.95089	5.16359	5.0889	3.72485
TCGA-YA-A8S7	412	1	4.05145	2.97305	7.97789	7.24842	5.49626	5.25669	4.89844	4.97306	4.93538	3.09412
TCGA-G3-A7M5	447	0	1.49382	0.445761	2.21735	7.01939	0.0390207	1.59716	4.17179	3.86381	4.188	1.23622
TCGA-DD-A39V	643	1	3.24805	0.890768	4.53547	6.51536	0.524245	2.78645	4.91021	4.3526	5.61772	3.12177
TCGA-CC-5259	250	0	2.66424	1.35442	2.33158	7.68372	1.66788	4.63916	4.42549	4.25903	4.71706	2.36518
TCGA-DD-AAVP	2752	0	2.41726	0.484523	3.08063	6.20321	0.0891775	1.56812	5.21879	4.56763	4.88969	2.09157
TCGA-G3-A7M8	430	0	2.11895	0.27109	1.69672	6.29184	-0.0076825	1.90401	4.0788	3.91532	4.58219	1.78939
TCGA-XR-A8TG	898	0	2.63357	1.45553	1.99273	7.02326	2.03573	4.82294	5.5554	4.37401	3.98967	2.06134
TCGA-EP-A12J	330	0	2.83328	0.763397	1.47851	5.92323	0.0708443	3.56112	4.85705	4.65148	4.29208	1.60646
TCGA-EP-A2KA	357	0	2.83801	1.64735	5.52712	6.85599	1.50458	4.16537	4.65108	4.62654	3.911	2.21249
TCGA-CC-A5UC	347	1	2.76665	2.61884	2.87782	7.27559	1.71337	3.58418	4.40052	4.79744	5.03291	3.59088
TCGA-DD-A114	1149	1	2.89165	2.5426	6.06361	6.4258	3.25441	3.52916	5.42551	5.0028	4.63963	2.88341
TCGA-RC-A7SK	472	0	2.98001	0.891584	2.75569	7.28334	0.136999	3.34681	4.2413	4.02981	4.12516	2.27707
TCGA-CC-5258	129	1	2.83416	2.1645	3.74929	7.61046	2.44648	4.96954	4.3174	4.79956	5.21879	3.66216
TCGA-DD-AAE2	638	0	2.56498	1.06087	2.33812	5.79513	0.56213	3.73758	4.59542	3.51036	4.47874	1.5615
TCGA-K7-AAU7	359	0	3.27566	1.69065	6.57513	7.61664	1.48589	5.01908	4.6673	4.58917	4.25069	2.82096
TCGA-CC-A8HU	344	1	2.6049	2.72271	3.90715	6.99238	0.43871	4.21249	5.04911	4.32544	4.33432	3.01626
TCGA-DD-A1EG	1372	1	3.14038	1.56232	4.471	6.69468	0.0863639	3.87295	4.92471	4.94164	4.5985	3.31211
TCGA-DD-A4NP	3104	0	2.39344	0.130808	1.50575	7.12445	-0.0228567	3.99904	4.39004	3.76135	4.14716	1.04956
TCGA-DD-AACB	2324	0	3.20938	1.5245	5.44075	6.90249	0.46699	4.30832	5.46665	4.78033	4.80725	2.68892
TCGA-DD-AAVY	1970	0	2.38867	0.191053	2.72392	6.24001	0.408884	2.99712	4.71252	4.44253	4.70304	2.18447
TCGA-DD-AADO	453	0	1.88074	1.87959	3.38013	5.94968	0.807332	3.57006	5.65265	4.44507	5.44716	2.35021
TCGA-DD-AACE	2184	0	1.81516	0.546177	2.30366	5.5823	0.176921	3.16169	4.49418	3.79154	4.45098	1.7474
TCGA-BC-A112	153	1	3.40283	1.41621	6.84512	6.38524	2.82343	4.08943	4.96191	5.00468	4.71649	3.44913
TCGA-RC-A7SH	468	0	2.9228	1.81777	2.76328	6.20753	0.63656	4.29407	3.98366	3.95769	5.12266	2.69482
TCGA-DD-A4NJ	760	0	2.03631	2.46852	3.18392	7.07639	1.05802	4.52057	4.55144	4.43545	4.6734	2.70086
TCGA-2Y-A9H6	357	0	3.14206	0.588324	2.10092	5.08916	0.266264	2.05359	4.01603	4.31514	4.16758	1.82231
TCGA-ZP-A9D2	743	0	3.45534	1.72779	5.14679	6.21185	0.14744	4.67912	5.13468	5.5366	5.72763	2.26307
TCGA-BC-A10Q	1135	1	1.58462	2.29436	3.24334	7.73432	0.923407	1.74506	3.98787	4.58674	3.35506	2.91553
TCGA-DD-AAE9	722	0	2.56572	1.04264	2.7919	5.6043	0.447477	4.29571	4.47637	4.03091	4.93763	2.89675
TCGA-DD-A3A5	3125	1	2.93929	0.930015	1.96666	6.27655	0.222776	4.52165	5.28691	4.45932	4.1806	2.08634
TCGA-ED-A66Y	296	1	2.31563	2.02433	4.49956	6.35597	0.486752	4.34052	4.06032	3.7088	3.93007	2.76461
TCGA-G3-A3CG	673	0	2.4856	0.33958	1.89922	7.59987	0.665603	3.61403	4.65929	4.89672	4.6217	2.09948
TCGA-DD-AAD8	1219	0	3.34728	1.79807	2.64643	6.30974	1.06384	4.32142	4.37192	3.99594	4.47373	2.47728
TCGA-DD-A1EB	2017	0	2.81495	0.48929	1.20771	6.38224	0.0349759	2.15564	4.69703	3.86391	3.93912	2.24963
TCGA-ZP-A9CZ	706	0	2.59076	2.50006	3.10699	6.37108	0.808988	4.34335	3.7567	4.20236	4.58655	3.01214
TCGA-DD-AACG	469	1	2.49994	2.23707	4.64636	6.90516	1.4966	4.2905	5.58551	4.81917	5.69083	2.77347
TCGA-DD-A3A9	931	1	3.44733	0.792964	2.72418	7.15761	1.62955	4.59114	4.22245	5.00938	4.54983	2.78381
TCGA-DD-A1EE	349	1	3.25721	0.804881	3.39928	6.90099	0.255259	4.65995	4.67269	4.94973	4.75815	3.76138
TCGA-BC-4072	1490	1	2.28876	2.12652	3.51416	7.51764	0.481475	3.97001	4.98231	5.31747	4.00882	2.28683
TCGA-DD-AADC	425	1	3.96112	2.32223	4.14396	6.79603	0.1499	5.54223	6.24838	4.1055	5.19828	3.19914
TCGA-DD-A4NL	1711	0	2.12866	0.191881	1.43623	6.80951	0.0800755	3.14182	4.38365	3.93	3.50836	0.959718
TCGA-DD-AACY	1450	0	1.61797	0.280805	2.16396	6.75789	0.133964	3.04823	4.20741	3.94685	4.71467	1.82721
TCGA-UB-A7ME	486	0	2.27342	1.11281	2.441	6.33605	0.865075	3.44987	4.21205	4.00789	3.93325	2.35536
TCGA-G3-A5SI	768	1	3.33007	1.8482	1.85336	6.60214	0.188094	3.47751	4.66903	4.24526	4.45228	2.51999
TCGA-ED-A8O5	406	0	1.88712	1.63708	2.17493	6.33969	0.137561	4.48458	3.37686	3.80359	4.14431	1.31302
TCGA-FV-A3R3	366	1	2.58286	0.363962	2.55475	6.48719	0.299307	2.88741	4.12724	4.23666	3.96153	1.24172
TCGA-UB-A7MB	601	0	2.8922	2.70036	1.84126	5.20912	0.00702976	3.83335	4.566	4.62636	4.5173	4.04961
TCGA-XR-A8TE	925	0	3.43935	0.230363	2.62061	6.68879	0.286562	4.63735	4.43602	4.98165	4.3509	2.77971
TCGA-DD-A3A2	2131	1	2.23781	0.188492	1.147	6.01545	0.00513539	2.64596	3.88919	4.11191	4.02409	1.40119
TCGA-DD-AAD2	658	0	2.13789	1.09627	3.06985	6.83744	0.396373	3.62027	4.56798	4.22391	4.6257	2.12698
TCGA-O8-A75V	538	0	2.17359	0.646513	3.38777	6.2653	0.263884	3.26856	5.08506	4.35306	4.56033	2.46654
TCGA-MI-A75E	507	0	2.34989	0.751585	2.98429	7.00388	0.822475	2.8685	4.62274	4.32834	4.23323	2.33794
TCGA-CC-5262	103	1	3.32951	2.27794	4.51046	7.30625	0.85237	4.51164	4.74869	4.62514	5.00457	3.08008
TCGA-WJ-A86L	345	0	2.37342	1.58593	2.44649	6.40939	0.326625	4.89167	4.14876	3.78375	4.1728	2.58622
TCGA-DD-A73G	3478	0	1.1579	0.894136	2.341	5.44738	0.785917	1.61273	4.7116	4.20246	5.23133	1.88318
TCGA-DD-AADR	2028	0	1.55284	1.96966	3.93313	6.65577	-0.0228567	3.5454	4.12938	4.18404	4.81418	2.8819
TCGA-G3-A25S	416	1	2.67165	1.84005	4.85675	8.03034	0.38004	3.33414	5.29549	4.98919	5.50194	3.23581
TCGA-DD-AAVZ	1900	0	2.67759	1.08862	1.93341	7.01402	-0.0228567	3.87788	3.81514	4.42668	4.62053	2.85562
TCGA-DD-AACJ	2102	0	3.13697	0.460088	4.46526	6.5042	0.206821	3.51168	3.7655	4.45055	4.87437	2.90212
TCGA-2Y-A9GS	724	1	3.92469	2.00241	5.04984	7.12923	0.142591	4.46687	5.31276	5.08432	4.63367	2.79833
TCGA-HP-A5N0	752	1	2.51827	0.214247	1.87322	6.05574	0.429788	3.18252	4.97884	4.38013	4.15193	1.87724
TCGA-DD-A1EL	415	1	4.56197	2.23301	6.76983	7.58379	2.50424	5.04586	5.53343	5.49372	5.4194	3.79696
TCGA-G3-A3CJ	594	0	2.33869	0.24303	1.32854	6.59162	0.287066	2.35915	4.64302	3.88669	4.33585	2.14052
TCGA-DD-A4NE	660	1	3.14227	2.59705	2.78746	7.50846	0.677492	5.08459	4.33315	3.6431	4.28134	2.8061
TCGA-G3-AAUZ	480	0	1.93547	1.14353	1.61544	6.03463	-0.0228567	3.05531	4.38635	3.9035	4.10522	2.17471
TCGA-DD-AACP	415	0	2.44985	2.57603	4.30359	7.46499	0.574384	4.69132	4.48516	4.4921	4.93503	3.73542
TCGA-DD-A4NB	391	0	3.29456	0.283017	4.05075	7.30364	0.0257896	4.03682	4.46418	4.67424	4.40022	1.78167
TCGA-BD-A2L6	1363	0	3.60972	2.10661	1.91387	6.34332	0.138909	3.73495	4.18221	3.89983	4.2482	1.60003
TCGA-DD-AAD5	1345	0	3.19959	2.57514	6.96644	7.84992	4.99696	4.75162	4.78578	3.96684	5.23629	3.96799
TCGA-K7-A5RF	631	0	2.36216	0.155622	1.85363	6.32526	0.223996	3.007	4.40552	3.95637	3.85346	1.03754
TCGA-BD-A3EP	409	0	3.26018	0.893062	4.19029	7.27915	0.269658	4.0227	4.72576	4.46568	4.41187	2.32176

## Sheet: riskscore-TCGA
id	futime	fustat	ASF1A	CENPA	LDHA	PSMB2	SRPRB	UCK2	riskScore	risk
TCGA-BC-A10Y	1.94795	1	3.2975	1.35394	6.32858	4.79098	4.08273	2.21704	0.863288	low
TCGA-CC-A3MC	0.994521	0	3.37475	1.64275	6.8235	4.82577	4.31399	4.23721	2.35199	high
TCGA-K7-A6G5	1.40274	0	2.64005	0.543465	6.91821	5.06568	4.76115	1.78728	0.96976	high
TCGA-DD-A1EH	4.09589	0	2.41813	1.47625	6.46628	3.38711	4.83358	2.13206	0.592036	low
TCGA-2Y-A9H8	1.73425	1	2.45814	1.50003	7.55555	4.20281	3.42274	1.45699	0.596967	low
TCGA-DD-AAVQ	7.47397	0	3.07918	1.85825	5.88961	4.10631	4.14453	2.47231	0.641498	low
TCGA-DD-AAVV	6.72603	0	3.67289	0.676856	6.64183	5.5772	4.77634	2.7832	2.00407	high
TCGA-CC-A5UD	0.832877	1	3.84516	3.31315	5.81327	4.88079	5.15543	3.67952	3.29207	high
TCGA-GJ-A3OU	2.40822	0	3.01856	1.74939	6.5724	4.22669	4.68156	3.00792	1.29924	high
TCGA-DD-A1EK	1.52877	1	1.6247	1.2125	7.66002	3.97874	4.14514	2.31204	0.69264	low
TCGA-LG-A6GG	1.06027	0	1.97979	0.990127	7.81333	4.26143	4.70271	2.19631	1.09729	high
TCGA-DD-A4NF	1.1726	0	3.48201	0.205798	6.73245	4.28532	3.9853	2.69585	0.783701	low
TCGA-DD-A4NA	2.76164	0	2.35011	1.63164	8.51718	3.96445	4.38779	3.32706	2.22983	high
TCGA-G3-A7M6	1.73151	0	3.01747	1.69162	6.50344	4.60073	3.95804	3.47639	1.15156	high
TCGA-2Y-A9GX	6.69041	0	3.36888	0.669991	6.60569	3.77792	4.0591	2.51962	0.661598	low
TCGA-UB-AA0U	0.89589	0	2.6093	1.44945	6.61141	4.10849	4.27111	2.7792	0.795877	low
TCGA-G3-A25X	4.87397	0	1.88757	2.26442	7.26947	5.36056	5.15642	3.3669	2.67773	high
TCGA-DD-AADW	1.60822	0	3.1188	2.34981	6.45836	4.18567	4.66564	3.08096	1.47895	high
TCGA-DD-A1EA	6.61644	0	3.47707	0.863681	6.31486	5.07708	4.05841	1.99367	0.830159	low
TCGA-DD-A4NK	3.31507	1	1.6077	0.430991	6.85344	4.58651	4.00558	1.7239	0.374205	low
TCGA-DD-A1EF	1.07945	1	3.41283	1.36809	5.79115	4.69821	4.76508	3.59091	1.32604	high
TCGA-DD-A4NV	5.52877	0	2.51341	0.363005	7.13313	4.1101	4.84836	2.04513	0.802096	low
TCGA-DD-AAVU	6.03288	0	3.04743	1.36946	7.10656	4.07331	5.3734	2.17639	1.60115	high
TCGA-DD-A39Y	0.468493	1	4.16185	2.68345	8.2205	6.18068	5.7482	3.73413	20.6517	high
TCGA-DD-A4NQ	1.02192	1	3.24731	1.71183	8.02602	5.23951	4.38009	3.38105	3.83065	high
TCGA-MI-A75H	2.04658	0	3.27078	0.609603	6.29064	4.70623	4.95768	2.21404	1.00038	high
TCGA-2Y-A9H2	4.74247	0	2.40439	1.55929	6.86282	5.44414	3.95654	3.51234	1.40364	high
TCGA-DD-AAED	2.09041	0	3.38342	0.835903	7.28385	3.9899	4.54005	2.2821	1.1995	high
TCGA-NI-A4U2	4.90685	1	2.51803	0.440743	6.52468	4.27529	4.52084	1.54793	0.485691	low
TCGA-2Y-A9H5	1.52055	1	3.23529	1.31119	6.27701	3.55687	4.23121	2.35304	0.603403	low
TCGA-UB-AA0V	0.860274	0	2.3036	0.247307	6.75157	4.12681	3.94958	1.35653	0.335207	low
TCGA-XR-A8TF	1.89863	1	2.70467	1.10978	5.89896	3.80945	4.18771	3.20522	0.525738	low
TCGA-ZP-A9CV	2.98082	1	3.21695	0.436128	6.66778	5.15951	4.32299	2.33538	1.02025	high
TCGA-ED-A627	1.1589	0	2.50368	0.535898	7.39195	4.39221	4.06145	1.68939	0.664347	low
TCGA-CC-A9FS	0.578082	0	2.31587	0.928566	6.91578	3.68185	4.63433	2.42213	0.675347	low
TCGA-DD-AAEI	4.19452	0	2.98552	1.61853	5.63763	4.88799	4.35723	2.25949	0.691112	low
TCGA-CC-A3M9	0.821918	1	2.84598	4.06563	8.60296	5.57104	4.62748	3.65739	10.4779	high
TCGA-DD-AAW2	5.08219	0	2.05724	0.515883	5.32707	4.54261	4.35422	1.75533	0.249245	low
TCGA-DD-A4NH	1.89041	0	2.18222	2.13854	7.5454	3.85168	5.50791	3.06915	2.18541	high
TCGA-UB-A7MF	0.586301	1	3.04492	1.97202	7.44934	5.22381	4.76467	2.23527	2.47527	high
TCGA-DD-AAE6	0.386301	0	2.62833	2.1796	6.47561	4.29498	4.65386	2.9312	1.17927	high
TCGA-4R-AA8I	0.717808	1	2.63893	1.74188	6.63166	5.01894	4.89923	1.5457	1.11205	high
TCGA-UB-A7MA	1.46575	0	2.30279	3.53695	6.11702	4.34803	4.36509	3.32436	1.22163	high
TCGA-2Y-A9H9	1.90959	0	2.1245	0.573376	7.07038	4.57616	4.02166	1.61892	0.509498	low
TCGA-G3-AAV5	0.969863	0	3.71777	0.907194	6.66704	4.43679	5.08965	3.71318	2.22661	high
TCGA-DD-AACU	4.29315	0	2.34328	0.741773	7.21914	5.44786	4.58922	2.31376	1.27789	high
TCGA-EP-A2KB	0.915068	0	2.72751	1.44775	6.28948	3.53198	3.55235	2.96662	0.450415	low
TCGA-G3-A5SM	1.42466	0	3.27924	1.04127	7.43695	4.38753	3.86854	2.15467	1.0677	high
TCGA-CC-A9FW	0.679452	0	2.65413	1.17197	7.79298	4.26026	4.17586	2.68895	1.3207	high
TCGA-DD-A3A6	8.92603	1	2.20151	0.821421	4.70399	4.85926	3.5865	1.17872	0.141239	low
TCGA-PD-A5DF	1.75068	1	2.75341	1.74068	7.2056	4.86576	4.86438	2.36004	1.79191	high
TCGA-WX-AA46	2.07123	0	2.15385	0.208483	6.97192	4.33621	4.01433	1.19137	0.368329	low
TCGA-DD-AACF	1	1	2.89421	1.05449	6.66609	4.75152	4.71079	2.50266	1.1462	high
TCGA-G3-AAV2	1.01918	0	2.83788	0.235121	5.91777	4.37977	4.79867	2.1112	0.527411	low
TCGA-DD-AACA	6.30411	0	2.7546	1.16708	6.36964	3.92976	4.75968	2.47854	0.752283	low
TCGA-KR-A7K8	2.48219	0	2.7681	2.33781	6.95889	4.47125	4.19775	1.99345	1.097	high
TCGA-DD-AADD	3.3726	0	2.41224	1.93812	5.71604	5.39652	4.15711	3.07484	0.845331	low
TCGA-G3-A3CK	1.60274	0	3.52213	0.355564	6.94187	4.50517	4.47336	1.8372	0.966531	high
TCGA-DD-A73A	1.99452	0	2.63587	0.749993	6.41108	4.26664	4.38769	1.93661	0.541259	low
TCGA-DD-A73F	2.9726	0	2.03296	1.35237	6.6324	4.50105	4.63011	2.42572	0.767073	low
TCGA-DD-A39Z	1.64658	1	1.50817	1.39434	6.58667	4.59968	4.95484	2.07576	0.676393	low
TCGA-DD-AADS	1.29863	0	1.29575	0.257335	5.09069	4.55446	4.3984	1.4333	0.147249	low
TCGA-CC-A7II	1.09315	0	3.36691	2.99645	8.37169	5.70147	5.02319	3.3971	10.1127	high
TCGA-BC-A8YO	1.53973	0	3.93553	2.7379	7.83134	4.72118	4.08834	3.2756	4.18376	high
TCGA-DD-AACQ	1.18356	1	2.68733	1.07691	6.85542	4.22585	4.59048	2.59769	0.959171	high
TCGA-K7-A5RG	1.42192	0	3.17486	1.36306	6.41284	5.16089	4.18274	1.8223	0.912682	high
TCGA-BC-A69H	1.21644	0	2.41174	1.93632	8.06378	4.85111	5.16211	3.19873	3.5859	high
TCGA-DD-AACV	4.19452	0	2.63368	2.28491	5.91929	4.62619	3.9505	1.52494	0.515233	low
TCGA-DD-AACH	0.534247	1	2.78704	2.62153	8.32182	5.14739	4.30002	4.24102	5.51808	high
TCGA-DD-AAD6	1.8411	0	2.88152	1.6269	5.31348	4.42214	4.5668	2.44128	0.563523	low
TCGA-G3-A25T	4.25479	0	2.15017	2.42054	6.9591	4.98936	3.3911	3.29001	1.04601	high
TCGA-DD-A113	6.64384	0	2.07142	1.37632	5.89521	4.20421	4.27907	3.16343	0.518505	low
TCGA-2Y-A9GT	4.44932	1	2.69978	0.481402	6.24624	4.39602	3.73958	1.56418	0.338547	low
TCGA-KR-A7K2	1.8	0	2.85873	0.860953	5.5656	4.3839	4.30428	1.59664	0.36559	low
TCGA-RC-A7SB	1.61096	0	2.68047	1.34935	5.3481	4.59214	4.66263	1.62888	0.439452	low
TCGA-DD-AADI	2.9726	0	2.69841	0.885094	5.73722	4.66021	5.23286	1.9651	0.687638	low
TCGA-ZS-A9CD	3.79726	1	2.67868	0.407795	7.01518	4.78784	4.59271	2.44284	1.00968	high
TCGA-G3-A3CH	2.13699	0	2.37014	1.13192	6.42673	4.18336	3.9531	2.07328	0.452161	low
TCGA-ED-A7XO	1.16986	0	2.48682	1.49236	6.39967	4.82478	4.3081	1.74593	0.672671	low
TCGA-BC-A216	3.70137	0	2.99565	3.09131	6.09771	4.24688	4.53604	2.66012	1.22334	high
TCGA-NI-A8LF	1.66027	0	2.30006	0.51296	5.93437	5.07996	4.5038	1.55017	0.441356	low
TCGA-DD-A115	6.96438	1	2.17609	2.21708	6.89246	4.80541	4.41791	2.00001	1.01847	high
TCGA-DD-AACC	4.61644	1	2.74179	1.38916	7.36972	3.96163	4.67558	1.9936	1.09908	high
TCGA-ED-A7PY	1.06849	0	3.08973	1.33289	5.78285	3.55492	4.59902	2.47526	0.54933	low
TCGA-ZP-A9D4	1.08219	0	3.19393	0.449221	4.92484	4.47569	3.87797	2.02582	0.262241	low
TCGA-DD-AADG	3.13699	0	2.83502	0.460721	6.0422	4.65342	4.26034	1.93368	0.485649	low
TCGA-BC-A10W	0.249315	1	3.42357	2.04841	7.29655	4.87005	5.13584	5.16516	6.26273	high
TCGA-MR-A8JO	0.90411	0	2.91138	0.49758	7.36603	4.40505	4.48562	2.5633	1.16159	high
TCGA-G3-A5SK	2.03836	0	2.7833	0.253939	7.14944	4.02169	4.01664	0.914288	0.430341	low
TCGA-DD-A119	0.610959	1	2.62557	0.870673	6.46101	4.90004	5.01936	2.09098	0.965523	high
TCGA-2Y-A9H0	10.0685	0	2.01023	2.83297	7.22602	4.68074	4.46374	3.10963	1.7359	high
TCGA-DD-A4NN	2.46301	1	3.0157	1.7014	7.45334	3.92571	4.60322	2.46774	1.49026	high
TCGA-G3-A7M7	0.989041	0	3.08241	0.274636	7.15369	5.16349	5.05972	2.18274	1.57408	high
TCGA-FV-A23B	5.07397	1	2.01047	1.68436	6.28001	3.47864	4.5221	2.98221	0.552418	low
TCGA-DD-AAE1	1.51233	0	2.30947	0.756431	6.24624	3.70205	3.86913	3.69451	0.471366	low
TCGA-CC-A5UE	0.745205	1	3.33066	2.58547	7.67037	5.93408	4.47722	3.6141	5.75037	high
TCGA-LG-A9QD	1.00274	0	2.09682	0.266315	7.25055	4.58086	4.72892	1.56904	0.690124	low
TCGA-DD-AAE4	1.66575	0	2.49928	0.768287	6.04421	4.9428	3.53569	1.53476	0.331023	low
TCGA-CC-A7IG	0.819178	1	3.048	3.58942	6.98218	5.43621	5.17367	3.67157	5.58121	high
TCGA-2Y-A9GU	5.31233	0	3.19336	1.40626	6.12011	3.97433	4.11907	1.72028	0.51746	low
TCGA-ZS-A9CG	0.934247	0	2.63902	0.22761	6.40363	4.25445	4.27283	1.95537	0.451431	low
TCGA-DD-AADY	1.52055	0	2.68174	0.90836	6.98506	3.6236	5.36169	2.61301	1.13646	high
TCGA-G3-A25U	4.48219	0	2.89644	1.27504	6.09301	4.36349	4.09572	2.25236	0.574348	low
TCGA-DD-AAW0	5.52055	0	2.8051	0.95983	6.76097	3.54496	4.27555	2.05526	0.559202	low
TCGA-CC-A7IJ	1.04658	0	4.34502	4.34566	8.14684	5.10198	5.28404	2.75151	14.1203	high
TCGA-DD-AAVX	4.70685	0	2.7026	0.314479	7.55671	4.50597	4.59152	2.40234	1.1688	high
TCGA-DD-A39W	2.26575	1	3.00632	0.345428	6.60254	4.28271	4.09691	2.6639	0.663942	low
TCGA-DD-AACT	4.27945	0	3.35098	0.860488	6.12674	4.27659	4.33993	1.75673	0.591257	low
TCGA-DD-A11C	1.8137	0	2.23488	1.38456	6.45103	4.62969	3.88538	2.97658	0.663768	low
TCGA-DD-AADP	1.25479	0	2.15524	0.87978	7.52787	3.34323	4.81662	2.51966	0.844344	low
TCGA-G3-AAV3	1.12877	0	3.04352	1.02012	5.71026	4.756	4.47296	2.2425	0.633393	low
TCGA-2Y-A9GV	6.93699	1	2.73554	0.452988	7.22194	4.85746	4.32285	1.23874	0.755464	low
TCGA-DD-AAEB	1.30959	0	2.70898	0.219231	4.89814	4.32883	4.17198	1.64493	0.200006	low
TCGA-G3-A6UC	1.83836	0	2.02998	0.331875	6.18551	4.52754	3.98194	1.94127	0.317746	low
TCGA-DD-A4NO	6.15068	0	2.79927	0.394295	7.40542	4.29611	3.93735	3.0289	0.950267	high
TCGA-G3-A25V	2.35616	0	3.05824	0.400832	6.9775	4.99221	4.43983	2.06093	1.02651	high
TCGA-DD-AAEE	2.21918	0	2.83594	0.958093	6.04872	5.02468	4.56106	2.23457	0.771119	low
TCGA-DD-A73C	1.92055	0	2.21532	0.41583	6.3544	4.37551	4.33831	1.74512	0.398937	low
TCGA-DD-A118	9.41644	0	2.78377	0.941143	7.02972	3.94551	4.72012	2.89882	1.09781	high
TCGA-DD-AAE7	1.76438	0	2.09542	0.442146	6.24122	4.03969	3.72473	1.207	0.214461	low
TCGA-DD-AADJ	2.92055	0	1.91646	0.904777	5.92373	3.60641	4.62155	2.46746	0.350499	low
TCGA-EP-A26S	0.649315	0	3.05382	0.376481	5.99336	4.45702	3.96783	2.38324	0.468844	low
TCGA-FV-A3I1	0.676712	1	3.72311	1.45308	7.05973	5.04653	4.28006	2.63322	1.96535	high
TCGA-BD-A3ER	3.05479	0	2.74734	0.693158	6.85119	4.29331	4.36548	2.7637	0.861396	low
TCGA-DD-AAC9	0.950685	0	2.5252	0.382742	6.53758	4.64042	4.3062	2.13584	0.580024	low
TCGA-3K-AAZ8	1.08493	0	3.17796	0.29013	6.62291	4.91652	4.42007	2.08716	0.855809	low
TCGA-DD-AACN	3.56712	0	2.85169	0.472515	6.76216	4.07493	4.71804	2.66753	0.861566	low
TCGA-DD-AACX	0.465753	0	3.49723	1.54506	7.7194	4.98171	4.35797	2.47139	2.47277	high
TCGA-2Y-A9H3	4.15342	0	2.44965	0.50888	5.32806	4.19585	4.51765	1.51798	0.259451	low
TCGA-DD-A3A7	1.14795	1	2.86876	1.65338	6.2975	5.21537	5.09238	3.01259	1.74018	high
TCGA-DD-AAEG	1.96986	0	2.6954	0.711866	7.25653	5.21654	4.53691	2.49236	1.40062	high
TCGA-DD-AADL	1.74247	0	2.29394	1.39943	6.81617	4.86602	4.24309	2.50767	0.907087	high
TCGA-CC-A7IL	0.761644	1	2.40494	0.815616	6.77404	4.21761	4.77005	2.53902	0.827007	low
TCGA-WX-AA47	1.52329	1	2.50089	0.633339	7.6896	4.39892	5.30954	2.19	1.56945	high
TCGA-ED-A66X	1.11233	0	2.59519	1.44552	6.41843	4.29585	4.47724	2.74088	0.829923	low
TCGA-CC-5264	0.279452	1	3.22664	3.90832	7.88182	5.22194	4.35526	2.82167	5.15478	high
TCGA-DD-AAW3	4.47397	0	1.76661	0.398744	6.57798	4.67192	4.45923	2.27997	0.503457	low
TCGA-CC-5261	0.265753	1	3.69745	2.00138	5.90227	4.05701	4.52525	2.85117	1.08682	high
TCGA-DD-AAD1	1.54521	0	2.54999	0.658726	6.95948	4.5734	4.26076	2.04811	0.720776	low
TCGA-5C-A9VG	0.89863	0	2.52492	1.21468	6.85125	4.86097	5.56834	4.25779	2.77389	high
TCGA-CC-A8HS	0.821918	1	3.75497	3.13031	6.02908	3.98708	4.99653	3.52603	2.25843	high
TCGA-CC-A3MA	0.830137	1	2.82097	3.0553	6.28882	5.40404	4.47082	4.2214	2.69537	high
TCGA-MI-A75C	0.79726	0	3.29778	0.848284	7.12558	4.3939	4.54373	3.91541	1.91839	high
TCGA-DD-AAVR	6.88493	0	3.55169	0.844096	6.81041	4.67898	3.89651	1.7272	0.822461	low
TCGA-DD-A3A4	1.67671	1	2.75501	0.343501	8.02548	4.59354	4.6655	1.68991	1.32245	high
TCGA-CC-A7IE	0.594521	1	2.12393	1.95996	7.96798	4.4069	5.04978	3.40167	2.68971	high
TCGA-DD-A3A1	0.638356	1	2.8249	0.709507	7.34241	5.49411	5.01022	3.05846	2.41123	high
TCGA-UB-A7MC	1.36986	0	3.87697	1.42247	5.65874	4.42539	4.48375	2.64067	0.935103	high
TCGA-ZS-A9CE	3.4	0	2.57821	0.739508	6.75335	4.65726	4.04983	1.60813	0.558331	low
TCGA-XR-A8TC	3.66849	0	2.93084	1.20093	6.27793	3.64951	3.97735	2.67976	0.527648	low
TCGA-5R-AA1C	0.99726	0	4.0204	0.805697	5.51133	4.67321	5.49416	3.38285	1.63571	high
TCGA-ES-A2HS	1.88493	1	2.12428	0.613639	5.51976	4.13873	4.52393	1.47044	0.251651	low
TCGA-ED-A5KG	1.32055	0	3.42796	1.84269	6.5957	4.12334	4.46691	2.31806	1.14212	high
TCGA-BC-A217	1.15342	0	3.50674	2.11272	7.33136	5.12191	4.04391	1.77459	1.78211	high
TCGA-DD-A1EC	1.64932	0	2.20588	1.15389	6.98109	4.74057	5.43531	3.38033	1.84752	high
TCGA-G3-AAV0	1.30411	0	2.43186	0.633516	5.11213	4.1043	4.5098	1.77517	0.248117	low
TCGA-BC-A10S	3.89863	1	2.26853	0.415931	6.84552	3.89109	4.55564	2.1868	0.547929	low
TCGA-WX-AA44	1.68493	0	4.11602	2.08846	5.53537	4.80767	4.72416	3.41883	1.76541	high
TCGA-DD-AADB	3.40274	0	2.84466	2.57953	7.18403	4.53121	5.12212	3.08803	2.76397	high
TCGA-DD-AACO	5.13973	0	2.11723	1.32431	5.40432	3.67725	5.05542	2.12506	0.36785	low
TCGA-EP-A3RK	0.994521	0	3.01211	2.01227	6.71321	4.41507	4.89357	3.09153	1.77016	high
TCGA-CC-5263	0.353425	1	3.55872	3.48934	8.67077	4.78814	4.39427	2.1147	5.63446	high
TCGA-RG-A7D4	3.00822	0	2.89148	2.03249	6.5784	5.02792	4.75663	3.1572	1.8629	high
TCGA-DD-AAW1	5.44932	0	2.96354	0.197591	6.08754	4.66404	3.89377	1.60633	0.38089	low
TCGA-ZS-A9CF	6.60822	0	2.34433	2.20584	6.49489	4.71085	3.90358	2.27669	0.741067	low
TCGA-CC-A7IF	1.77808	1	2.30315	1.83438	6.40234	4.09306	4.31648	2.49874	0.663774	low
TCGA-G3-A25Y	1.23836	1	3.01431	2.0419	7.12044	4.6187	5.03834	3.30118	2.62469	high
TCGA-DD-AADU	1.51781	0	3.25717	0.44516	4.93119	4.12573	5.06271	2.29709	0.437073	low
TCGA-DD-AAD3	3.54795	0	2.18486	0.515771	6.38343	4.43952	4.06024	1.47069	0.343591	low
TCGA-DD-AAE0	1.52055	0	2.83392	2.34122	6.44015	4.66649	5.31181	3.7779	2.47537	high
TCGA-DD-A116	4.44384	1	2.86684	0.894	6.69106	4.18434	5.09426	2.26899	1.0211	high
TCGA-2Y-A9GY	2.07397	1	4.21944	1.85691	7.92846	5.72605	4.66724	3.53994	7.55514	high
TCGA-BC-A10X	2.10959	1	2.36739	0.358016	7.31872	4.25572	3.72115	1.28556	0.429913	low
TCGA-2Y-A9H1	3.36712	1	1.837	0.250954	5.54396	4.8887	5.01326	1.99081	0.382059	low
TCGA-DD-AADF	0.315068	1	2.48817	2.20248	6.637	4.86738	5.1919	2.47332	1.64582	high
TCGA-G3-A5SJ	1.91233	0	2.75137	1.57261	6.4946	5.18207	4.78633	2.12471	1.2205	high
TCGA-2Y-A9H4	3.97808	0	2.82727	1.42746	5.55479	5.20229	3.87685	1.70927	0.460359	low
TCGA-DD-AADA	3.37808	0	3.051	0.512124	6.26555	3.31467	4.28439	1.34751	0.331377	low
TCGA-DD-A73D	1.89863	0	2.72574	0.908709	6.26484	4.30238	4.83274	2.28881	0.734993	low
TCGA-BC-A110	5.79726	1	1.87355	0.183303	7.71701	4.22869	4.14663	1.69864	0.556934	low
TCGA-ED-A82E	1.11781	0	2.88885	0.479257	7.64635	3.98848	3.78714	2.92744	0.929022	high
TCGA-DD-AA3A	1.12329	1	2.57322	2.74115	7.47638	5.41166	4.47336	4.01133	3.84558	high
TCGA-ZP-A9D0	1.96438	0	3.0897	0.402422	6.47509	3.72866	4.01968	1.6222	0.397184	low
TCGA-BC-A3KG	1.36438	0	3.88196	2.59476	6.62037	4.90825	3.83094	2.6157	1.74007	high
TCGA-DD-A11D	4.27397	1	2.43703	0.502982	6.67512	4.66314	4.26862	1.30735	0.489491	low
TCGA-DD-AADV	1.5726	0	2.72871	1.42372	6.52761	4.90879	3.75563	1.97269	0.658699	low
TCGA-CC-A7IH	1	0	3.09632	0.724943	6.52779	4.44509	4.19795	1.87462	0.647502	low
TCGA-DD-AADK	2.87397	0	1.73664	1.23658	6.37025	3.74712	4.95787	2.71783	0.575289	low
TCGA-FV-A3I0	2.32329	0	1.9973	0.799603	7.95295	4.39433	4.39894	1.58152	0.871354	low
TCGA-BC-4073	0.964384	0	3.05582	1.78678	8.52354	4.92335	5.21405	2.37175	4.60184	high
TCGA-DD-AADQ	1.19452	0	1.81742	0.593689	7.47641	4.90623	5.14811	1.63803	1.02713	high
TCGA-DD-AACS	4.94247	0	3.02152	0.922792	5.58695	5.65749	3.62023	1.96912	0.492738	low
TCGA-BC-A5W4	1.49863	1	2.26841	1.12049	6.77549	4.88184	5.12672	2.65673	1.2736	high
TCGA-BC-A69I	1.06027	0	1.83125	0.394759	7.45078	4.50496	4.34445	2.0384	0.664518	low
TCGA-DD-AACD	1.04384	1	1.53461	0.537572	7.02495	4.87026	5.52177	1.67083	0.861265	low
TCGA-ED-A459	1.11781	0	1.86657	1.73045	8.62034	5.38995	5.16579	2.75756	3.86515	high
TCGA-DD-AAVW	6.34795	0	2.69749	1.21557	6.50975	3.8168	4.14132	1.78561	0.484567	low
TCGA-DD-A39X	4.6411	1	2.41753	0.969637	6.10362	4.81908	5.18936	3.65754	1.23501	high
TCGA-2Y-A9HB	0.712329	0	3.19289	0.491559	6.01041	4.78748	4.05341	2.32724	0.58363	low
TCGA-DD-A3A3	1.46575	1	1.83924	1.07255	6.7825	4.55187	5.03963	2.24683	0.832349	low
TCGA-DD-AACI	4.43288	0	1.85688	0.822503	6.14561	5.14287	5.27408	2.32154	0.792748	low
TCGA-CC-A3MB	0.863014	1	3.28385	2.51836	7.53992	4.65535	5.52825	3.34101	5.09167	high
TCGA-G3-A3CI	0.493151	0	1.92771	0.386826	7.52504	3.66468	3.78787	1.06987	0.325776	low
TCGA-LG-A9QC	1.16438	0	3.25287	0.818204	7.43265	4.02702	4.24885	1.77334	0.947922	high
TCGA-2Y-A9H7	3.2	0	1.79318	1.4481	6.13842	3.29664	4.90112	2.88003	0.486513	low
TCGA-CC-A7IK	0.717808	1	4.75212	2.02271	4.4458	5.35145	4.52898	3.55267	1.46942	high
TCGA-FV-A3R2	0.531507	1	2.05422	2.09771	7.29582	4.87751	5.19064	2.52262	1.91142	high
TCGA-FV-A2QR	1.59178	1	2.3287	1.21281	6.80687	4.71073	5.10546	2.52565	1.22352	high
TCGA-DD-AAD0	0.375342	0	2.12324	1.72131	7.52767	3.59037	4.22461	2.07157	0.758289	low
TCGA-5R-AA1D	0.923288	0	2.9386	0.423567	7.23646	4.1837	4.42233	1.67502	0.769334	low
TCGA-DD-AAE3	1.55068	0	2.38515	0.250761	5.23714	4.04946	4.51714	1.51234	0.216373	low
TCGA-XR-A8TD	2.82192	0	3.30807	2.25067	7.1066	4.85696	4.30304	2.37064	1.85621	high
TCGA-2Y-A9GZ	2.32329	1	1.97094	0.932986	6.82979	4.29455	4.16143	2.33186	0.55076	low
TCGA-DD-AAVS	4.99452	0	2.26717	1.36703	5.72339	3.66051	4.98169	2.91393	0.547271	low
TCGA-G3-AAV7	0.989041	0	3.56575	3.27092	7.40032	5.71297	5.07461	3.37772	7.41684	high
TCGA-DD-A1EI	0.50137	0	2.26052	1.31886	7.42666	4.96516	4.96389	2.71227	1.77733	high
TCGA-G3-A25Z	1.79452	0	2.17681	0.891891	7.18189	4.14148	4.29454	2.3547	0.709607	low
TCGA-HP-A5MZ	0.249315	1	2.86312	0.836245	6.41669	4.52607	4.17275	2.23534	0.647146	low
TCGA-DD-AACW	3.90137	0	3.006	1.58638	6.66192	3.49491	4.4884	3.66697	1.12162	high
TCGA-EP-A3JL	0.830137	0	2.52847	1.11992	5.96296	4.6849	4.32521	2.94262	0.670473	low
TCGA-QA-A7B7	0.257534	0	2.78304	2.64225	6.97628	5.26049	4.77291	3.14881	2.73758	high
TCGA-WQ-AB4B	1.08219	0	2.90622	0.917494	6.57844	5.00451	4.53739	2.01687	0.940132	high
TCGA-DD-A1ED	6.30411	0	2.28028	0.153973	7.32463	3.89902	3.70513	1.15371	0.338518	low
TCGA-DD-AAEA	1.57534	0	3.23578	1.69271	5.67723	4.6258	4.55297	2.46443	0.833849	low
TCGA-CC-A1HT	0.276712	1	3.54415	3.67903	8.16935	5.62992	5.25568	3.76554	13.8681	high
TCGA-CC-A8HT	0.383562	1	4.18731	3.6247	7.89485	5.4712	4.88456	3.50285	11.4082	high
TCGA-DD-A4ND	6.11507	0	2.85579	1.24788	7.20531	4.40629	4.01117	1.95522	0.870659	low
TCGA-G3-A5SL	1.70137	0	2.02025	0.523618	6.4793	4.23739	4.32812	1.87796	0.399466	low
TCGA-MR-A520	0.627397	0	2.20947	0.207647	6.98845	3.84258	3.84186	1.06243	0.288668	low
TCGA-G3-AAV1	0.983562	1	3.56781	0.699663	6.66517	3.7935	4.62559	2.72057	1.00819	high
TCGA-5C-A9VH	0.882192	0	2.81661	1.16401	6.21149	3.98372	4.67775	2.31667	0.668995	low
TCGA-DD-A4NS	6.72877	1	2.45574	0.511593	6.49377	4.23569	3.77559	1.72575	0.354026	low
TCGA-BC-A10R	0.843836	1	3.54998	0.765167	6.24439	4.20668	4.14009	1.54891	0.556881	low
TCGA-MI-A75I	1.72603	0	2.47594	2.29732	7.02408	4.76296	4.78613	1.9549	1.42085	high
TCGA-DD-AAEK	2.92329	0	3.11293	0.891324	6.21725	3.85154	3.7443	1.5474	0.35992	low
TCGA-KR-A7K7	1.11507	0	2.55431	2.21095	6.20105	4.90225	5.08536	3.33692	1.66611	high
TCGA-ES-A2HT	1.2	1	1.97319	0.297384	6.79773	5.07539	4.68293	1.44545	0.592963	low
TCGA-DD-AAEH	2.14795	0	2.49187	1.09588	6.51432	4.40505	3.38952	1.76737	0.37706	low
TCGA-CC-A123	0.6	0	1.88418	1.59748	6.06127	5.13502	6.58758	2.35153	1.67679	high
TCGA-RC-A7S9	1.75342	0	2.75411	2.24918	7.25434	4.25536	5.14977	2.91265	2.24894	high
TCGA-ED-A4XI	1.05753	0	2.9778	0.437305	6.22655	4.21936	3.2877	1.57973	0.285373	low
TCGA-DD-A4NI	1.53699	0	2.34019	0.313305	6.18369	3.84931	4.05739	1.28977	0.246507	low
TCGA-ED-A7XP	1.09589	0	4.16829	0.950141	6.90338	4.97014	5.0462	2.8542	2.76164	high
TCGA-BC-A10T	2.29315	1	3.02059	1.06302	6.03083	4.12306	5.05379	2.95041	0.946339	high
TCGA-FV-A4ZP	6.81096	1	1.32872	2.48451	5.97644	4.85832	5.5015	2.20337	0.883247	low
TCGA-DD-AACL	0.293151	1	3.63237	2.95413	7.82784	5.17146	5.4909	3.68597	9.4908	high
TCGA-DD-A4NG	2.19726	1	2.65718	0.996944	7.63224	2.96513	3.90244	2.67723	0.677941	low
TCGA-DD-A73B	0.775342	1	3.22895	2.96641	7.72408	3.71556	4.5623	2.04004	2.05561	high
TCGA-2Y-A9GW	3.48219	1	2.80187	0.812267	5.95944	4.42088	4.51395	2.74858	0.650149	low
TCGA-DD-A1EJ	2.75342	1	2.55074	1.6578	8.38983	3.9983	5.24303	2.65489	2.79989	high
TCGA-ZP-A9CY	2.14247	0	2.70437	0.449695	7.0104	4.15865	4.00049	1.6356	0.517297	low
TCGA-DD-AADN	2.46027	0	2.60212	2.65388	6.25562	4.99421	5.69257	2.742	2.2316	high
TCGA-RC-A7SF	1.5863	0	2.37477	1.03337	6.48612	4.60833	4.02189	2.18013	0.554591	low
TCGA-BC-A10U	2.29315	1	3.30303	0.926572	7.8601	5.00439	4.8131	2.24927	2.45443	high
TCGA-FV-A2QQ	1.99726	0	3.02946	0.855314	6.37814	4.0108	4.88493	3.05224	0.982229	high
TCGA-DD-AACZ	0.468493	1	3.15044	1.79954	7.71759	5.44944	5.40752	3.75515	6.07402	high
TCGA-MI-A75G	1.91233	0	2.84178	0.370288	6.4607	4.77912	4.82523	2.40207	0.887135	high
TCGA-CC-A8HV	0.764384	1	3.57536	2.14946	6.91923	4.95089	5.0889	3.72485	3.84882	high
TCGA-YA-A8S7	1.12877	1	4.05145	2.97305	7.24842	4.89844	4.93538	3.09412	5.11922	high
TCGA-G3-A7M5	1.22466	0	1.49382	0.445761	7.01939	4.17179	4.188	1.23622	0.323987	low
TCGA-DD-A39V	1.76164	1	3.24805	0.890768	6.51536	4.91021	5.61772	3.12177	2.17292	high
TCGA-CC-5259	0.684932	0	2.66424	1.35442	7.68372	4.42549	4.71706	2.36518	1.61626	high
TCGA-DD-AAVP	7.53973	0	2.41726	0.484523	6.20321	5.21879	4.88969	2.09157	0.750324	low
TCGA-G3-A7M8	1.17808	0	2.11895	0.27109	6.29184	4.0788	4.58219	1.78939	0.368787	low
TCGA-XR-A8TG	2.46027	0	2.63357	1.45553	7.02326	5.5554	3.98967	2.06134	1.14446	high
TCGA-EP-A12J	0.90411	0	2.83328	0.763397	5.92323	4.85705	4.29208	1.60646	0.489569	low
TCGA-EP-A2KA	0.978082	0	2.83801	1.64735	6.85599	4.65108	3.911	2.21249	0.894408	high
TCGA-CC-A5UC	0.950685	1	2.76665	2.61884	7.27559	4.40052	5.03291	3.59088	2.99202	high
TCGA-DD-A114	3.14795	1	2.89165	2.5426	6.4258	5.42551	4.63963	2.88341	1.96881	high
TCGA-RC-A7SK	1.29315	0	2.98001	0.891584	7.28334	4.2413	4.12516	2.27707	0.943324	high
TCGA-CC-5258	0.353425	1	2.83416	2.1645	7.61046	4.3174	5.21879	3.66216	3.47854	high
TCGA-DD-AAE2	1.74795	0	2.56498	1.06087	5.79513	4.59542	4.47874	1.5615	0.441516	low
TCGA-K7-AAU7	0.983562	0	3.27566	1.69065	7.61664	4.6673	4.25069	2.82096	2.12425	high
TCGA-CC-A8HU	0.942466	1	2.6049	2.72271	6.99238	5.04911	4.33432	3.01626	1.95249	high
TCGA-DD-A1EG	3.7589	1	3.14038	1.56232	6.69468	4.92471	4.5985	3.31211	1.81003	high
TCGA-DD-A4NP	8.50411	0	2.39344	0.130808	7.12445	4.39004	4.14716	1.04956	0.442024	low
TCGA-DD-AACB	6.36712	0	3.20938	1.5245	6.90249	5.46665	4.80725	2.68892	2.25096	high
TCGA-DD-AAVY	5.39726	0	2.38867	0.191053	6.24001	4.71252	4.70304	2.18447	0.562638	low
TCGA-DD-AADO	1.2411	0	1.88074	1.87959	5.94968	5.65265	5.44716	2.35021	1.21308	high
TCGA-DD-AACE	5.98356	0	1.81516	0.546177	5.5823	4.49418	4.45098	1.7474	0.266445	low
TCGA-BC-A112	0.419178	1	3.40283	1.41621	6.38524	4.96191	4.71649	3.44913	1.83264	high
TCGA-RC-A7SH	1.28219	0	2.9228	1.81777	6.20753	3.98366	5.12266	2.69482	1.10193	high
TCGA-DD-A4NJ	2.08219	0	2.03631	2.46852	7.07639	4.55144	4.6734	2.70086	1.40279	high
TCGA-2Y-A9H6	0.978082	0	3.14206	0.588324	5.08916	4.01603	4.16758	1.82231	0.267221	low
TCGA-ZP-A9D2	2.03562	0	3.45534	1.72779	6.21185	5.13468	5.72763	2.26307	2.22932	high
TCGA-BC-A10Q	3.10959	1	1.58462	2.29436	7.73432	3.98787	3.35506	2.91553	0.768965	low
TCGA-DD-AAE9	1.97808	0	2.56572	1.04264	5.6043	4.47637	4.93763	2.89675	0.678198	low
TCGA-DD-A3A5	8.56164	1	2.93929	0.930015	6.27655	5.28691	4.1806	2.08634	0.785894	low
TCGA-ED-A66Y	0.810959	1	2.31563	2.02433	6.35597	4.06032	3.93007	2.76461	0.612049	low
TCGA-G3-A3CG	1.84384	0	2.4856	0.33958	7.59987	4.65929	4.6217	2.09948	1.08736	high
TCGA-DD-AAD8	3.33973	0	3.34728	1.79807	6.30974	4.37192	4.47373	2.47728	1.08288	high
TCGA-DD-A1EB	5.52603	0	2.81495	0.48929	6.38224	4.69703	3.93912	2.24963	0.548922	low
TCGA-ZP-A9CZ	1.93425	0	2.59076	2.50006	6.37108	3.7567	4.58655	3.01214	0.995923	high
TCGA-DD-AACG	1.28493	1	2.49994	2.23707	6.90516	5.58551	5.69083	2.77347	3.24932	high
TCGA-DD-A3A9	2.55068	1	3.44733	0.792964	7.15761	4.22245	4.54983	2.78381	1.41839	high
TCGA-DD-A1EE	0.956164	1	3.25721	0.804881	6.90099	4.67269	4.75815	3.76138	1.93576	high
TCGA-BC-4072	4.08219	1	2.28876	2.12652	7.51764	4.98231	4.00882	2.28683	1.34473	high
TCGA-DD-AADC	1.16438	1	3.96112	2.32223	6.79603	6.24838	5.19828	3.19914	6.06736	high
TCGA-DD-A4NL	4.68767	0	2.12866	0.191881	6.80951	4.38365	3.50836	0.959718	0.255843	low
TCGA-DD-AACY	3.9726	0	1.61797	0.280805	6.75789	4.20741	4.71467	1.82721	0.430132	low
TCGA-UB-A7ME	1.33151	0	2.27342	1.11281	6.33605	4.21205	3.93325	2.35536	0.448564	low
TCGA-G3-A5SI	2.10411	1	3.33007	1.8482	6.60214	4.66903	4.45228	2.51999	1.38665	high
TCGA-ED-A8O5	1.11233	0	1.88712	1.63708	6.33969	3.37686	4.14431	1.31302	0.279493	low
TCGA-FV-A3R3	1.00274	1	2.58286	0.363962	6.48719	4.12724	3.96153	1.24172	0.328029	low
TCGA-UB-A7MB	1.64658	0	2.8922	2.70036	5.20912	4.566	4.5173	4.04961	1.11114	high
TCGA-XR-A8TE	2.53425	0	3.43935	0.230363	6.68879	4.43602	4.3509	2.77971	0.960058	high
TCGA-DD-A3A2	5.83836	1	2.23781	0.188492	6.01545	3.88919	4.02409	1.40119	0.218074	low
TCGA-DD-AAD2	1.80274	0	2.13789	1.09627	6.83744	4.56798	4.6257	2.12698	0.778343	low
TCGA-O8-A75V	1.47397	0	2.17359	0.646513	6.2653	5.08506	4.56033	2.46654	0.673109	low
TCGA-MI-A75E	1.38904	0	2.34989	0.751585	7.00388	4.62274	4.23323	2.33794	0.759576	low
TCGA-CC-5262	0.282192	1	3.32951	2.27794	7.30625	4.74869	5.00457	3.08008	3.31573	high
TCGA-WJ-A86L	0.945205	0	2.37342	1.58593	6.40939	4.14876	4.1728	2.58622	0.629034	low
TCGA-DD-A73G	9.52877	0	1.1579	0.894136	5.44738	4.7116	5.23133	1.88318	0.335179	low
TCGA-DD-AADR	5.55616	0	1.55284	1.96966	6.65577	4.12938	4.81418	2.8819	0.822196	low
TCGA-G3-A25S	1.13973	1	2.67165	1.84005	8.03034	5.29549	5.50194	3.23581	5.15149	high
TCGA-DD-AAVZ	5.20548	0	2.67759	1.08862	7.01402	3.81514	4.62053	2.85562	0.984364	high
TCGA-DD-AACJ	5.7589	0	3.13697	0.460088	6.5042	3.7655	4.87437	2.90212	0.869841	low
TCGA-2Y-A9GS	1.98356	1	3.92469	2.00241	7.12923	5.31276	4.63367	2.79833	3.34929	high
TCGA-HP-A5N0	2.06027	1	2.51827	0.214247	6.05574	4.97884	4.15193	1.87724	0.426598	low
TCGA-DD-A1EL	1.13699	1	4.56197	2.23301	7.58379	5.53343	5.4194	3.79696	11.1947	high
TCGA-G3-A3CJ	1.6274	0	2.33869	0.24303	6.59162	4.64302	4.33585	2.14052	0.544949	low
TCGA-DD-A4NE	1.80822	1	3.14227	2.59705	7.50846	4.33315	4.28134	2.8061	2.1725	high
TCGA-G3-AAUZ	1.31507	0	1.93547	1.14353	6.03463	4.38635	4.10522	2.17471	0.374337	low
TCGA-DD-AACP	1.13699	0	2.44985	2.57603	7.46499	4.48516	4.93503	3.73542	2.95347	high
TCGA-DD-A4NB	1.07123	0	3.29456	0.283017	7.30364	4.46418	4.40022	1.78167	0.978932	high
TCGA-BD-A2L6	3.73425	0	3.60972	2.10661	6.34332	4.18221	4.2482	1.60003	0.878564	low
TCGA-DD-AAD5	3.68493	0	3.19959	2.57514	7.84992	4.78578	5.23629	3.96799	6.32177	high
TCGA-K7-A5RF	1.72877	0	2.36216	0.155622	6.32526	4.40552	3.85346	1.03754	0.261896	low
TCGA-BD-A3EP	1.12055	0	3.26018	0.893062	7.27915	4.72576	4.41187	2.32176	1.40696	high

## Sheet: riskscore-ICGC
id	futime	fustat	ASF1A	CENPA	LDHA	PSMB2	SRPRB	UCK2	riskScore	risk
DO45207	2.87671	0	2.71088	0.842892	5.61612	4.45023	3.9612	2.17092	0.361941	low
DO45163	2.63014	0	3.86876	1.3529	6.34566	4.60947	5.04204	3.10276	1.97417	high
DO48728	0.410959	0	3.16726	1.33494	6.78632	4.72193	4.31201	2.18957	1.09925	high
DO45109	4.35616	0	2.2059	0.214976	6.8338	4.1678	4.19544	1.52048	0.394374	low
DO23544	2.63014	0	1.97583	0.401326	7.3259	3.7242	4.05791	1.51379	0.391551	low
DO48723	1.64384	0	2.20346	1.9833	8.17409	5.42596	5.40634	3.31671	4.91562	high
DO45153	3.78082	0	2.65868	1.92427	6.49644	4.77227	4.87755	2.28384	1.22467	high
DO45205	0.246575	1	3.55114	1.89106	6.47495	5.40759	4.44429	3.28413	2.22953	high
DO48721	2.46575	0	2.51753	0.30205	5.56675	4.29417	3.92337	1.62446	0.231858	low
DO23514	3.53425	0	3.83303	1.40113	6.65911	5.29627	4.42575	1.85438	1.55843	high
DO48719	1.89041	0	2.41975	0.390833	6.76533	4.55798	4.4869	1.42711	0.54359	low
DO50787	1.31507	0	2.96907	0.65195	5.8501	4.71846	3.99967	1.34221	0.377826	low
DO23527	2.87671	0	2.62553	0.560276	6.71392	4.72708	3.9439	1.95363	0.571541	low
DO50819	1.39726	0	2.30945	1.6795	7.2391	4.66317	4.70319	2.38305	1.33363	high
DO45161	1.47945	1	2.1633	2.87283	7.60515	5.05266	5.27776	2.52381	3.08588	high
DO23525	2.87671	0	3.77198	3.21163	6.93695	4.9093	5.29597	2.92748	4.73335	high
DO50839	0.90411	0	1.54629	0.0569305	6.18437	5.06428	5.3487	1.19303	0.442046	low
DO227801	1.80822	0	2.69597	0.635828	6.85141	5.05068	4.63916	2.05439	0.993723	high
DO50806	1.47945	0	2.53903	2.21183	7.62406	5.47577	5.81147	3.41631	5.6342	high
DO48682	0.328767	1	3.25997	2.35941	7.06279	4.60056	5.21353	3.05702	3.04209	high
DO48706	2.38356	0	3.82907	0.622407	6.22431	5.01266	4.82763	2.50539	1.34997	high
DO45092	3.28767	1	3.15245	1.52049	7.90965	5.21052	4.97155	2.84864	3.71573	high
DO50785	0.246575	1	1.66908	1.99541	7.72458	4.63779	5.57626	3.00248	2.48691	high
DO23534	2.30137	0	2.78377	0.363042	5.22205	4.45443	3.9083	1.29594	0.210388	low
DO23510	2.38356	0	3.18639	1.25943	6.94429	4.8747	5.07902	2.92324	2.11457	high
DO23547	2.79452	0	3.05349	1.0878	6.33303	3.87632	4.01228	2.65154	0.598667	low
DO50802	2.54795	0	3.68449	0.663518	6.4375	4.97486	4.91252	2.79027	1.58849	high
DO50813	1.15068	0	2.35669	0.721991	6.61676	4.54502	4.69616	2.01193	0.686228	low
DO48741	0.657534	0	2.88193	2.5825	7.95368	6.29124	4.5328	2.76902	5.11245	high
DO45096	3.53425	1	2.60278	1.47361	6.6677	4.4778	4.46043	2.50528	0.935011	high
DO48733	1.64384	0	2.93413	0.375179	6.91641	4.9505	3.64244	1.76945	0.605011	low
DO45101	4.60274	0	2.32848	0.0420402	6.20687	4.26344	4.22269	1.41091	0.295397	low
DO23530	0.493151	1	2.69529	0.605242	7.21362	4.22171	4.11326	2.57608	0.818896	low
DO50818	1.39726	0	3.12153	0.478966	6.30826	5.51576	4.05712	1.67397	0.696933	low
DO23545	1.56164	1	2.1231	1.48146	6.56401	4.60908	4.65786	2.84429	0.930367	high
DO45103	1.23288	0	2.38237	1.31917	6.90365	3.91306	4.94281	2.22437	0.888297	high
DO45267	1.56164	1	4.14268	2.83599	6.09194	5.14804	5.15809	3.86007	4.29391	high
DO23537	2.46575	1	2.3941	2.78071	6.15056	5.55419	4.46852	2.53497	1.33457	high
DO45169	3.69863	0	2.9343	1.24145	6.83815	4.38982	4.99158	3.06373	1.55291	high
DO45255	1.9726	0	2.91437	0.729171	6.4546	4.86749	4.94545	1.02928	0.743367	low
DO23515	3.36986	0	2.4452	2.29852	6.75739	4.39785	4.94334	3.3455	1.71182	high
DO23535	2.63014	0	2.65629	1.13012	6.3078	4.47739	4.10976	2.41128	0.613396	low
DO50829	1.56164	0	3.42171	2.88253	8.05987	5.28963	5.25248	2.60862	6.74094	high
DO45257	2.21918	0	2.13053	1.23821	6.92124	3.8	4.66319	3.88943	1.06855	high
DO23517	3.28767	0	1.96277	0.0775066	6.6304	3.75264	3.61028	1.17774	0.193636	low
DO23540	2.05479	0	2.42221	0.821138	5.65958	4.65747	4.97573	2.70372	0.640217	low
DO50811	1.23288	0	1.84268	0.832111	5.93398	3.87481	5.13771	1.54348	0.359677	low
DO45159	4.0274	0	2.82397	0.94213	6.96263	4.48971	4.16936	2.60669	0.932022	high
DO50778	1.72603	0	2.98827	1.56448	7.5309	5.25981	4.66071	3.27182	2.91687	high
DO23524	2.87671	0	3.08059	3.20453	7.00074	4.43339	4.74016	3.44198	2.89852	high
DO45265	2.79452	0	2.34236	1.68502	6.17692	3.84967	4.63379	3.40616	0.790789	low
DO48743	1.56164	0	2.17045	0.948728	6.80191	4.71788	3.94965	2.45187	0.634161	low
DO23526	2.87671	0	3.54375	1.92923	6.25862	4.8943	4.83421	2.75356	1.75987	high
DO50805	1.89041	0	2.40716	0.426034	6.84292	5.11896	4.8576	2.7598	1.15071	high
DO45223	2.79452	0	3.21866	0.847726	6.69507	4.3668	4.56402	1.99422	0.89772	high
DO45249	1.72603	0	2.40683	0.87876	6.61544	4.34561	4.72306	2.54566	0.79592	low
DO48695	1.9726	0	3.41558	0.616539	5.84641	4.72978	4.52124	2.55071	0.774713	low
DO45289	0.986301	0	2.44685	1.49707	8.79339	4.8166	4.48709	2.67209	2.95511	high
DO45187	3.45205	0	1.93179	2.21199	6.19663	3.78556	4.38664	3.22819	0.65283	low
DO45305	0.821918	0	1.59985	1.57539	8.28933	4.05909	4.29172	3.20638	1.42365	high
DO45147	1.9726	1	2.468	1.92995	6.72437	4.31984	5.14303	3.12106	1.55467	high
DO45185	1.64384	0	3.88842	2.05727	5.78024	5.20916	4.26593	2.93215	1.4783	high
DO45145	0.164384	1	4.75632	2.96944	8.55902	5.79927	5.08924	3.41145	19.7014	high
DO45307	0.657534	1	2.83709	3.22254	8.90264	5.45659	4.7915	3.27545	9.16682	high
DO50807	1.47945	0	3.0204	1.52499	6.06632	4.28757	3.58974	1.14964	0.36515	low
DO23542	2.63014	0	3.81495	1.22984	6.75655	5.03596	4.29454	2.53495	1.62147	high
DO48697	2.21918	1	3.12721	1.65276	7.41486	5.2441	5.14308	3.31359	3.69798	high
DO48700	2.21918	0	2.8674	1.20107	6.56887	5.05861	4.95124	3.59477	1.85487	high
DO45115	2.30137	0	2.83446	1.43321	7.02761	5.83775	4.6844	1.66553	1.64777	high
DO45179	1.64384	0	3.18146	1.41034	6.6904	4.08582	4.20064	2.43212	0.887684	high
DO45137	3.61644	0	3.22506	1.12311	6.3643	3.75744	4.49585	2.24929	0.698888	low
DO45239	2.38356	0	2.17812	1.81778	7.13468	3.62754	5.02319	3.0343	1.22546	high
DO23512	3.45205	0	2.87929	0.511594	6.6377	3.90476	4.37404	1.84538	0.537719	low
DO50800	1.39726	0	2.27099	0.208774	7.10396	4.40224	4.08651	2.42388	0.604422	low
DO45277	1.64384	0	2.5906	1.2472	6.8221	5.22568	4.29724	3.51881	1.48167	high
DO45221	1.06849	1	3.56497	2.02324	8.12992	4.33804	5.05389	3.29084	4.80582	high
DO45275	0.0273973	1	3.245	3.06244	8.38396	5.38877	4.95684	3.13469	8.07149	high
DO45094	4.52055	0	2.74898	0.134733	6.50959	4.23057	3.85093	1.7762	0.379364	low
DO23508	1.06849	0	3.10037	2.0846	7.40773	5.05811	4.96027	3.67896	3.88962	high
DO45219	2.9589	0	3.21234	1.93852	7.20056	4.83065	4.72884	3.05384	2.50146	high
DO23532	2.63014	0	2.32382	0.34676	5.13412	3.76863	3.20131	1.53395	0.105442	low
DO45117	3.0411	1	3.42526	1.85611	6.72016	4.37775	4.98452	2.93199	1.96336	high
DO45135	3.86301	0	3.29876	1.06256	7.04349	4.69198	4.97394	2.35611	1.69998	high
DO23536	2.54795	0	2.93555	0.392264	6.29891	4.57146	3.97224	2.11001	0.504846	low
DO23509	2.13699	1	2.49952	2.19613	5.32332	3.95804	4.53228	2.71408	0.515372	low
DO45233	2.46575	0	2.35595	0.411696	6.30387	4.00018	4.24527	1.42064	0.318649	low
DO48679	3.28767	0	3.73883	1.4053	6.54237	4.78074	4.37475	2.49224	1.39783	high
DO48760	1.89041	0	1.93486	0.375945	7.35816	4.22936	3.97986	1.07547	0.39368	low
DO48704	2.05479	0	3.08488	1.25593	7.08238	5.43797	5.08407	2.89581	2.60069	high
DO50804	1.9726	0	2.40065	0.108852	7.0424	4.28358	4.28031	2.02806	0.565673	low
DO45173	3.20548	0	3.19418	1.5297	6.24543	4.43045	4.11557	2.6703	0.849871	low
DO50850	1.9726	0	3.0107	0.847629	6.98117	4.73984	4.96278	2.59198	1.51343	high
DO45241	2.9589	0	2.88354	0.785001	5.55988	3.85109	4.92515	2.62351	0.528054	low
DO23516	0.0547945	1	2.42162	1.55473	6.01808	4.37676	5.09398	2.75545	0.891281	high
DO45281	2.05479	0	2.29708	0.495244	6.87363	3.62245	3.62115	1.80893	0.312795	low
DO45213	3.28767	0	2.77977	1.67903	7.16844	4.44128	4.47318	2.47851	1.32307	high
DO48757	1.31507	0	3.46049	2.01734	6.26973	4.54249	4.26797	3.28884	1.40565	high
DO45195	1.06849	0	1.94652	-0.0045386	7.55806	4.04662	4.18016	1.63318	0.475125	low
DO45097	4.43836	0	1.98562	0.244662	7.13346	4.99565	5.30776	2.0508	1.04892	high
DO45127	1.15068	1	2.48141	3.16327	6.49477	4.35622	5.09708	3.05017	1.84335	high
DO45229	2.71233	0	2.52274	0.594908	7.16912	4.26893	4.23043	1.80253	0.650278	low
DO50857	0.575342	0	3.17396	0.634808	6.50476	3.71561	4.00981	1.71289	0.44747	low
DO23551	0.410959	1	2.0684	0.0206771	7.61972	3.9387	4.27629	1.16313	0.45735	low
DO45283	1.39726	0	2.44874	1.69221	7.24673	4.34838	4.08854	3.0218	1.1552	high
DO23546	2.87671	0	3.01007	1.44807	6.01584	4.31271	4.08668	2.30655	0.598748	low
DO45211	0.657534	0	2.47572	2.19281	8.87813	5.49812	5.13579	2.62652	6.08076	high
DO45243	2.54795	0	2.80644	0.767573	6.01674	4.59266	3.91386	2.16806	0.458621	low
DO45231	2.54795	0	1.96437	1.35994	6.94381	3.99654	3.93436	3.13075	0.657499	low
DO50855	1.56164	0	2.15769	1.18846	6.40206	3.64763	4.68962	2.5007	0.547292	low
DO45299	3.94521	0	3.23529	3.39207	7.94174	5.44678	5.08211	2.9627	7.23324	high
DO45171	1.64384	0	3.46312	0.335707	5.74767	4.8842	4.12202	2.59062	0.624283	low
DO45095	4.43836	0	2.51253	0.926553	6.87495	4.92666	4.62457	2.27563	1.02203	high
DO45197	3.20548	0	2.01332	1.13426	6.88408	4.35711	4.16488	1.61569	0.508401	low
DO45125	4.60274	0	2.35942	0.372153	4.71703	4.19055	4.82405	1.52789	0.206524	low
DO48742	1.64384	0	2.96602	0.0865559	6.63984	4.34004	4.79458	1.25243	0.59196	low
DO45301	3.94521	1	1.84398	2.74501	6.72611	4.81239	4.30805	3.94609	1.52903	high
DO48701	2.13699	0	2.27116	1.2624	6.6072	5.12482	5.21469	1.59213	1.02621	high
DO45133	1.80822	1	3.26616	0.268562	6.44732	4.62369	4.10072	2.05899	0.632238	low
DO45273	1.31507	0	2.87821	1.47536	6.59564	4.73305	4.64641	3.22357	1.43455	high
DO48677	3.12329	0	1.93121	0.207258	5.78384	4.42035	4.03489	1.11191	0.192864	low
DO45141	3.61644	0	2.75074	0.761396	6.4099	3.93011	3.84568	2.37428	0.449106	low
DO45181	3.28767	0	2.42154	0.120217	6.47669	4.12974	3.76667	1.29167	0.269222	low
DO45113	4.27397	0	2.16946	1.31309	7.80401	3.52828	4.49507	1.72799	0.80331	low
DO50859	0.493151	0	2.79694	0.361326	5.79421	4.38585	4.872	2.79284	0.628188	low
DO45227	2.79452	0	3.54812	1.44589	7.08519	4.07472	4.52321	2.19736	1.3424	high
DO50808	1.56164	0	2.7109	0.715498	6.66472	4.8838	4.31281	1.84702	0.720843	low
DO50832	0.246575	0	2.33409	1.12804	5.9707	5.02295	3.95962	1.60124	0.414082	low
DO48759	1.9726	0	2.38067	0.477434	6.62047	4.97931	5.06921	2.08935	0.906392	high
DO45111	4.35616	0	2.13838	0.643831	6.3597	4.13802	3.89571	0.839523	0.244718	low
DO45183	1.56164	1	2.77168	1.35294	7.36199	3.76015	5.35319	3.11932	1.88282	high
DO45143	3.53425	0	3.20236	1.17954	6.24949	4.96845	4.94198	1.85687	1.0806	high
DO45129	4.0274	0	4.19885	0.667736	5.63579	4.41203	4.68399	2.0872	0.810254	low
DO48732	1.72603	0	3.23013	1.13116	6.41222	4.7254	4.1218	2.07071	0.794479	low
DO45099	4.35616	0	2.87442	0.791319	7.06594	4.98339	4.41482	2.0327	1.07869	high
DO48712	2.21918	0	2.67129	1.41051	7.04762	4.94609	4.02054	1.81854	0.904095	high
DO45303	2.71233	0	2.06689	0.601681	7.99717	4.67069	4.68722	3.32237	1.73354	high
DO45131	0.986301	1	2.64354	2.05647	6.60377	4.97716	4.77628	3.06648	1.67487	high
DO45199	3.69863	0	1.70844	1.2848	6.98482	4.27018	5.07613	2.75572	0.981258	high
DO45297	3.45205	1	2.35113	1.48006	8.71011	5.34027	4.65981	2.67483	3.49419	high
DO45225	2.87671	0	2.9908	2.06589	6.15626	4.61321	4.29044	3.23861	1.15231	high
DO50803	1.47945	0	2.62837	0.939259	6.52078	4.8021	4.17591	1.46158	0.56859	low
DO48693	2.46575	0	2.28347	0.873078	7.0604	4.12414	4.17921	1.49002	0.517812	low
DO45149	3.45205	0	2.84982	1.09391	6.63165	4.44947	4.43018	2.02907	0.787992	low
DO45189	3.28767	0	2.6849	1.22325	4.99295	3.69424	3.54075	3.12746	0.244304	low
DO45093	1.9726	1	3.33035	2.70842	7.43515	4.80501	5.82924	2.58546	5.04598	high
DO45123	1.56164	1	3.25969	1.98681	6.46451	4.51528	4.48118	2.50722	1.25508	high
DO48716	1.9726	0	2.79887	0.85527	6.91856	4.69475	4.39772	2.49423	1.01511	high
DO23550	2.71233	0	1.97954	0.486204	6.97817	4.34653	4.07017	1.36278	0.399555	low
DO227643	3.45205	0	2.55138	0.0858679	8.06038	4.46846	4.03042	1.47052	0.798514	low
DO45287	1.06849	0	3.04949	2.15904	6.47533	5.34368	4.17106	2.93856	1.56178	high
DO50816	1.06849	0	3.27275	0.40046	5.37652	4.43403	3.91902	2.60236	0.390477	low
DO45247	0.575342	0	2.19116	1.61373	6.61519	3.50252	4.94197	2.34411	0.698355	low
DO50809	1.9726	1	3.00696	3.16675	6.39732	4.94577	4.24656	2.56524	1.55881	high
DO45285	1.31507	0	1.36445	1.19685	9.11414	4.69333	5.19474	2.48283	2.67849	high
DO45245	0.657534	1	1.61321	2.9848	8.39973	3.79596	4.16129	2.86858	1.69109	high
DO48674	3.45205	0	1.6011	-0.104337	7.23108	4.1335	4.18941	0.890307	0.29361	low
DO48736	1.64384	0	2.6401	0.727423	6.04009	3.69522	4.3238	2.75201	0.452798	low
DO45193	0.328767	1	2.74038	2.61488	5.25125	4.78569	4.88707	2.94749	0.985583	high
DO45279	3.53425	0	1.88628	0.258058	6.5663	3.35994	3.45007	3.55846	0.297838	low
DO45237	2.46575	0	3.38908	2.48172	5.69902	4.88996	4.96664	3.59281	1.92752	high
DO48761	2.38356	0	2.78945	0.477359	6.54915	4.2056	4.38251	1.88091	0.552064	low
DO45215	3.20548	0	2.21237	-0.0235099	6.50905	4.1828	3.91735	1.20446	0.259416	low
DO50822	1.39726	0	3.73485	0.230583	6.9296	4.62916	4.85369	3.38818	1.8916	high
DO50776	1.89041	0	2.86188	0.651446	7.02813	4.87164	4.50869	2.00921	1.01712	high
DO45139	3.61644	0	2.63253	2.21168	6.83754	4.99696	4.52149	2.77342	1.61273	high
DO45191	3.28767	0	2.22504	0.652053	7.02513	3.48183	5.03299	2.29746	0.695276	low
DO45177	3.45205	0	2.83273	0.529896	6.60817	4.28787	4.18732	1.48477	0.494939	low
DO45119	1.39726	1	2.7631	2.28576	8.44666	5.24227	6.00052	2.19722	6.74658	high
DO48751	1.31507	1	3.82263	1.60298	6.32335	4.86156	5.0977	3.20742	2.33754	high
DO45121	4.19178	0	2.81446	0.884896	6.46728	3.48402	4.48998	2.13726	0.526312	low
DO45175	3.12329	0	2.81202	0.312843	6.12123	4.01567	4.42552	2.71401	0.520983	low
DO45091	3.61644	1	2.05848	0.913334	7.40446	4.13433	5.21241	2.58191	1.21307	high
DO48746	1.56164	0	1.86131	0.74298	5.95802	4.59759	4.37238	1.39698	0.310433	low
DO45235	2.46575	0	2.75789	1.59059	6.44738	4.98912	4.03849	2.82177	0.977414	high
DO48681	2.46575	0	2.23628	2.43151	5.04468	4.68961	4.30974	2.23749	0.436959	low
DO45217	0.739726	1	2.30232	2.48133	8.20369	4.6072	4.92125	2.60842	2.9832	high
DO48720	1.56164	0	3.04234	1.634	6.87525	4.71542	4.68224	2.33048	1.44155	high
DO50844	0.821918	0	2.80574	1.00136	5.50635	5.13452	4.94694	3.98055	1.16779	high
DO50783	1.31507	0	1.85068	0.567774	5.50699	5.10198	4.61183	1.16986	0.292956	low
DO23523	2.9589	0	2.88206	0.609304	6.10988	4.43348	3.83804	1.79378	0.393773	low
DO50820	1.39726	0	2.68576	2.03258	6.84111	3.41733	4.04685	2.84018	0.777304	low
DO23549	2.71233	0	3.22995	1.67591	6.03767	4.63958	4.18821	2.21329	0.788354	low
DO45201	2.46575	0	2.56838	0.126014	6.35247	3.49477	3.79668	2.18458	0.281289	low
DO50774	1.9726	0	2.89134	1.0152	6.9583	4.70631	4.24476	1.08392	0.713423	low
DO23528	2.79452	0	2.31508	0.770847	6.20571	3.41058	4.44993	1.76396	0.324268	low
DO50799	1.47945	0	3.03789	1.54127	6.53699	4.84608	3.68528	3.03703	0.968317	high
DO50825	1.06849	0	4.3448	0.90089	6.82888	5.31514	4.74886	2.58793	2.56357	high
DO45203	3.20548	0	3.52204	1.04691	6.67048	3.93274	4.41131	2.12829	0.877609	low
DO45167	3.94521	1	1.87227	0.863168	6.73563	2.78928	4.47539	2.15052	0.334052	low
DO23539	3.0411	0	3.8392	1.47116	5.19241	4.71541	5.149	2.37329	1.0212	high
DO23552	2.21918	0	2.60356	2.29344	6.13932	5.10016	3.71722	1.6945	0.626092	low
DO48725	2.13699	0	3.23532	1.28468	6.67935	4.21227	4.97437	2.85047	1.43662	high
DO45269	2.05479	0	2.97431	2.7861	6.78428	4.74697	5.16204	3.61589	3.16511	high
DO45155	5.91781	0	3.11227	3.23391	5.93182	4.72633	4.99163	2.88337	1.85567	high
DO48727	1.06849	1	1.64682	0.733566	6.8	4.23756	4.64034	1.74171	0.473889	low
DO50814	1.15068	0	2.44473	0.392282	5.58624	4.0749	4.45477	2.17846	0.319015	low
DO45157	5.42466	0	3.32202	1.83475	6.72726	4.53522	4.43071	2.86047	1.52282	high
DO45259	0.90411	0	2.83932	2.74009	6.85504	5.05643	4.03216	3.18237	1.83499	high
DO23521	3.0411	0	3.03644	2.64506	5.94883	4.51663	5.06164	3.62473	1.85192	high
DO45165	1.89041	0	2.99414	2.01054	6.62126	4.67257	4.25283	2.83721	1.28379	high
DO23519	1.72603	0	3.80801	3.18291	8.85765	5.66853	5.10916	4.28768	20.6856	high
DO48730	1.72603	0	2.12925	2.36504	6.4765	4.60052	5.59042	2.85361	1.68121	high
DO50791	1.31507	1	3.13053	1.74217	6.33764	5.25859	4.62584	3.37346	1.81795	high
DO45107	4.68493	0	2.8663	0.435483	6.56811	3.91489	4.13984	1.80146	0.453618	low
DO45263	0.739726	1	2.75711	2.48505	6.23057	4.46681	4.20875	2.7513	0.978936	high
DO23533	2.46575	0	3.97188	0.933872	6.47111	4.82599	4.86645	3.11828	1.95986	high
DO23518	3.61644	0	2.51428	0.682917	7.49846	4.68254	4.2597	1.60837	0.855436	low
DO45209	3.69863	0	3.11868	2.92408	6.80839	4.61756	5.10204	4.70971	4.38944	high
DO50845	0.575342	0	2.37405	0.766583	6.60341	4.61063	4.16264	2.6447	0.663916	low
DO48672	1.23288	0	1.99714	0.471352	6.78946	4.79711	4.64776	2.99774	0.851597	low
DO45253	2.38356	0	2.53312	1.84566	6.20706	4.51321	4.34744	2.81755	0.835589	low
DO23513	3.28767	0	3.83062	0.820098	7.20803	5.11596	4.14449	1.8613	1.46943	high
DO23538	1.23288	0	2.70656	0.613222	6.42384	3.60967	3.8243	1.24441	0.281786	low
DO23541	2.54795	0	3.26656	0.73823	6.86433	4.95619	4.32394	2.54263	1.22053	high
DO45105	4.60274	0	2.53615	1.77791	5.96461	4.36232	4.28673	1.98393	0.540544	low
DO48747	1.47945	0	2.03832	2.44448	8.0403	5.04096	5.19841	3.05043	3.63273	high
DO45251	2.46575	0	2.39751	1.34385	6.56842	3.63061	4.32789	3.16651	0.683988	low
DO23529	2.54795	0	2.96299	0.999815	6.67427	4.22917	4.70052	3.1838	1.17615	high
DO23543	2.79452	0	2.5471	1.06833	6.29678	4.60051	3.45611	2.51437	0.462045	low
DO50817	1.06849	0	1.64712	0.0552607	6.01093	4.06542	4.05709	1.36714	0.179941	low
DO50840	0.90411	0	2.40219	2.12502	6.24219	4.97937	4.92773	2.07897	1.06951	high
DO23511	0.493151	1	2.43064	1.49709	6.3846	4.47207	5.5303	3.43986	1.58816	high
DO50798	0.0821918	1	2.68811	1.26809	7.32802	4.83592	4.08215	2.21226	1.1106	high
DO50789	1.56164	0	2.12667	0.856949	6.84781	3.6323	4.38561	2.17671	0.493241	low
DO48717	0.493151	1	2.52073	2.78717	7.25125	4.86944	4.84962	2.88773	2.4972	high
DO50793	1.47945	0	3.21787	0.673496	6.87317	4.12827	3.88784	2.38836	0.714949	low
DO48737	1.9726	0	3.21762	1.33208	7.16449	4.49115	4.71847	3.51498	2.14044	high
DO45261	2.71233	0	2.5937	0.345613	7.41127	4.21685	4.52553	1.7975	0.790593	low
DO48715	1.89041	1	2.47406	1.61237	6.2534	3.68455	4.46803	2.38367	0.565173	low
DO23548	2.30137	0	2.17037	0.594957	6.35719	4.13039	4.47313	2.60105	0.507481	low
DO23531	2.46575	0	2.30408	0.0315339	6.76027	4.04461	3.51922	0.868716	0.22497	low
DO50815	0.410959	0	4.14474	3.44386	5.91719	4.18659	5.82772	3.01475	3.59013	high
