# Supplementary material for: Exploration of a Novel Prognostic Nomogram and Diagnostic Biomarkers Based on the Activity Variations of Hallmark Gene Sets in Hepatocellular Carcinoma
Source: Front Oncol. 2022 Mar 10;12:830362. doi: 10.3389/fonc.2022.830362 (PMC8960170; doi:10.3389/fonc.2022.830362)
Supplement: Supplementary Table 4 — The clinical data for the independent prognostic analyses. [file Table_4.xlsx]

## Sheet: indepInput-TCGA
id	futime	fustat	age	gender	grade	stage	riskScore
TCGA-CC-A3MC	363	0	54	1	2	3	2.35199
TCGA-DD-A1EH	1495	0	23	1	3	3	0.592036
TCGA-DD-AAVQ	2728	0	38	1	2	1	0.641498
TCGA-DD-AAVV	2455	0	56	1	3	2	2.00407
TCGA-CC-A5UD	304	1	45	1	2	3	3.29207
TCGA-DD-A1EK	558	1	64	0	2	4	0.69264
TCGA-DD-A4NF	428	0	72	1	2	1	0.783701
TCGA-DD-A4NA	1008	0	67	0	3	3	2.22983
TCGA-G3-A25X	1779	0	73	1	3	2	2.67773
TCGA-DD-AADW	587	0	48	1	3	1	1.47895
TCGA-DD-A1EA	2415	0	68	1	2	2	0.830159
TCGA-DD-A4NK	1210	1	80	0	2	3	0.374205
TCGA-DD-A1EF	394	1	57	0	3	1	1.32604
TCGA-DD-A4NV	2018	0	61	1	1	3	0.802096
TCGA-DD-AAVU	2202	0	46	1	2	2	1.60115
TCGA-DD-A4NQ	373	1	60	1	3	2	3.83065
TCGA-DD-AAED	763	0	51	1	3	1	1.1995
TCGA-CC-A9FS	211	0	55	1	2	2	0.675347
TCGA-DD-AAEI	1531	0	72	1	2	1	0.691112
TCGA-CC-A3M9	300	1	45	1	3	3	10.4779
TCGA-DD-AAW2	1855	0	69	1	2	1	0.249245
TCGA-DD-A4NH	690	0	65	0	3	3	2.18541
TCGA-DD-AAE6	141	0	59	0	2	1	1.17927
TCGA-UB-A7MA	535	0	62	0	2	2	1.22163
TCGA-G3-AAV5	354	0	67	1	2	2	2.22661
TCGA-DD-AACU	1567	0	59	1	3	1	1.27789
TCGA-CC-A9FW	248	0	68	1	2	3	1.3207
TCGA-DD-A3A6	3258	1	72	0	2	2	0.141239
TCGA-PD-A5DF	639	1	58	0	2	3	1.79191
TCGA-DD-AACF	365	1	68	1	3	1	1.1462
TCGA-G3-AAV2	372	0	50	1	1	1	0.527411
TCGA-DD-AACA	2301	0	65	1	3	1	0.752283
TCGA-KR-A7K8	906	0	57	1	1	1	1.097
TCGA-DD-AADD	1231	0	51	1	4	1	0.845331
TCGA-G3-A3CK	585	0	61	1	2	1	0.966531
TCGA-DD-A73A	728	0	71	1	2	1	0.541259
TCGA-DD-A73F	1085	0	77	0	1	1	0.767073
TCGA-DD-AADS	474	0	63	1	2	1	0.147249
TCGA-CC-A7II	399	0	54	1	3	3	10.1127
TCGA-BC-A8YO	562	0	66	0	3	3	4.18376
TCGA-DD-AACQ	432	1	50	1	3	2	0.959171
TCGA-DD-AACV	1531	0	53	1	3	1	0.515233
TCGA-DD-AACH	195	1	69	1	3	2	5.51808
TCGA-DD-AAD6	672	0	66	1	3	3	0.563523
TCGA-G3-A25T	1553	0	45	0	2	3	1.04601
TCGA-DD-A113	2425	0	55	0	3	2	0.518505
TCGA-KR-A7K2	657	0	64	1	1	1	0.36559
TCGA-RC-A7SB	588	0	53	1	2	2	0.439452
TCGA-DD-AADI	1085	0	43	0	3	1	0.687638
TCGA-G3-A3CH	780	0	53	1	2	3	0.452161
TCGA-ED-A7XO	427	0	29	1	2	3	0.672671
TCGA-DD-A115	2542	1	53	1	2	3	1.01847
TCGA-DD-AACC	1685	1	61	1	2	1	1.09908
TCGA-DD-AADG	1145	0	70	1	3	3	0.485649
TCGA-DD-A119	223	1	40	1	3	4	0.965523
TCGA-2Y-A9H0	3675	0	49	1	1	3	1.7359
TCGA-DD-A4NN	899	1	56	0	3	1	1.49026
TCGA-DD-AAE1	552	0	52	1	3	1	0.471366
TCGA-CC-A5UE	272	1	48	1	2	3	5.75037
TCGA-LG-A9QD	366	0	68	1	2	3	0.690124
TCGA-DD-AAE4	608	0	49	0	1	1	0.331023
TCGA-CC-A7IG	299	1	47	1	2	2	5.58121
TCGA-DD-AADY	555	0	55	0	2	1	1.13646
TCGA-G3-A25U	1636	0	63	0	3	1	0.574348
TCGA-DD-AAW0	2015	0	54	1	2	1	0.559202
TCGA-CC-A7IJ	382	0	56	1	3	2	14.1203
TCGA-DD-AAVX	1718	0	38	1	2	2	1.1688
TCGA-DD-A39W	827	1	29	0	2	3	0.663942
TCGA-DD-AACT	1562	0	69	0	2	1	0.591257
TCGA-DD-A11C	662	0	69	1	3	1	0.663768
TCGA-DD-AADP	458	0	45	1	3	1	0.844344
TCGA-G3-AAV3	412	0	58	0	2	2	0.633393
TCGA-DD-AAEB	478	0	60	1	2	1	0.200006
TCGA-G3-A6UC	671	0	65	1	2	3	0.317746
TCGA-DD-A4NO	2245	0	65	1	1	1	0.950267
TCGA-G3-A25V	860	0	68	1	2	1	1.02651
TCGA-DD-AAEE	810	0	55	1	4	1	0.771119
TCGA-DD-A73C	701	0	65	0	1	3	0.398937
TCGA-DD-A118	3437	0	77	0	2	2	1.09781
TCGA-DD-AAE7	644	0	72	1	2	1	0.214461
TCGA-DD-AADJ	1066	0	70	0	3	1	0.350499
TCGA-DD-AAC9	347	0	51	1	2	1	0.580024
TCGA-DD-AACN	1302	0	32	1	3	1	0.861566
TCGA-DD-AACX	170	0	66	1	3	2	2.47277
TCGA-DD-A3A7	419	1	67	1	3	3	1.74018
TCGA-DD-AAEG	719	0	59	0	3	1	1.40062
TCGA-DD-AADL	636	0	58	1	4	1	0.907087
TCGA-CC-A7IL	278	1	61	1	1	3	0.827007
TCGA-ED-A66X	406	0	35	1	3	3	0.829923
TCGA-CC-5264	102	1	71	1	2	3	5.15478
TCGA-DD-AAW3	1633	0	69	1	2	1	0.503457
TCGA-CC-5261	97	1	44	1	2	2	1.08682
TCGA-DD-AAD1	564	0	51	0	4	1	0.720776
TCGA-5C-A9VG	328	0	58	1	2	2	2.77389
TCGA-CC-A8HS	300	1	18	1	1	3	2.25843
TCGA-CC-A3MA	303	1	61	1	2	3	2.69537
TCGA-MI-A75C	291	0	64	1	3	1	1.91839
TCGA-DD-AAVR	2513	0	44	1	2	1	0.822461
TCGA-DD-A3A4	612	1	37	1	3	3	1.32245
TCGA-CC-A7IE	217	1	57	1	2	3	2.68971
TCGA-DD-A3A1	233	1	65	1	2	3	2.41123
TCGA-5R-AA1C	364	0	57	1	2	2	1.63571
TCGA-ED-A5KG	482	0	60	0	2	2	1.14212
TCGA-DD-A1EC	602	0	20	0	3	1	1.84752
TCGA-G3-AAV0	476	0	58	1	2	1	0.248117
TCGA-DD-AADB	1242	0	51	1	4	1	2.76397
TCGA-DD-AACO	1876	0	40	1	3	1	0.36785
TCGA-CC-5263	129	1	35	1	1	3	5.63446
TCGA-RG-A7D4	1098	0	69	1	2	2	1.8629
TCGA-DD-AAW1	1989	0	55	1	2	3	0.38089
TCGA-CC-A7IF	649	1	59	1	1	3	0.663774
TCGA-G3-A25Y	452	1	52	0	3	1	2.62469
TCGA-DD-AADU	554	0	60	1	3	2	0.437073
TCGA-DD-AAD3	1295	0	43	1	2	1	0.343591
TCGA-DD-AAE0	555	0	45	0	4	3	2.47537
TCGA-DD-A116	1622	1	68	1	3	3	1.0211
TCGA-DD-AADF	115	1	64	0	4	1	1.64582
TCGA-DD-AADA	1233	0	66	0	3	1	0.331377
TCGA-ED-A82E	408	0	60	0	2	3	0.929022
TCGA-BC-A3KG	498	0	68	0	3	2	1.74007
TCGA-DD-A11D	1560	1	57	0	2	1	0.489491
TCGA-DD-AADV	574	0	50	1	3	1	0.658699
TCGA-CC-A7IH	365	0	58	1	1	3	0.647502
TCGA-DD-AADK	1049	0	68	0	3	2	0.575289
TCGA-DD-AADQ	436	0	59	1	3	2	1.02713
TCGA-DD-AACS	1804	0	39	1	3	1	0.492738
TCGA-BC-A69I	387	0	69	1	1	1	0.664518
TCGA-DD-AACD	381	1	48	1	4	1	0.861265
TCGA-ED-A459	408	0	47	1	2	2	3.86515
TCGA-DD-AAVW	2317	0	35	1	2	1	0.484567
TCGA-DD-A3A3	535	1	45	1	2	1	0.832349
TCGA-DD-AACI	1618	0	69	1	3	2	0.792748
TCGA-CC-A3MB	315	1	36	1	1	3	5.09167
TCGA-G3-A3CI	180	0	71	1	2	1	0.325776
TCGA-CC-A7IK	262	1	59	1	3	3	1.46942
TCGA-FV-A2QR	581	1	75	1	1	1	1.22352
TCGA-DD-AAD0	137	0	73	0	2	1	0.758289
TCGA-5R-AA1D	337	0	17	0	3	3	0.769334
TCGA-DD-AAE3	566	0	50	1	2	1	0.216373
TCGA-XR-A8TD	1030	0	49	0	3	3	1.85621
TCGA-DD-AAVS	1823	0	56	1	2	1	0.547271
TCGA-G3-AAV7	361	0	38	1	2	2	7.41684
TCGA-DD-A1EI	183	0	46	1	2	1	1.77733
TCGA-G3-A25Z	655	0	58	1	2	1	0.709607
TCGA-DD-AACW	1424	0	43	1	3	1	1.12162
TCGA-DD-A1ED	2301	0	68	1	1	1	0.338518
TCGA-DD-AAEA	575	0	65	1	3	1	0.833849
TCGA-CC-A1HT	101	1	50	1	3	3	13.8681
TCGA-CC-A8HT	140	1	74	1	2	3	11.4082
TCGA-DD-A4ND	2232	0	56	0	3	1	0.870659
TCGA-G3-AAV1	359	1	51	1	3	3	1.00819
TCGA-5C-A9VH	322	0	70	1	2	1	0.668995
TCGA-DD-A4NS	2456	1	61	0	2	1	0.354026
TCGA-DD-AAEK	1067	0	51	1	3	2	0.35992
TCGA-KR-A7K7	407	0	61	0	1	2	1.66611
TCGA-DD-AAEH	784	0	73	1	2	1	0.37706
TCGA-CC-A123	219	0	24	0	1	3	1.67679
TCGA-RC-A7S9	640	0	47	0	3	1	2.24894
TCGA-ED-A4XI	386	0	58	1	3	2	0.285373
TCGA-ED-A7XP	400	0	53	0	3	2	2.76164
TCGA-DD-AACL	107	1	66	0	3	1	9.4908
TCGA-DD-A73B	283	1	72	0	2	1	2.05561
TCGA-DD-A1EJ	1005	1	71	0	2	3	2.79989
TCGA-RC-A7SF	579	0	66	1	2	1	0.554591
TCGA-DD-AACZ	171	1	63	0	4	1	6.07402
TCGA-MI-A75G	698	0	63	1	2	2	0.887135
TCGA-CC-A8HV	279	1	51	0	2	2	3.84882
TCGA-CC-5259	250	0	60	0	2	3	1.61626
TCGA-DD-AAVP	2752	0	48	1	1	1	0.750324
TCGA-CC-A5UC	347	1	63	1	3	3	2.99202
TCGA-RC-A7SK	472	0	59	1	3	1	0.943324
TCGA-CC-5258	129	1	48	1	2	2	3.47854
TCGA-DD-AAE2	638	0	51	1	3	1	0.441516
TCGA-CC-A8HU	344	1	39	0	3	3	1.95249
TCGA-DD-A1EG	1372	1	76	1	3	1	1.81003
TCGA-DD-A4NP	3104	0	32	1	3	1	0.442024
TCGA-DD-AACB	2324	0	74	0	3	1	2.25096
TCGA-DD-AAVY	1970	0	56	1	2	3	0.562638
TCGA-DD-AADO	453	0	55	1	3	1	1.21308
TCGA-DD-AACE	2184	0	62	1	3	1	0.266445
TCGA-RC-A7SH	468	0	42	1	3	2	1.10193
TCGA-DD-A4NJ	760	0	54	0	2	2	1.40279
TCGA-DD-AAE9	722	0	69	1	3	1	0.678198
TCGA-DD-A3A5	3125	1	66	0	2	3	0.785894
TCGA-ED-A66Y	296	1	51	0	3	3	0.612049
TCGA-G3-A3CG	673	0	80	1	2	1	1.08736
TCGA-DD-AAD8	1219	0	73	0	2	1	1.08288
TCGA-DD-A1EB	2017	0	72	0	2	1	0.548922
TCGA-DD-AACG	469	1	52	1	4	2	3.24932
TCGA-DD-A3A9	931	1	64	0	2	4	1.41839
TCGA-DD-A1EE	349	1	73	1	3	3	1.93576
TCGA-BC-4072	1490	1	74	0	3	3	1.34473
TCGA-DD-AADC	425	1	53	1	3	1	6.06736
TCGA-DD-A4NL	1711	0	46	1	1	1	0.255843
TCGA-DD-AACY	1450	0	61	1	3	1	0.430132
TCGA-G3-A5SI	768	1	44	1	2	2	1.38665
TCGA-ED-A8O5	406	0	59	0	3	3	0.279493
TCGA-DD-A3A2	2131	1	76	0	1	1	0.218074
TCGA-DD-AAD2	658	0	66	1	2	1	0.778343
TCGA-MI-A75E	507	0	61	1	2	3	0.759576
TCGA-CC-5262	103	1	67	1	1	3	3.31573
TCGA-DD-A73G	3478	0	73	0	3	1	0.335179
TCGA-DD-AADR	2028	0	58	1	3	1	0.822196
TCGA-G3-A25S	416	1	64	1	2	1	5.15149
TCGA-DD-AAVZ	1900	0	38	1	2	1	0.984364
TCGA-DD-AACJ	2102	0	75	1	2	2	0.869841
TCGA-DD-A1EL	415	1	23	1	3	2	11.1947
TCGA-G3-A3CJ	594	0	52	1	2	2	0.544949
TCGA-DD-A4NE	660	1	75	0	3	3	2.1725
TCGA-G3-AAUZ	480	0	48	1	2	1	0.374337
TCGA-DD-AACP	415	0	64	1	3	1	2.95347
TCGA-DD-A4NB	391	0	25	1	2	1	0.978932
TCGA-DD-AAD5	1345	0	54	1	3	1	6.32177
TCGA-BD-A3EP	409	0	75	0	2	1	1.40696

## Sheet: indepInput-ICGC
id	futime	fustat	Gender	Age	Stage	priorMalignancy	riskScore
DO45207	1050	0	1	68	1	0	0.361941
DO45163	960	0	1	76	2	0	1.97417
DO48728	150	0	0	74	2	1	1.09925
DO45109	1590	0	1	63	2	0	0.394374
DO23544	960	0	1	67	2	0	0.391551
DO48723	600	0	1	73	1	0	4.91562
DO45153	1380	0	0	77	2	0	1.22467
DO45205	90	1	0	67	2	0	2.22953
DO48721	900	0	0	58	1	0	0.231858
DO23514	1290	0	1	64	2	0	1.55843
DO48719	690	0	1	80	2	0	0.54359
DO50787	480	0	1	63	3	0	0.377826
DO23527	1050	0	1	72	1	0	0.571541
DO50819	510	0	0	72	2	0	1.33363
DO45161	540	1	1	74	2	1	3.08588
DO23525	1050	0	1	71	4	0	4.73335
DO50839	330	0	0	47	3	0	0.442046
DO227801	660	0	0	77	1	1	0.993723
DO50806	540	0	1	70	4	0	5.6342
DO48682	120	1	0	72	3	1	3.04209
DO48706	870	0	1	72	2	0	1.34997
DO45092	1200	1	1	62	4	0	3.71573
DO50785	90	1	1	37	4	0	2.48691
DO23534	840	0	1	60	2	0	0.210388
DO23510	870	0	0	80	2	0	2.11457
DO23547	1020	0	1	74	1	0	0.598667
DO50802	930	0	1	49	2	1	1.58849
DO50813	420	0	1	56	2	0	0.686228
DO48741	240	0	1	64	3	0	5.11245
DO45096	1290	1	1	69	2	0	0.935011
DO48733	600	0	1	72	2	0	0.605011
DO45101	1680	0	1	63	2	0	0.295397
DO23530	180	1	1	53	4	0	0.818896
DO50818	510	0	1	65	2	0	0.696933
DO23545	570	1	1	67	2	1	0.930367
DO45103	450	0	1	47	3	0	0.888297
DO45267	570	1	1	73	3	0	4.29391
DO23537	900	1	1	79	2	1	1.33457
DO45169	1350	0	1	74	3	0	1.55291
DO45255	720	0	1	81	3	0	0.743367
DO23515	1230	0	1	71	2	1	1.71182
DO23535	960	0	1	67	1	0	0.613396
DO50829	570	0	1	78	3	0	6.74094
DO45257	810	0	1	46	3	0	1.06855
DO23517	1200	0	1	62	2	0	0.193636
DO23540	750	0	1	73	1	0	0.640217
DO50811	450	0	1	62	1	0	0.359677
DO45159	1470	0	1	65	3	0	0.932022
DO50778	630	0	1	60	4	0	2.91687
DO23524	1050	0	0	71	2	1	2.89852
DO45265	1020	0	1	73	3	0	0.790789
DO48743	570	0	0	69	2	1	0.634161
DO23526	1050	0	1	66	3	0	1.75987
DO50805	690	0	1	72	2	1	1.15071
DO45223	1020	0	1	67	4	0	0.89772
DO45249	630	0	1	57	1	0	0.79592
DO48695	720	0	1	77	2	1	0.774713
DO45289	360	0	0	78	3	0	2.95511
DO45187	1260	0	0	32	1	0	0.65283
DO45305	300	0	1	66	4	0	1.42365
DO45147	720	1	1	57	2	0	1.55467
DO45185	600	0	1	89	2	0	1.4783
DO45307	240	1	0	54	4	0	9.16682
DO50807	540	0	1	67	1	0	0.36515
DO23542	960	0	1	66	3	0	1.62147
DO48697	810	1	0	64	2	0	3.69798
DO48700	810	0	0	78	2	0	1.85487
DO45115	840	0	1	81	2	1	1.64777
DO45179	600	0	0	78	2	0	0.887684
DO45137	1320	0	1	38	1	0	0.698888
DO45239	870	0	1	42	2	0	1.22546
DO23512	1260	0	1	60	1	0	0.537719
DO50800	510	0	1	74	2	0	0.604422
DO45277	600	0	1	64	3	0	1.48167
DO45221	390	1	0	75	4	0	4.80582
DO45094	1650	0	1	76	3	0	0.379364
DO23508	390	0	0	79	2	0	3.88962
DO45219	1080	0	1	78	2	0	2.50146
DO23532	960	0	0	71	1	0	0.105442
DO45117	1110	1	0	73	2	0	1.96336
DO45135	1410	0	1	77	1	0	1.69998
DO23536	930	0	1	56	2	0	0.504846
DO23509	780	1	1	60	3	0	0.515372
DO45233	900	0	1	83	3	1	0.318649
DO48679	1200	0	1	72	2	0	1.39783
DO48760	690	0	0	70	2	0	0.39368
DO48704	750	0	0	68	3	0	2.60069
DO50804	720	0	1	81	2	1	0.565673
DO45173	1170	0	1	63	3	0	0.849871
DO50850	720	0	1	74	3	0	1.51343
DO45241	1080	0	1	49	1	0	0.528054
DO45281	750	0	1	83	4	0	0.312795
DO45213	1200	0	1	58	1	0	1.32307
DO48757	480	0	0	68	3	0	1.40565
DO45195	390	0	1	62	1	0	0.475125
DO45097	1620	0	1	69	3	0	1.04892
DO45127	420	1	1	73	3	0	1.84335
DO45229	990	0	1	74	1	0	0.650278
DO50857	210	0	1	72	2	0	0.44747
DO23551	150	1	1	73	3	0	0.45735
DO45283	510	0	1	60	3	1	1.1552
DO23546	1050	0	1	63	2	0	0.598748
DO45211	240	0	1	76	3	0	6.08076
DO45243	930	0	0	74	3	0	0.458621
DO45231	930	0	1	84	2	0	0.657499
DO50855	570	0	1	47	2	0	0.547292
DO45299	1440	0	0	70	1	0	7.23324
DO45171	600	0	1	56	3	0	0.624283
DO45095	1620	0	1	66	2	0	1.02203
DO45197	1170	0	1	51	2	0	0.508401
DO45125	1680	0	1	58	3	0	0.206524
DO48742	600	0	1	76	2	0	0.59196
DO45301	1440	1	1	56	2	0	1.52903
DO48701	780	0	1	78	2	0	1.02621
DO45133	660	1	1	64	3	0	0.632238
DO45273	480	0	1	62	2	0	1.43455
DO48677	1140	0	1	58	3	0	0.192864
DO45141	1320	0	1	73	2	0	0.449106
DO45181	1200	0	0	84	2	0	0.269222
DO45113	1560	0	1	58	3	0	0.80331
DO50859	180	0	1	77	2	1	0.628188
DO45227	1020	0	0	57	2	0	1.3424
DO50808	570	0	1	68	2	1	0.720843
DO50832	90	0	1	73	3	0	0.414082
DO48759	720	0	1	73	3	0	0.906392
DO45111	1590	0	1	74	2	0	0.244718
DO45183	570	1	0	72	2	0	1.88282
DO45143	1290	0	1	69	3	0	1.0806
DO45129	1470	0	1	61	3	0	0.810254
DO48732	630	0	1	73	3	0	0.794479
DO45099	1590	0	1	46	3	0	1.07869
DO48712	810	0	1	50	2	0	0.904095
DO45303	990	0	0	62	3	0	1.73354
DO45131	360	1	1	53	4	0	1.67487
DO45199	1350	0	0	86	2	0	0.981258
DO45297	1260	1	0	61	4	0	3.49419
DO45225	1050	0	1	69	1	0	1.15231
DO50803	540	0	0	62	1	1	0.56859
DO48693	900	0	1	71	2	0	0.517812
DO45149	1260	0	0	70	2	0	0.787992
DO45189	1200	0	0	85	2	0	0.244304
DO45093	720	1	1	71	2	0	5.04598
DO45123	570	1	0	78	2	0	1.25508
DO48716	720	0	1	71	2	0	1.01511
DO23550	990	0	1	69	1	0	0.399555
DO227643	1260	0	1	79	2	0	0.798514
DO45287	390	0	1	74	1	1	1.56178
DO50816	390	0	1	63	2	0	0.390477
DO45247	210	0	0	31	2	0	0.698355
DO50809	720	1	1	56	3	0	1.55881
DO45285	480	0	1	59	3	0	2.67849
DO45245	240	1	0	75	2	1	1.69109
DO48674	1260	0	1	80	2	0	0.29361
DO48736	600	0	0	76	1	0	0.452798
DO45193	120	1	0	68	4	1	0.985583
DO45279	1290	0	1	67	3	0	0.297838
DO45237	900	0	1	58	2	0	1.92752
DO48761	870	0	1	55	2	0	0.552064
DO45215	1170	0	1	65	2	0	0.259416
DO50822	510	0	1	66	2	0	1.8916
DO50776	690	0	1	75	1	1	1.01712
DO45139	1320	0	1	63	3	0	1.61273
DO45191	1200	0	0	61	2	0	0.695276
DO45177	1260	0	0	81	3	0	0.494939
DO45119	510	1	1	74	3	1	6.74658
DO48751	480	1	1	68	2	0	2.33754
DO45121	1530	0	1	61	3	0	0.526312
DO45175	1140	0	1	74	2	0	0.520983
DO45091	1320	1	1	56	2	0	1.21307
DO48746	570	0	1	76	3	0	0.310433
DO45235	900	0	0	68	1	0	0.977414
DO48681	900	0	1	57	2	0	0.436959
DO45217	270	1	0	69	3	0	2.9832
DO48720	570	0	0	62	2	0	1.44155
DO50844	300	0	1	75	4	0	1.16779
DO50783	480	0	1	62	3	1	0.292956
DO23523	1080	0	1	52	3	0	0.393773
DO50820	510	0	0	77	3	0	0.777304
DO23549	990	0	1	74	3	0	0.788354
DO45201	900	0	1	49	1	0	0.281289
DO50774	720	0	0	68	2	0	0.713423
DO23528	1020	0	0	45	2	0	0.324268
DO50799	540	0	0	66	2	0	0.968317
DO50825	390	0	1	70	2	0	2.56357
DO45203	1170	0	0	71	2	0	0.877609
DO45167	1440	1	1	67	2	0	0.334052
DO23539	1110	0	1	77	1	1	1.0212
DO23552	810	0	0	80	1	0	0.626092
DO48725	780	0	1	66	1	0	1.43662
DO45269	750	0	1	59	3	0	3.16511
DO45155	2160	0	1	69	2	1	1.85567
DO48727	390	1	0	81	2	0	0.473889
DO50814	420	0	1	83	3	0	0.319015
DO45157	1980	0	1	62	2	0	1.52282
DO45259	330	0	1	65	3	0	1.83499
DO23521	1110	0	1	63	3	0	1.85192
DO45165	690	0	1	75	2	0	1.28379
DO23519	630	0	1	65	3	0	20.6856
DO48730	630	0	0	73	2	0	1.68121
DO50791	480	1	0	79	1	0	1.81795
DO45107	1710	0	0	63	2	0	0.453618
DO45263	270	1	1	67	3	0	0.978936
DO23533	900	0	1	61	2	0	1.95986
DO23518	1320	0	1	67	2	0	0.855436
DO45209	1350	0	1	70	4	0	4.38944
DO50845	210	0	1	72	3	0	0.663916
DO48672	450	0	1	81	2	1	0.851597
DO45253	870	0	1	50	2	0	0.835589
DO23513	1200	0	1	76	3	0	1.46943
DO23538	450	0	1	67	2	0	0.281786
DO23541	930	0	1	65	2	0	1.22053
DO45105	1680	0	1	61	1	0	0.540544
DO48747	540	0	1	62	3	0	3.63273
DO45251	900	0	0	57	2	0	0.683988
DO23529	930	0	1	72	4	0	1.17615
DO23543	1020	0	1	63	2	0	0.462045
DO50817	390	0	1	75	2	0	0.179941
DO50840	330	0	1	49	2	0	1.06951
DO23511	180	1	0	83	3	0	1.58816
DO50789	570	0	0	73	2	1	0.493241
DO48717	180	1	1	54	4	0	2.4972
DO50793	540	0	1	76	4	1	0.714949
DO48737	720	0	1	52	1	0	2.14044
DO45261	990	0	1	74	3	0	0.790593
DO48715	690	1	0	58	2	0	0.565173
DO23548	840	0	0	78	1	0	0.507481
DO23531	900	0	0	78	3	0	0.22497
DO50815	150	0	1	62	3	0	3.59013
