# Supplementary material for: Exploration of a Novel Prognostic Nomogram and Diagnostic Biomarkers Based on the Activity Variations of Hallmark Gene Sets in Hepatocellular Carcinoma
Source: Front Oncol. 2022 Mar 10;12:830362. doi: 10.3389/fonc.2022.830362 (PMC8960170; doi:10.3389/fonc.2022.830362)
Supplement: Supplementary Table 5 — The tumor immune dysfunction and exclusion (TIDE) scores. [file Table_5.xlsx]

## Sheet: Sheet1
Patient	No benefits	Responder	TIDE	IFNG	MSI Expr Sig	Merck18	CD274	CD8	CTL.flag	Dysfunction	Exclusion	MDSC	CAF	TAM M2
TCGA-CC-A7II	FALSE	FALSE	0.34	-18.34	1	-9.43	5.9	-0.68	FALSE	-0.13	0.34	0.04	-0.01	0.02
TCGA-ZP-A9D2	FALSE	FALSE	0.33	41.36	0	13.4	-2.12	-2.14	FALSE	-0.1	0.33	0.01	0.03	0
TCGA-G3-A7M6	FALSE	FALSE	0.3	7.64	0	0.08	-2.44	-2.17	FALSE	-0.07	0.3	0.03	0.01	0
TCGA-DD-A4NS	FALSE	FALSE	0.29	45.21	1	12.98	-1.04	2.29	FALSE	0.11	0.29	0	0.05	-0.01
TCGA-DD-AAE0	FALSE	FALSE	0.27	13.8	0	4.96	-0.81	-0.59	FALSE	-0.09	0.27	0.03	0	0
TCGA-DD-A4NB	FALSE	FALSE	0.27	8.09	1	-1.13	-0.16	1.15	FALSE	0.02	0.27	0	0.05	-0.01
TCGA-5C-A9VG	FALSE	FALSE	0.26	-17.99	1	-10.22	-0.48	-0.78	FALSE	-0.18	0.26	0.02	-0.01	0.02
TCGA-G3-A7M9	FALSE	FALSE	0.26	-10.97	1	-6.75	-2.42	0.69	FALSE	-0.14	0.26	0.04	-0.01	0.01
TCGA-DD-AA3A	FALSE	FALSE	0.26	2.52	1	-5.66	-1.83	-1.92	FALSE	-0.13	0.26	0.03	0	0.01
TCGA-DD-AACN	FALSE	FALSE	0.23	15.13	1	1.71	-0.49	-0.31	FALSE	-0.07	0.23	0.02	0.02	0
TCGA-BW-A5NP	FALSE	FALSE	0.22	-12.59	0	-8.57	-0.81	-0.75	FALSE	-0.15	0.22	0.02	0	0.01
TCGA-WX-AA47	FALSE	FALSE	0.2	-25.96	0	-12.24	1.12	0.66	FALSE	0.07	0.2	0.01	0.03	-0.01
TCGA-CC-A9FU	FALSE	FALSE	0.2	-9.55	0	-3.78	-0.79	-0.61	FALSE	-0.03	0.2	0.01	0.01	0.01
TCGA-DD-AAD5	FALSE	FALSE	0.2	-1.22	0	4.41	-0.48	-1.29	FALSE	-0.02	0.2	0.02	0.02	-0.01
TCGA-DD-AADW	FALSE	FALSE	0.19	-6.57	0.84	-9.2	-1.49	-1.6	FALSE	-0.14	0.19	0.01	0.01	0
TCGA-ED-A627	FALSE	FALSE	0.18	91.64	1	30.71	-0.08	6.4	TRUE	0.18	0.06	0	0.05	-0.04
TCGA-K7-AAU7	FALSE	FALSE	0.18	6.09	0	1.71	-1.01	-1.56	FALSE	-0.03	0.18	0.02	0.01	-0.01
TCGA-DD-A3A6	FALSE	FALSE	0.18	-10.64	0	9.67	0.69	0.9	TRUE	0.18	0.47	-0.01	0.07	0
TCGA-CC-A5UD	FALSE	FALSE	0.18	5.84	0	5.78	-1.18	-1.23	FALSE	-0.08	0.18	0.02	0	0.01
TCGA-RC-A6M3	FALSE	FALSE	0.18	-13.92	1	-7.59	8.5	-0.08	FALSE	-0.05	0.18	0.02	0	0
TCGA-DD-AACP	FALSE	FALSE	0.18	-18.25	0	-7.9	-0.67	2.23	FALSE	-0.01	0.18	0.01	0.01	0.01
TCGA-CC-A5UE	FALSE	FALSE	0.17	-1.41	0	0.15	-1.22	-1.07	FALSE	-0.02	0.17	0.01	0.01	0.01
TCGA-CC-A7IG	FALSE	FALSE	0.17	-12.35	0	-3.52	-0.44	-0.79	FALSE	0.02	0.17	0	0.03	-0.01
TCGA-DD-AAEK	FALSE	FALSE	0.16	52.61	0	17.05	0.07	2.54	TRUE	0.16	-0.09	-0.04	0.03	0
TCGA-BC-A10S	FALSE	FALSE	0.16	22.12	0.99	7.2	0.25	0.39	TRUE	0.16	-0.1	0	0.02	-0.03
TCGA-ED-A7PX	FALSE	FALSE	0.16	-1.59	0	10.97	-1.23	-1.07	FALSE	-0.03	0.16	0.01	0.01	0
TCGA-DD-AACT	FALSE	FALSE	0.16	73.26	0	33.99	0.28	0.97	TRUE	0.16	-0.1	-0.03	0.04	-0.02
TCGA-DD-A4NN	FALSE	FALSE	0.16	-13	0	-8.51	-0.69	-0.91	FALSE	-0.04	0.16	0.01	0.01	0
TCGA-BC-A112	FALSE	FALSE	0.16	35.5	0	3.69	-1.04	-1.43	FALSE	-0.05	0.16	0.02	0.01	0
TCGA-DD-AAVU	FALSE	FALSE	0.15	-16.11	0	-0.55	0.43	0.1	FALSE	0.02	0.15	0	0.02	0
TCGA-ED-A5KG	FALSE	FALSE	0.15	311.32	0	111.07	0.62	19.54	TRUE	0.15	-0.14	0	-0.02	0
TCGA-CC-A3MA	FALSE	FALSE	0.15	51.51	1	21.05	-1.95	-1.68	FALSE	-0.11	0.15	0.02	0	0
TCGA-CC-A9FV	FALSE	FALSE	0.15	72.56	0	39.9	-0.02	1.67	TRUE	0.15	0.3	-0.02	0.06	0
TCGA-G3-AAV6	FALSE	FALSE	0.15	-20.23	0	-11.43	-0.58	4.03	FALSE	-0.06	0.15	0.01	-0.01	0.01
TCGA-UB-A7MA	FALSE	FALSE	0.14	-4.75	1	0.8	-1.43	-1.21	FALSE	-0.03	0.14	0.01	0	0
TCGA-DD-AAVX	FALSE	FALSE	0.14	76.08	0	33.36	1.06	0.54	TRUE	0.14	-0.11	0	0.02	-0.04
TCGA-G3-A25T	FALSE	FALSE	0.14	13.41	1	9.96	-0.71	-0.96	FALSE	-0.07	0.14	0.03	-0.01	0
TCGA-YA-A8S7	FALSE	FALSE	0.13	131.36	0	28.63	-1.13	-0.79	FALSE	0.04	0.13	-0.01	0.04	-0.01
TCGA-CC-A8HV	FALSE	FALSE	0.13	-25.81	0	-11.36	-0.81	-1.03	FALSE	-0.07	0.13	0.01	0.01	-0.01
TCGA-ED-A82E	FALSE	FALSE	0.13	124.47	1	35.27	-1.36	-1.62	FALSE	-0.07	0.13	0.02	0	0
TCGA-MI-A75E	FALSE	FALSE	0.12	10.43	0	1.72	0.35	0.76	TRUE	0.12	-0.03	-0.02	0.03	-0.02
TCGA-DD-AADY	FALSE	FALSE	0.12	-4.93	1	-1.17	0.2	-0.43	FALSE	-0.08	0.12	0	0.01	0.01
TCGA-DD-A1EH	FALSE	FALSE	0.12	8.46	1	-5.08	-0.8	-0.83	FALSE	-0.08	0.12	0.01	0.01	0
TCGA-DD-A4NR	FALSE	FALSE	0.12	133.07	0	35.27	0.6	6.93	TRUE	0.12	-0.08	-0.01	0.01	-0.01
TCGA-RC-A6M5	FALSE	FALSE	0.12	-14.61	1	-3.54	0.14	-0.04	FALSE	0.05	0.12	-0.01	0.03	-0.01
TCGA-FV-A3R3	FALSE	FALSE	0.12	25.89	0	11.23	-0.15	0.27	FALSE	0.05	0.12	-0.01	0.02	0
TCGA-ED-A7PZ	FALSE	FALSE	0.12	-24.85	0	-10.49	-0.16	-0.42	FALSE	-0.02	0.12	0.01	0	0.01
TCGA-LG-A9QD	FALSE	FALSE	0.12	61.37	1	26.46	0.8	0.65	TRUE	0.12	-0.08	0	0.02	-0.03
TCGA-BC-A110	FALSE	FALSE	0.12	50.18	1	19.57	2.15	1.11	TRUE	0.12	-0.18	0	0.02	-0.05
TCGA-K7-A5RG	FALSE	FALSE	0.12	211.93	0	82.59	1.97	19.07	TRUE	0.12	-0.15	-0.02	0.01	-0.02
TCGA-KR-A7K8	FALSE	FALSE	0.11	50.27	0	33.93	-0.13	6.73	TRUE	0.11	0.04	-0.01	0.03	-0.02
TCGA-DD-AADC	FALSE	FALSE	0.11	-6.02	0	-8.7	-1.16	-1.28	FALSE	-0.05	0.11	0	0.01	0
TCGA-CC-5260	FALSE	FALSE	0.11	45.41	0.04	12.85	-1.78	-0.78	FALSE	-0.04	0.11	0.02	0	0
TCGA-DD-AAC8	FALSE	FALSE	0.11	18.38	0	9.86	-0.39	-0.64	FALSE	-0.01	0.11	-0.01	0.02	0
TCGA-CC-A8HS	FALSE	FALSE	0.11	-9.96	0	-9.93	-1.59	-1.64	FALSE	-0.08	0.11	0.02	0	0.01
TCGA-WQ-A9G7	FALSE	FALSE	0.11	-22.15	0	-6.92	-0.73	-0.85	FALSE	-0.04	0.11	0	0.01	0
TCGA-G3-A25V	FALSE	FALSE	0.11	21.6	0	12.63	0.63	0.55	TRUE	0.11	-0.21	-0.02	0.02	-0.04
TCGA-ED-A7XO	FALSE	FALSE	0.11	1.21	1	5.03	-0.02	0.43	TRUE	0.11	-0.17	-0.01	0	-0.02
TCGA-5R-AA1D	FALSE	FALSE	0.1	8.93	1	0.12	-0.01	0.15	FALSE	0.01	0.1	0	0.03	-0.01
TCGA-G3-AAV0	FALSE	FALSE	0.1	-20.05	1	-5.7	0.92	0.89	TRUE	0.1	-0.17	-0.02	0	-0.01
TCGA-DD-A4NL	FALSE	FALSE	0.1	-4.54	1	-2.07	0.7	0.55	TRUE	0.1	-0.1	-0.01	0.02	-0.02
TCGA-DD-AACC	FALSE	FALSE	0.1	194.24	0	100.04	1.21	18.62	TRUE	0.1	-0.21	-0.01	0	-0.02
TCGA-FV-A495	FALSE	FALSE	0.1	37.96	1	45.52	0.19	1.01	TRUE	0.1	-0.04	-0.01	0.01	-0.01
TCGA-ED-A8O5	FALSE	FALSE	0.09	-15.54	1	-5.03	-0.23	-0.27	FALSE	-0.07	0.09	0.01	-0.01	0.02
TCGA-DD-A4NQ	FALSE	FALSE	0.09	-8.41	0	-3.07	-0.04	-0.81	FALSE	0.02	0.09	-0.01	0.02	0
TCGA-2Y-A9GT	FALSE	FALSE	0.09	93.26	1	33.84	0.62	5.37	TRUE	0.09	-0.17	-0.01	0	-0.02
TCGA-WX-AA44	FALSE	FALSE	0.09	1.16	0	0.59	-1.11	-1.31	FALSE	0	0.09	-0.01	0.02	0
TCGA-DD-AADV	FALSE	FALSE	0.09	11.64	0.98	1.36	-0.58	-0.65	FALSE	0.07	0.09	-0.01	0.02	0
TCGA-ED-A4XI	FALSE	FALSE	0.09	28.01	0.25	7.58	0	0.94	TRUE	0.09	-0.12	-0.02	0.01	-0.01
TCGA-DD-A1EF	FALSE	FALSE	0.09	5.32	0	-6.74	-0.49	0.46	FALSE	-0.03	0.09	0	0	0.01
TCGA-ED-A66X	FALSE	FALSE	0.09	38.82	0	10.24	-0.95	-0.7	FALSE	0.06	0.09	-0.01	0.02	0
TCGA-DD-AAD2	FALSE	FALSE	0.09	12.94	0.97	2.53	0.51	0.38	TRUE	0.09	-0.07	-0.01	0.02	-0.02
TCGA-CC-A3M9	FALSE	FALSE	0.09	421.57	0	117.26	4.38	26.56	TRUE	0.09	0.25	0.01	0.02	0.01
TCGA-DD-A1ED	FALSE	FALSE	0.08	67.32	1	18.55	0.66	1.21	TRUE	0.08	-0.03	0	0.01	-0.01
TCGA-DD-AACU	FALSE	FALSE	0.08	3.05	0	7.56	-0.59	-0.25	FALSE	0.09	0.08	-0.01	0.03	-0.01
TCGA-DD-AADD	FALSE	FALSE	0.08	-3.35	0.8	-1.17	-0.84	0.06	FALSE	-0.18	0.08	0.01	-0.02	0.03
TCGA-2Y-A9H3	FALSE	FALSE	0.08	22.79	0	25.9	0.68	2.23	TRUE	0.08	-0.12	-0.02	0	0
TCGA-DD-AAEG	FALSE	FALSE	0.08	38.51	0	5.26	-0.17	-0.51	FALSE	-0.04	0.08	-0.02	0.03	0
TCGA-CC-A7IK	FALSE	FALSE	0.08	-9.71	0	-6.74	-0.61	-1.01	FALSE	-0.01	0.08	-0.01	0.02	0.01
TCGA-DD-A73E	FALSE	FALSE	0.08	-24.82	1	-7.45	-0.78	-1.18	FALSE	-0.01	0.08	0	0.01	0.01
TCGA-2Y-A9H1	FALSE	FALSE	0.08	-3.25	0	14.92	1.11	1.63	TRUE	0.08	-0.06	-0.01	0.01	-0.01
TCGA-DD-A3A9	FALSE	FALSE	0.08	-2.81	0	9.69	0.1	0.71	TRUE	0.08	0.19	0	0.03	0
TCGA-UB-A7MF	FALSE	FALSE	0.08	790.02	0.01	179.96	2.18	5.2	TRUE	0.08	-0.2	0	-0.01	-0.02
TCGA-G3-AAV7	FALSE	FALSE	0.08	15.08	0	1.22	-1.5	-1.94	FALSE	-0.07	0.08	0	0.02	-0.01
TCGA-5R-AAAM	FALSE	FALSE	0.08	34.2	1	8.21	0.39	0.44	TRUE	0.08	-0.05	-0.01	0.02	-0.02
TCGA-CC-5264	FALSE	FALSE	0.08	-8.27	1	-2.52	-1.29	-1.17	FALSE	-0.06	0.08	0.01	0	0
TCGA-DD-AACA	FALSE	FALSE	0.08	-19.47	0	-8.44	-0.56	-0.7	FALSE	-0.02	0.08	0	0	0.02
TCGA-HP-A5MZ	FALSE	FALSE	0.08	75.46	0	13.01	0.01	0.34	TRUE	0.08	-0.1	-0.02	0.02	-0.02
TCGA-K7-A5RF	FALSE	FALSE	0.08	24.53	1	16.28	0.66	1.29	TRUE	0.08	-0.2	-0.01	0.01	-0.02
TCGA-DD-AAVR	FALSE	FALSE	0.08	93.43	0	35.83	0.34	1.23	TRUE	0.08	-0.1	-0.02	0.02	-0.02
TCGA-CC-5261	FALSE	FALSE	0.08	35.94	0	12	-1.93	-0.94	FALSE	-0.02	0.08	0.01	0	0
TCGA-CC-A123	FALSE	FALSE	0.08	-19.26	0	-5.49	0.87	0.66	FALSE	0.02	0.08	0	0.01	0
TCGA-DD-AAVS	FALSE	FALSE	0.07	9.92	0	0.28	-0.79	-0.07	FALSE	-0.1	0.07	-0.01	0.01	0.02
TCGA-DD-A1EJ	FALSE	FALSE	0.07	18.65	1	-6.04	-0.8	-0.86	FALSE	-0.09	0.07	0	0	0.01
TCGA-BC-A10Q	FALSE	FALSE	0.07	23.7	1	8.93	-1.14	-1.13	FALSE	-0.08	0.07	0.02	-0.01	0
TCGA-DD-A3A1	FALSE	FALSE	0.07	5.36	0	0.22	0.5	0.54	TRUE	0.07	-0.18	-0.02	0.01	-0.02
TCGA-DD-A39Y	FALSE	FALSE	0.07	-18.72	0	-5.63	-0.13	-0.32	FALSE	0	0.07	-0.01	0.01	0
TCGA-DD-A4NA	FALSE	FALSE	0.07	76.17	1	17.49	-0.61	-1.81	FALSE	-0.03	0.07	0.01	0	0
TCGA-2V-A95S	FALSE	FALSE	0.07	424.35	0	96.54	1.93	10.94	TRUE	0.07	-0.16	0	-0.01	-0.01
TCGA-EP-A2KB	FALSE	FALSE	0.07	-12.53	0	-4.23	0	0.16	FALSE	-0.01	0.07	0	0.01	0.01
TCGA-ED-A97K	FALSE	FALSE	0.07	16.5	0.99	9.73	-1.79	-1.66	FALSE	0.03	0.07	0.02	0.01	-0.01
TCGA-XR-A8TF	FALSE	FALSE	0.06	-15.02	1	-4.6	0.09	0.29	FALSE	-0.12	0.06	0	0	0.01
TCGA-DD-A4NO	FALSE	FALSE	0.06	-9.1	0	0.18	0.02	-0.28	FALSE	0.1	0.06	-0.02	0.04	-0.01
TCGA-BC-A69H	FALSE	FALSE	0.06	13.52	0	6.52	0.31	0.24	FALSE	0.02	0.06	0.01	0	0
TCGA-O8-A75V	FALSE	FALSE	0.06	26.79	0	28.96	0.33	1.68	TRUE	0.06	-0.06	-0.01	0.02	-0.01
TCGA-DD-AADQ	FALSE	FALSE	0.06	81.47	0	44.85	0.88	0.97	TRUE	0.06	-0.07	0	0.01	-0.02
TCGA-CC-5263	FALSE	FALSE	0.06	18.21	1	-3.15	-0.73	-1.62	FALSE	-0.08	0.06	0.02	-0.01	0
TCGA-DD-AAVQ	FALSE	FALSE	0.06	110.42	0	38.49	0.03	3.9	TRUE	0.06	-0.12	0	0	-0.01
TCGA-CC-A7IH	FALSE	FALSE	0.06	-18.54	1	1.14	-0.44	-0.71	FALSE	-0.11	0.06	-0.01	0	0.02
TCGA-ES-A2HT	FALSE	FALSE	0.06	-9.18	0	4.73	1.25	0.95	TRUE	0.06	-0.09	-0.01	0.01	-0.02
TCGA-DD-A1EC	FALSE	FALSE	0.06	153.02	1	51.99	3.77	8.18	TRUE	0.06	-0.08	0	0	-0.01
TCGA-DD-AADM	FALSE	FALSE	0.06	-11.78	0	2.15	0.63	0.35	TRUE	0.06	0.01	-0.01	0.02	-0.01
TCGA-G3-A5SK	FALSE	FALSE	0.06	12.18	1	7.62	1.01	1.44	TRUE	0.06	-0.18	-0.01	0	-0.02
TCGA-CC-A9FW	FALSE	FALSE	0.06	-14.65	0	-7.78	-0.62	-0.06	FALSE	0.02	0.06	0	0.01	0
TCGA-BC-A10X	FALSE	FALSE	0.06	3.99	1	2.56	0.63	0.71	TRUE	0.06	-0.09	-0.01	0.01	-0.02
TCGA-G3-A25S	FALSE	FALSE	0.06	-8.71	0	6.73	-0.12	-0.29	FALSE	-0.04	0.06	0	0	0.01
TCGA-DD-A1EA	FALSE	FALSE	0.06	81.56	1	24.54	-0.15	1.31	TRUE	0.06	-0.06	-0.01	0.01	0
TCGA-BC-A10R	FALSE	FALSE	0.06	-7.65	1	-6.98	0.13	-0.16	FALSE	0.01	0.06	-0.01	0.02	0
TCGA-G3-AAV3	FALSE	FALSE	0.06	62.25	0	32.76	0.25	6.16	TRUE	0.06	-0.02	-0.02	0.02	0
TCGA-CC-5259	FALSE	FALSE	0.06	-14.9	0	3.63	1.12	1.28	TRUE	0.06	-0.12	-0.01	0	-0.01
TCGA-K7-A6G5	FALSE	FALSE	0.06	14.67	0	19.37	0.76	0.84	TRUE	0.06	-0.12	-0.02	0.01	-0.02
TCGA-DD-A39V	FALSE	FALSE	0.05	16.47	0	25.56	0.53	3.46	TRUE	0.05	0.05	-0.01	0.02	0
TCGA-G3-AAUZ	FALSE	FALSE	0.05	-0.56	1	2.28	0.74	1.41	TRUE	0.05	-0.15	-0.01	0	-0.02
TCGA-DD-AAVY	FALSE	FALSE	0.05	-19.2	0	-1.32	-0.02	-0.3	FALSE	-0.02	0.05	-0.02	0.02	0.01
TCGA-XR-A8TD	FALSE	FALSE	0.05	255.09	0	81.92	0.05	7.43	TRUE	0.05	-0.18	-0.02	0.01	-0.02
TCGA-DD-AACD	FALSE	FALSE	0.05	142.76	0.27	96.13	0.79	0.75	TRUE	0.05	0.02	0.01	0	-0.01
TCGA-DD-A1EG	FALSE	FALSE	0.05	68.95	0	28.23	0.34	0.57	TRUE	0.05	0.01	-0.01	0.02	-0.01
TCGA-2Y-A9HB	FALSE	FALSE	0.05	33.69	1	23.16	0.8	2.03	TRUE	0.05	-0.15	-0.02	0	-0.01
TCGA-DD-A1EL	FALSE	FALSE	0.05	9.74	0	1.35	-0.96	-1.07	FALSE	-0.05	0.05	-0.01	0.01	0
TCGA-ZP-A9D0	FALSE	FALSE	0.05	-16.21	1	-8.59	0.21	-0.07	FALSE	-0.02	0.05	-0.01	0.01	0.01
TCGA-G3-A25Y	FALSE	FALSE	0.05	42.6	0.83	14.79	-1.23	-0.93	FALSE	-0.06	0.05	0.01	0.01	-0.02
TCGA-G3-A3CK	FALSE	FALSE	0.05	12.7	0.01	3.66	0.03	2.29	TRUE	0.05	-0.03	-0.02	0.02	0
TCGA-DD-A73G	FALSE	FALSE	0.05	-16.08	1	0.06	0.91	0.76	TRUE	0.05	0	0	0	0
TCGA-DD-A114	FALSE	FALSE	0.05	168.24	0	57.09	0.86	4.72	TRUE	0.05	0.17	0.01	0.04	-0.02
TCGA-EP-A3RK	FALSE	FALSE	0.05	127.59	0	54.42	0.04	3.55	TRUE	0.05	-0.04	-0.02	0.02	-0.01
TCGA-CC-5262	FALSE	FALSE	0.05	15.25	0	9.84	-0.07	1.03	TRUE	0.05	0.01	-0.01	0.03	-0.02
TCGA-DD-A118	FALSE	FALSE	0.05	4.71	1	-1.13	-0.06	-0.17	FALSE	-0.06	0.05	0	0	0.01
TCGA-DD-A4NI	FALSE	FALSE	0.05	22.1	1	1.11	0.56	2.03	TRUE	0.05	-0.12	-0.01	0	0
TCGA-DD-AAE4	FALSE	FALSE	0.04	43.05	1	41.5	1.14	3.91	TRUE	0.04	-0.19	0	-0.01	-0.02
TCGA-DD-A39X	FALSE	FALSE	0.04	32.62	0	34.29	0.21	0.15	FALSE	-0.01	0.04	-0.01	0.01	0
TCGA-DD-AAE7	FALSE	FALSE	0.04	5.31	0.06	-2.71	0.81	1.4	TRUE	0.04	-0.21	-0.01	0	-0.03
TCGA-DD-AAC9	FALSE	FALSE	0.04	-0.15	0	-1.33	0.73	0.73	TRUE	0.04	-0.25	-0.01	0.03	-0.05
TCGA-FV-A2QQ	FALSE	FALSE	0.04	54.45	0	28.04	-0.02	0.92	TRUE	0.04	0	-0.01	0.02	-0.01
TCGA-EP-A3JL	FALSE	FALSE	0.04	52.09	0	24.06	0.32	1.05	TRUE	0.04	0.01	-0.01	0.01	0
TCGA-DD-AACG	FALSE	FALSE	0.04	-4.63	0	-1.65	0.34	0.41	TRUE	0.04	0.03	-0.01	0.01	0
TCGA-DD-AAVP	FALSE	FALSE	0.04	39	1	11.41	3.39	0.16	FALSE	-0.04	0.04	0	-0.01	0.01
TCGA-CC-A5UC	FALSE	FALSE	0.04	-9.5	0	-4.93	-0.19	-0.15	FALSE	-0.04	0.04	0	-0.01	0.01
TCGA-DD-AADP	FALSE	FALSE	0.04	-2.44	1	-4.51	-0.04	-0.23	FALSE	-0.06	0.04	0	0	0
TCGA-KR-A7K7	FALSE	FALSE	0.04	23.26	0	17.87	0.32	3.69	TRUE	0.04	0.03	0	0.01	-0.01
TCGA-DD-AAEI	FALSE	FALSE	0.04	14.41	0	-4.46	0.64	0.71	TRUE	0.04	0	-0.01	0.02	-0.01
TCGA-DD-AACY	FALSE	FALSE	0.04	-8.13	1	-5.01	0.58	0.72	TRUE	0.04	-0.12	-0.01	0	-0.01
TCGA-EP-A26S	FALSE	FALSE	0.04	-14.33	1	-7.64	-0.05	-0.6	FALSE	-0.07	0.04	0	-0.01	0.02
TCGA-DD-AACQ	FALSE	FALSE	0.04	-16.8	0	-9.75	-0.12	-0.62	FALSE	0.03	0.04	-0.01	0.01	0
TCGA-DD-AACB	FALSE	FALSE	0.04	216.22	0	155.03	0.46	6.85	TRUE	0.04	0	0	0	0
TCGA-2Y-A9H8	FALSE	FALSE	0.04	9.22	0	18.15	-0.02	2.34	TRUE	0.04	-0.1	-0.01	0.01	-0.01
TCGA-CC-A8HT	FALSE	FALSE	0.03	27.36	0	3.1	-0.93	-1.14	FALSE	-0.11	0.03	0	0	0
TCGA-2Y-A9GS	FALSE	FALSE	0.03	24.43	0	4.77	-1.09	-1.42	FALSE	0.02	0.03	-0.01	0.01	0
TCGA-DD-A73A	FALSE	FALSE	0.03	1.52	0	-5.7	0.34	1.22	TRUE	0.03	-0.1	-0.01	0	-0.01
TCGA-DD-AADB	FALSE	FALSE	0.03	59.55	0	17.38	-0.54	4.14	TRUE	0.03	0.05	-0.01	0.02	0
TCGA-DD-A3A7	FALSE	FALSE	0.03	-25.55	0	-1.83	0.66	0.52	FALSE	0.01	0.03	-0.01	0.01	0
TCGA-FV-A3I0	FALSE	FALSE	0.03	19.28	1	14.63	-0.32	-0.95	FALSE	-0.08	0.03	0.01	0	-0.01
TCGA-RC-A7SF	FALSE	FALSE	0.03	-18.62	0.26	-9.72	0.58	0.6	TRUE	0.03	-0.09	-0.01	0	-0.01
TCGA-DD-AAD1	FALSE	FALSE	0.03	47.63	1	19.46	-0.89	1.64	FALSE	0.07	0.03	0.01	0.02	-0.02
TCGA-EP-A2KA	FALSE	FALSE	0.03	114.05	0	53.19	0.27	3.24	TRUE	0.03	-0.04	0.01	0	-0.02
TCGA-DD-A3A5	FALSE	FALSE	0.03	-15.58	1	-0.14	0.42	0.59	TRUE	0.03	-0.01	0	0.01	-0.01
TCGA-DD-AAE2	FALSE	FALSE	0.03	54.15	1	13.05	3.77	1.98	TRUE	0.03	-0.16	-0.01	0	-0.02
TCGA-5C-AAPD	FALSE	FALSE	0.03	149.38	0	48.79	0.54	2.4	TRUE	0.03	-0.01	0	0	-0.01
TCGA-MI-A75C	FALSE	FALSE	0.03	6.96	0	7.13	0.2	0.18	TRUE	0.03	-0.06	0	0	-0.01
TCGA-BC-A10T	FALSE	FALSE	0.03	-4.42	1	-3.27	0.09	0.04	FALSE	-0.06	0.03	0	0	0
TCGA-DD-A73F	FALSE	FALSE	0.03	91.91	1	32.26	0.62	5.88	TRUE	0.03	-0.11	0	-0.01	-0.01
TCGA-2Y-A9H4	FALSE	FALSE	0.02	26.95	1	14.21	0.33	0.18	TRUE	0.02	-0.15	-0.01	0	-0.01
TCGA-DD-AADS	FALSE	FALSE	0.02	7.22	0	24.85	1.37	2.64	TRUE	0.02	-0.13	-0.01	0	-0.01
TCGA-DD-A4ND	FALSE	FALSE	0.02	42.3	0.13	6	-0.1	1.56	FALSE	0.08	0.02	0	0.02	-0.01
TCGA-2Y-A9H9	FALSE	FALSE	0.02	-2.91	1	0.47	0.32	0.29	TRUE	0.02	-0.07	-0.01	0	-0.01
TCGA-CC-A7IJ	FALSE	FALSE	0.02	293.62	0	104.66	6.95	9.93	TRUE	0.02	0.39	0.02	0.04	0
TCGA-DD-A1EB	FALSE	FALSE	0.02	4.45	1	6.18	0.99	0.69	TRUE	0.02	-0.09	-0.01	0	-0.01
TCGA-DD-A39Z	FALSE	FALSE	0.02	-24.91	1	-8.6	0.65	0.47	TRUE	0.02	-0.04	0	0	-0.01
TCGA-DD-AACO	FALSE	FALSE	0.02	2.06	0	-0.72	0.35	0.67	TRUE	0.02	-0.04	-0.01	0	0
TCGA-BC-A217	FALSE	FALSE	0.02	40.29	1	26.08	-0.5	-0.71	FALSE	-0.04	0.02	0.01	0	-0.01
TCGA-2Y-A9H0	FALSE	FALSE	0.02	14.96	0	41.49	0.14	4.13	TRUE	0.02	-0.14	-0.01	0	-0.01
TCGA-BC-4073	FALSE	FALSE	0.02	120.95	0.93	25.44	1.68	3.73	TRUE	0.02	-0.16	0	-0.01	-0.02
TCGA-G3-A7M5	FALSE	FALSE	0.02	-13.06	1	2.19	0.61	0.45	TRUE	0.02	-0.09	-0.01	0	0
TCGA-RC-A7S9	FALSE	FALSE	0.02	6.21	1	-1.26	0.37	0.2	TRUE	0.02	-0.11	0	-0.01	-0.01
TCGA-G3-AAV4	FALSE	FALSE	0.02	3.85	1	21.86	-0.11	-0.88	FALSE	-0.02	0.02	0	0	0
TCGA-DD-AADF	FALSE	FALSE	0.02	-2.7	1	3.89	0.54	2.04	TRUE	0.02	-0.14	-0.01	0	0
TCGA-DD-AACW	FALSE	FALSE	0.01	-1.69	0	-5.97	-0.48	-0.55	FALSE	0	0.01	-0.01	0	0.01
TCGA-DD-A11B	FALSE	FALSE	0.01	-8.98	1	-10.03	-0.01	-0.36	FALSE	-0.06	0.01	-0.01	0.01	0
TCGA-G3-AAV5	FALSE	FALSE	0.01	-14.34	0	-8.3	-0.06	-0.15	FALSE	-0.03	0.01	0	0	0.01
TCGA-G3-A3CI	FALSE	FALSE	0.01	-6.41	1	-1.55	0.67	0.74	TRUE	0.01	-0.11	-0.01	0	0
TCGA-ES-A2HS	FALSE	FALSE	0.01	-22.08	0	-8.77	0.86	0.59	FALSE	0.04	0.01	-0.01	0.01	0
TCGA-DD-AACV	FALSE	FALSE	0.01	-19.59	1	-8.09	-0.25	-0.73	FALSE	-0.05	0.01	0	-0.01	0.01
TCGA-DD-A39W	FALSE	FALSE	0.01	2.81	0	-2.42	0.16	-0.18	FALSE	0.02	0.01	-0.02	0.03	0
TCGA-ZP-A9CZ	FALSE	FALSE	0.01	48.79	0.99	14.55	-0.24	0.72	TRUE	0.01	-0.1	-0.01	-0.01	0
TCGA-DD-AAE9	FALSE	FALSE	0.01	48	0	20.9	0.04	-0.17	FALSE	-0.03	0.01	-0.01	0	0.01
TCGA-DD-A1EE	FALSE	FALSE	0.01	-8.79	0	2.19	-0.52	-1.18	FALSE	-0.04	0.01	0	0.01	0
TCGA-DD-AACL	FALSE	FALSE	0.01	88.97	0	27.65	-0.4	1.58	TRUE	0.01	0.02	-0.01	0.01	-0.01
TCGA-CC-A8HU	FALSE	FALSE	0.01	-24.77	0.01	-6.73	-1.08	-1.37	FALSE	-0.1	0.01	0	-0.01	0
TCGA-BC-A5W4	FALSE	FALSE	0.01	-17.08	1	-5.07	0.29	-0.16	FALSE	-0.04	0.01	0	0	0
TCGA-ED-A459	FALSE	FALSE	0.01	158.51	0	46.5	-0.38	-0.7	FALSE	0.01	0.01	0	0.01	-0.01
TCGA-DD-AAEH	FALSE	FALSE	0.01	46.62	1	23.28	0.55	6.78	TRUE	0.01	-0.12	-0.01	0	0
TCGA-DD-AACF	FALSE	FALSE	0.01	12.73	1	1.68	0.64	0.07	TRUE	0.01	-0.03	0	0	-0.01
TCGA-DD-AADA	FALSE	FALSE	0.01	-10.16	0	-2.92	0.43	1.23	TRUE	0.01	-0.06	-0.01	0	0
TCGA-MI-A75H	FALSE	FALSE	0.01	103.27	0	35.88	0.36	1.02	TRUE	0.01	-0.04	-0.02	0.01	0
TCGA-FV-A3R2	FALSE	FALSE	0.01	-4.39	1	-2.86	-0.38	-0.7	FALSE	0.01	0.01	-0.01	0.03	-0.01
TCGA-DD-AADN	FALSE	FALSE	0.01	14.42	0	40.42	1.11	8.32	TRUE	0.01	0.06	0	0	0.01
TCGA-ED-A8O6	FALSE	FALSE	0.01	-13.43	0.02	-3.16	-0.51	-0.25	FALSE	-0.04	0.01	0	-0.01	0.01
TCGA-RC-A6M6	FALSE	FALSE	0	-3.3	0	-1.01	-0.52	-0.42	FALSE	-0.01	0	0.02	0	-0.01
TCGA-CC-A3MB	FALSE	FALSE	0	-11.57	0.99	-4.23	-0.79	-0.6	FALSE	-0.1	0	0.02	-0.01	-0.01
TCGA-DD-AADO	FALSE	FALSE	0	4.7	0	22.47	0.98	3.58	TRUE	0	0	0	0	0
TCGA-DD-AACJ	FALSE	FALSE	0	-21.26	0	-7.57	0.49	0.12	FALSE	-0.01	0	-0.01	0.01	0
TCGA-DD-AAEB	FALSE	FALSE	0	-22.63	1	-8.14	0.83	0.73	TRUE	0	-0.07	-0.01	0	0
TCGA-EP-A2KC	FALSE	TRUE	0	-8.64	0	-0.37	-0.36	-0.53	FALSE	0.06	0	-0.02	0.02	-0.01
TCGA-FV-A4ZP	FALSE	TRUE	0	-14.1	0	13.29	0.86	1.77	TRUE	0	0.15	0.01	0.01	0
TCGA-DD-AACI	FALSE	TRUE	0	44.71	0	32.06	0.84	5.69	TRUE	0	-0.01	0	0	0
TCGA-2Y-A9H2	FALSE	TRUE	0	73.37	1	21.61	-1.14	-1.22	FALSE	-0.05	0	0.02	-0.01	0
TCGA-DD-A116	FALSE	TRUE	0	5.28	1	1.73	0.06	0.08	TRUE	0	-0.02	0	0	0
TCGA-DD-AAEE	FALSE	TRUE	0	-10.13	0	-5.14	-0.15	-0.5	FALSE	0	0	-0.02	0.01	0.01
TCGA-2Y-A9GY	FALSE	TRUE	0	86.59	0	43.27	-0.19	6.32	TRUE	0	0.06	0	0	0
TCGA-MR-A520	FALSE	TRUE	0	-18.86	1	-8.64	0.8	0.67	TRUE	0	-0.12	-0.01	0	0
TCGA-DD-A4NP	FALSE	TRUE	0	-11.32	1	-0.34	0.48	0.22	FALSE	0.05	0	-0.01	0.01	0
TCGA-BD-A2L6	FALSE	TRUE	0	-13.64	1	1.4	0.04	0.27	TRUE	0	-0.11	-0.01	0	-0.01
TCGA-DD-A73C	FALSE	TRUE	0	-6.17	1	-3.74	0.1	0.6	TRUE	0	-0.06	-0.01	0.01	0
TCGA-DD-AACH	FALSE	TRUE	0	3.36	0	-3.26	-0.4	-1.6	FALSE	-0.03	0	0	0.01	-0.01
TCGA-DD-AAE1	FALSE	TRUE	0	2.25	0	-2.69	0.18	-0.11	FALSE	0.02	0	-0.01	0.01	0
TCGA-ZP-A9D4	FALSE	TRUE	0	-4.59	1	-9.07	-0.1	-0.59	FALSE	0.01	0	-0.01	0.01	0.01
TCGA-FV-A4ZQ	FALSE	TRUE	0	258.1	0	78.91	0.05	12.29	TRUE	0	-0.05	0	-0.01	0
TCGA-DD-AADK	FALSE	TRUE	0	1.76	1	-2.95	0.21	0.33	TRUE	0	-0.07	-0.01	0	0
TCGA-5C-A9VH	FALSE	TRUE	0	-17.58	0	2.92	-0.7	-0.75	FALSE	0.04	0	-0.01	0.01	-0.01
TCGA-DD-A11C	FALSE	TRUE	-0.01	34.54	1	9	0.14	-0.36	FALSE	0.03	-0.01	0	0.01	-0.01
TCGA-DD-AACZ	FALSE	TRUE	-0.01	213.73	0	29.51	-0.19	1.97	TRUE	-0.01	0.04	-0.01	0.01	0.01
TCGA-BC-A8YO	FALSE	TRUE	-0.01	181.27	0	37.68	-0.3	5.06	TRUE	-0.01	-0.08	0	0	-0.01
TCGA-CC-A1HT	FALSE	TRUE	-0.01	344.78	0	117.48	-0.43	3.61	TRUE	-0.01	0.1	0.02	0	-0.01
TCGA-DD-AACS	FALSE	TRUE	-0.01	-4.07	1	-5.77	-0.55	-0.87	FALSE	-0.02	-0.01	0	0	0
TCGA-DD-AACX	FALSE	TRUE	-0.01	17.87	0	7.58	-0.06	-0.27	FALSE	0.02	-0.01	-0.02	0.02	-0.01
TCGA-DD-AAE6	FALSE	TRUE	-0.01	-29.04	0	-13.47	-0.01	-0.38	FALSE	0.01	-0.01	-0.01	0	0
TCGA-DD-AAW2	FALSE	TRUE	-0.01	-16.85	1	1.02	-0.01	-0.3	FALSE	-0.06	-0.01	-0.01	-0.01	0.01
TCGA-BC-4072	FALSE	TRUE	-0.01	167.52	1	37.69	-0.33	1.83	TRUE	-0.01	-0.1	0.01	-0.01	-0.01
TCGA-G3-A5SJ	FALSE	TRUE	-0.01	52.12	1	8.93	0.05	1.41	TRUE	-0.01	-0.08	0.01	-0.01	-0.01
TCGA-MR-A8JO	FALSE	TRUE	-0.01	8.63	1	7.08	0.05	0.86	TRUE	-0.01	0.16	0.01	0.01	0
TCGA-UB-A7MD	FALSE	TRUE	-0.02	36.96	0	21.64	-0.26	-0.58	FALSE	0.07	-0.02	-0.01	0.03	-0.02
TCGA-BC-A216	FALSE	TRUE	-0.02	19.71	1	9	-0.68	7.24	TRUE	-0.02	-0.29	0	-0.02	-0.02
TCGA-XR-A8TG	FALSE	TRUE	-0.02	-4.93	1	-1.44	-0.1	-0.83	FALSE	0.01	-0.02	0	0.01	-0.02
TCGA-DD-A3A2	FALSE	TRUE	-0.02	-18.15	1	-9.02	0.93	0.57	TRUE	-0.02	-0.14	-0.01	-0.01	0
TCGA-DD-A119	FALSE	TRUE	-0.02	7.67	0	7.31	0.53	0.43	FALSE	0.03	-0.02	-0.01	0.01	0
TCGA-4R-AA8I	FALSE	TRUE	-0.02	55.87	0.01	24.1	-0.26	-1.03	FALSE	-0.01	-0.02	-0.01	0.02	-0.01
TCGA-XR-A8TC	FALSE	TRUE	-0.02	-17.99	1	-8.46	-0.38	-0.7	FALSE	-0.12	-0.02	-0.01	0	0.01
TCGA-G3-A7M7	FALSE	TRUE	-0.02	-18.85	0	-6.98	0.45	0.21	FALSE	-0.01	-0.02	-0.01	0.01	0
TCGA-RG-A7D4	FALSE	TRUE	-0.02	258.85	0	72.04	-0.4	7.47	TRUE	-0.02	-0.06	0	-0.01	0.01
TCGA-DD-AADG	FALSE	TRUE	-0.02	-21.32	1	-7.39	-0.08	-0.31	FALSE	0.01	-0.02	-0.02	0.01	0.01
TCGA-2Y-A9GW	FALSE	TRUE	-0.02	79.09	0	22.12	0.66	-0.35	FALSE	0.08	-0.02	-0.01	0.02	-0.01
TCGA-2Y-A9GU	FALSE	TRUE	-0.03	-17	1	-8.44	0.23	0.29	FALSE	-0.02	-0.03	-0.02	0.01	0.01
TCGA-XR-A8TE	FALSE	TRUE	-0.03	-8.28	0	-0.01	0.45	-0.43	FALSE	0	-0.03	-0.01	0.01	0
TCGA-G3-AAV2	FALSE	TRUE	-0.03	-11.69	1	-0.08	0.15	-0.24	FALSE	0.06	-0.03	-0.02	0.01	0
TCGA-2Y-A9GX	FALSE	TRUE	-0.03	78.63	0	14.29	-0.3	1.52	FALSE	0.11	-0.03	-0.02	0.03	-0.02
TCGA-G3-A25X	FALSE	TRUE	-0.03	62.36	0.53	42.43	0.05	2.35	TRUE	-0.03	0.14	0.01	0.01	0
TCGA-FV-A3I1	FALSE	TRUE	-0.03	29.06	0	7.8	-0.2	-0.64	FALSE	0.11	-0.03	-0.02	0.04	-0.01
TCGA-DD-AAVW	FALSE	TRUE	-0.03	26.17	0.56	7.62	-0.5	-0.37	FALSE	-0.04	-0.03	-0.01	0	0
TCGA-DD-A1EI	FALSE	TRUE	-0.03	6.14	0	-0.97	-0.73	-0.82	FALSE	-0.01	-0.03	-0.01	0.01	-0.01
TCGA-DD-AADR	FALSE	TRUE	-0.03	14.1	0	-1.39	0.14	0.38	TRUE	-0.03	-0.02	-0.01	0.01	0
TCGA-CC-5258	FALSE	TRUE	-0.03	10.07	0	-4.36	-0.21	-0.29	FALSE	-0.02	-0.03	0	-0.01	0
TCGA-RC-A7SK	FALSE	TRUE	-0.03	-18.22	0.01	-3.99	-0.01	0.04	FALSE	0.09	-0.03	-0.02	0.01	0
TCGA-UB-AA0U	FALSE	TRUE	-0.03	30.15	1	6.23	-0.65	-0.41	FALSE	0.03	-0.03	0	0.01	-0.01
TCGA-2Y-A9H6	FALSE	TRUE	-0.04	12.1	1	3.78	-0.21	0.05	FALSE	0.07	-0.04	-0.02	0.01	0
TCGA-G3-A6UC	FALSE	TRUE	-0.04	-17.19	1	2.79	0.04	-0.55	FALSE	0	-0.04	-0.01	0	0
TCGA-ZS-A9CD	FALSE	TRUE	-0.04	4.16	0	11.31	0.03	-0.01	FALSE	0.06	-0.04	-0.01	0.02	-0.02
TCGA-BW-A5NQ	FALSE	TRUE	-0.04	143.64	0	29.13	-0.48	6.56	TRUE	-0.04	-0.01	0	0	0
TCGA-DD-A113	FALSE	TRUE	-0.04	8.63	0	-3.21	-0.16	0.51	FALSE	0	-0.04	-0.01	0	0
TCGA-DD-AAVV	FALSE	TRUE	-0.04	81.04	0	32.14	-0.05	0	FALSE	0.06	-0.04	-0.01	0.02	-0.02
TCGA-DD-A73D	FALSE	TRUE	-0.04	-22.42	1	-7.87	0.14	-0.26	FALSE	-0.07	-0.04	-0.01	-0.01	0.02
TCGA-RC-A7SB	FALSE	TRUE	-0.04	-6	0	-4.5	0.38	-0.11	FALSE	-0.02	-0.04	-0.02	0.01	0
TCGA-T1-A6J8	FALSE	TRUE	-0.05	-7.73	0	-2.97	0.15	-0.01	FALSE	0.05	-0.05	-0.02	0.02	-0.01
TCGA-CC-A9FS	FALSE	TRUE	-0.05	0.31	1	-4.99	-0.22	-0.22	FALSE	-0.04	-0.05	-0.01	0	0
TCGA-DD-AAD6	FALSE	TRUE	-0.05	-25.77	0	-12.09	0.25	-0.05	FALSE	-0.06	-0.05	0	-0.01	0
TCGA-DD-AADU	FALSE	TRUE	-0.05	-21.97	0	-5.15	0.75	0.33	FALSE	0.01	-0.05	-0.02	0.01	0
TCGA-DD-AAW3	FALSE	TRUE	-0.05	-17.02	1	-5.59	-0.07	-0.46	FALSE	-0.01	-0.05	-0.01	0	0
TCGA-ED-A66Y	FALSE	TRUE	-0.05	-24.84	1	-13.74	-0.77	-1.01	FALSE	0.02	-0.05	0	-0.01	-0.01
TCGA-FV-A2QR	FALSE	TRUE	-0.05	0.05	0	-3.31	-0.2	-0.43	FALSE	-0.03	-0.05	-0.01	0.01	-0.01
TCGA-DD-AAD3	FALSE	TRUE	-0.05	24.85	0	3.43	0.11	0.41	FALSE	0.04	-0.05	-0.01	0.01	-0.01
TCGA-WJ-A86L	FALSE	TRUE	-0.05	-14.86	0	-7.16	-0.44	-1.13	FALSE	-0.01	-0.05	0	0	0
TCGA-PD-A5DF	FALSE	TRUE	-0.05	12.36	0.99	0.29	-0.27	-0.73	FALSE	0.05	-0.05	0	0.02	-0.02
TCGA-DD-AADI	FALSE	TRUE	-0.05	95.45	1	33.01	-0.05	2.3	TRUE	-0.05	0.11	0.01	0.01	0
TCGA-BC-A3KG	FALSE	TRUE	-0.05	-17.38	1	-9.63	-1.1	-1.4	FALSE	-0.15	-0.05	0.01	-0.01	0
TCGA-HP-A5N0	FALSE	TRUE	-0.05	13.5	1	6.58	-0.19	-0.53	FALSE	0.06	-0.05	-0.02	0.02	-0.01
TCGA-LG-A9QC	FALSE	TRUE	-0.06	-21.29	1	0.8	0.8	-0.83	FALSE	-0.02	-0.06	0	0	0
TCGA-BC-A10Z	FALSE	TRUE	-0.06	-27.02	1	-11.64	-0.35	-0.79	FALSE	-0.12	-0.06	-0.01	-0.01	0.01
TCGA-ED-A7PY	FALSE	TRUE	-0.06	-7.81	1	-9.52	-0.15	-0.21	FALSE	-0.04	-0.06	-0.01	0	0.01
TCGA-RC-A7SH	FALSE	TRUE	-0.06	-26.28	0	-5.37	-0.74	-0.88	FALSE	-0.01	-0.06	0	-0.01	0
TCGA-DD-A4NJ	FALSE	TRUE	-0.06	25.13	1	7.16	-0.86	-1.42	FALSE	-0.04	-0.06	0	-0.01	0
TCGA-DD-A4NG	FALSE	TRUE	-0.06	-10.47	1	-3.87	0	-0.13	FALSE	-0.05	-0.06	0.01	-0.01	-0.01
TCGA-DD-A3A3	FALSE	TRUE	-0.06	-15.47	0	-7.38	0.89	0.7	FALSE	0.04	-0.06	-0.01	0.01	-0.01
TCGA-DD-AADL	FALSE	TRUE	-0.06	-15.17	1	-8.01	-0.84	-1.11	FALSE	-0.06	-0.06	-0.01	0	0.01
TCGA-BW-A5NO	FALSE	TRUE	-0.06	-5.17	1	3.26	-0.27	-0.35	FALSE	-0.02	-0.06	-0.01	0	0
TCGA-DD-AAW0	FALSE	TRUE	-0.07	30.55	0.05	0.6	-0.25	0.09	FALSE	0.03	-0.07	-0.02	0.01	-0.01
TCGA-DD-A3A8	FALSE	TRUE	-0.07	-20.78	1	-6.75	0.47	0.11	FALSE	0	-0.07	-0.01	0	0
TCGA-BC-A3KF	FALSE	TRUE	-0.07	1.29	0	9.38	-0.3	-0.66	FALSE	-0.03	-0.07	-0.01	0	0
TCGA-5R-AA1C	FALSE	TRUE	-0.07	66.63	0	22.89	-0.31	0.22	FALSE	-0.09	-0.07	-0.03	0.02	0
TCGA-DD-A4NE	FALSE	TRUE	-0.07	-12.26	1	-7.99	-0.35	-0.97	FALSE	-0.01	-0.07	0	0	-0.01
TCGA-GJ-A3OU	FALSE	TRUE	-0.07	323.17	0	70.23	1.39	-0.9	FALSE	0.09	-0.07	-0.02	0.02	-0.01
TCGA-CC-A7IL	FALSE	TRUE	-0.07	-24.39	1	6.74	0.31	0.04	FALSE	-0.02	-0.07	-0.02	0	0.01
TCGA-CC-A7IE	FALSE	TRUE	-0.08	25.95	1	6.68	-0.05	2.23	TRUE	-0.08	0.05	0.01	-0.01	0.01
TCGA-DD-AAD0	FALSE	TRUE	-0.08	15.37	0.98	-8.28	-0.07	-0.52	FALSE	0	-0.08	-0.01	0.01	0
TCGA-KR-A7K2	FALSE	TRUE	-0.08	-5	0	0.66	0.27	-0.06	FALSE	0.05	-0.08	-0.01	0	-0.01
TCGA-G3-A5SM	FALSE	TRUE	-0.08	46.4	0	23.46	0.34	-0.03	FALSE	0.11	-0.08	-0.02	0.03	-0.02
TCGA-CC-A3MC	FALSE	TRUE	-0.08	21.09	0	-2.75	0	-0.51	FALSE	0.04	-0.08	-0.01	0.02	-0.02
TCGA-G3-AAV1	FALSE	TRUE	-0.08	-10.18	1	-7.81	-0.23	-0.67	FALSE	-0.08	-0.08	-0.01	-0.01	0.01
TCGA-UB-A7ME	FALSE	TRUE	-0.08	39.96	0	16.75	-0.34	2.09	FALSE	0.06	-0.08	0	0	0
TCGA-2Y-A9GZ	FALSE	TRUE	-0.08	-21.47	1	-8.46	-0.06	-0.52	FALSE	0	-0.08	-0.01	0	0
TCGA-BD-A3EP	FALSE	TRUE	-0.08	47.46	0	6.44	-0.59	0.27	FALSE	0.08	-0.08	-0.01	0.02	-0.03
TCGA-GJ-A9DB	FALSE	TRUE	-0.08	10.08	1	1.18	-0.88	-1.08	FALSE	0.1	-0.08	-0.02	0.03	-0.02
TCGA-G3-A7M8	FALSE	TRUE	-0.08	-11.5	1	-4.6	0.89	0.13	FALSE	0.03	-0.08	-0.01	0	0
TCGA-2Y-A9H5	FALSE	TRUE	-0.08	-7.54	1	-5.64	-0.55	-0.39	FALSE	0.01	-0.08	0	-0.01	0
TCGA-DD-A3A4	FALSE	TRUE	-0.08	-24.01	0	-9.28	0.75	0.34	FALSE	0.01	-0.08	-0.01	0.02	-0.01
TCGA-WQ-AB4B	FALSE	TRUE	-0.08	-13.98	0	-0.25	0.61	0.25	FALSE	0.1	-0.08	0	0.02	-0.03
TCGA-DD-AADJ	FALSE	TRUE	-0.09	-1.83	0	-5.3	0.61	0.41	FALSE	0	-0.09	-0.01	0.01	-0.01
TCGA-ZS-A9CF	FALSE	TRUE	-0.09	17.84	1	-0.39	-0.24	-0.77	FALSE	-0.07	-0.09	0	-0.01	0
TCGA-DD-AAEA	FALSE	TRUE	-0.09	2.03	0	5.15	0.45	1.67	FALSE	0.08	-0.09	-0.02	0.01	0
TCGA-G3-A5SI	FALSE	TRUE	-0.09	-21.82	1	-11.87	0.37	0.04	FALSE	-0.01	-0.09	-0.01	0	0
TCGA-2Y-A9GV	FALSE	TRUE	-0.09	6.21	0	13.74	-0.15	-0.41	FALSE	0.1	-0.09	-0.01	0.02	-0.03
TCGA-ZS-A9CE	FALSE	TRUE	-0.09	-23.25	1	-4.05	0.53	-0.16	FALSE	0.03	-0.09	-0.02	0.01	0
TCGA-G3-A3CJ	FALSE	TRUE	-0.09	-16.16	0	-5.41	0.79	0.52	FALSE	0.09	-0.09	-0.02	0.02	-0.02
TCGA-BC-A69I	FALSE	TRUE	-0.09	-9.61	0.99	1.17	0.63	0.56	FALSE	0.15	-0.09	-0.01	0.03	-0.04
TCGA-BC-A10Y	FALSE	TRUE	-0.09	26.32	1	19.25	-0.29	-0.01	FALSE	0.01	-0.09	0	0	-0.01
TCGA-LG-A6GG	FALSE	TRUE	-0.09	-17.14	1	-0.38	0.18	-0.4	FALSE	0.08	-0.09	-0.01	0.02	-0.03
TCGA-UB-AA0V	FALSE	TRUE	-0.1	5.96	1	-3.91	0.64	0.35	FALSE	0.02	-0.1	-0.01	0	-0.01
TCGA-G3-A5SL	FALSE	TRUE	-0.1	-11.37	1	-1.05	0.25	-0.04	FALSE	-0.08	-0.1	-0.02	0	0.01
TCGA-UB-A7MB	FALSE	TRUE	-0.1	-22.18	1	-9.29	-1.01	-1.36	FALSE	-0.18	-0.1	0	-0.02	0.01
TCGA-BC-A10U	FALSE	TRUE	-0.1	-13.31	0	3.07	-0.65	-0.86	FALSE	0.01	-0.1	-0.01	0	-0.01
TCGA-DD-A4NK	FALSE	TRUE	-0.1	-17.11	1	-6.22	-0.02	-0.42	FALSE	0.03	-0.1	-0.02	0.01	-0.01
TCGA-ZS-A9CG	FALSE	TRUE	-0.11	-6.26	1	-3	0.32	-0.13	FALSE	-0.02	-0.11	-0.02	0	0
TCGA-DD-A11A	FALSE	TRUE	-0.11	-19.16	1	-2.08	-0.08	-0.43	FALSE	-0.04	-0.11	-0.01	0	0
TCGA-ZP-A9CY	FALSE	TRUE	-0.11	0.97	1	1.25	0.33	0.07	FALSE	0.08	-0.11	-0.01	0.01	-0.02
TCGA-NI-A8LF	FALSE	TRUE	-0.11	-11.41	1	-6.91	0.19	-0.01	FALSE	-0.01	-0.11	-0.01	-0.01	0
TCGA-DD-A4NV	FALSE	TRUE	-0.11	-8.63	1	-4.95	-0.35	-0.67	FALSE	-0.01	-0.11	-0.01	0.01	-0.01
TCGA-MI-A75G	FALSE	TRUE	-0.11	-23.55	0.02	-5.83	0.18	-0.23	FALSE	0.04	-0.11	-0.02	0	0
TCGA-DD-A115	FALSE	TRUE	-0.12	-3.8	1	2.19	0.21	0.22	FALSE	0.06	-0.12	-0.01	0	-0.01
TCGA-RC-A6M4	FALSE	TRUE	-0.12	-19.76	1	-4.97	0.26	-0.12	FALSE	0.03	-0.12	-0.02	0	0
TCGA-WX-AA46	FALSE	TRUE	-0.12	-6.53	1	-6.31	0.92	0.24	FALSE	0.03	-0.12	-0.01	0	-0.01
TCGA-2Y-A9H7	FALSE	TRUE	-0.12	2.09	0	-5.93	0.08	-0.06	FALSE	0.03	-0.12	-0.01	0	-0.01
TCGA-DD-AAVZ	FALSE	TRUE	-0.12	-4.54	0	-2.45	-0.28	-0.45	FALSE	-0.01	-0.12	-0.02	0.01	0
TCGA-BC-A10W	FALSE	TRUE	-0.12	39.46	0	-3.74	-1	-0.82	FALSE	-0.13	-0.12	0	0	-0.02
TCGA-KR-A7K0	FALSE	TRUE	-0.12	-2.42	0	-1.03	-0.07	-0.25	FALSE	0.04	-0.12	-0.03	0.03	-0.01
TCGA-DD-AAE3	FALSE	TRUE	-0.13	-13.32	1	2.12	0.82	0.38	FALSE	0.11	-0.13	-0.02	0.01	-0.01
TCGA-MI-A75I	FALSE	TRUE	-0.13	-12.77	0	0.38	-0.15	-0.16	FALSE	0.04	-0.13	-0.02	0.01	-0.01
TCGA-G3-A3CH	FALSE	TRUE	-0.14	13.51	1	0.37	0.04	0.24	FALSE	0.02	-0.14	-0.01	-0.01	-0.01
TCGA-EP-A12J	FALSE	TRUE	-0.14	30.24	1	15.85	0.11	-0.4	FALSE	0.01	-0.14	0	0	-0.01
TCGA-DD-AACE	FALSE	TRUE	-0.14	-11.19	1	0.04	0.24	0.16	FALSE	-0.04	-0.14	-0.02	0	0.01
TCGA-CC-A7IF	FALSE	TRUE	-0.14	-15.85	1	-9.17	-0.01	-0.42	FALSE	0	-0.14	-0.01	-0.01	0
TCGA-DD-A4NF	FALSE	TRUE	-0.14	-13.89	1	-8.76	0.02	-0.44	FALSE	-0.07	-0.14	-0.02	0	0
TCGA-FV-A23B	FALSE	TRUE	-0.15	22.05	0	1.94	-0.12	0.11	FALSE	0.04	-0.15	0	0	-0.02
TCGA-DD-A1EK	FALSE	TRUE	-0.15	7.21	0.9	0.35	0.68	-0.04	FALSE	0.07	-0.15	-0.03	0.03	-0.02
TCGA-GJ-A6C0	FALSE	TRUE	-0.15	33.58	0	22.14	2.23	-0.61	FALSE	0.1	-0.15	-0.03	0.03	-0.03
TCGA-FV-A496	FALSE	TRUE	-0.16	-24.04	0	-5.99	0.12	-0.22	FALSE	0.06	-0.16	-0.02	0.01	-0.01
TCGA-BD-A3ER	FALSE	TRUE	-0.16	-0.91	0	-1.86	0.46	-0.1	FALSE	0.1	-0.16	-0.02	0.03	-0.03
TCGA-NI-A4U2	FALSE	TRUE	-0.16	-16.96	1	-3.95	0.69	0.2	FALSE	-0.03	-0.16	-0.01	-0.01	0
TCGA-QA-A7B7	FALSE	TRUE	-0.16	-12.76	1	-5.1	-0.4	-1	FALSE	-0.08	-0.16	0	-0.01	-0.02
TCGA-DD-A4NH	FALSE	TRUE	-0.16	-12.93	0	-1.16	-1.18	-1.47	FALSE	-0.06	-0.16	0	0.01	-0.04
TCGA-3K-AAZ8	FALSE	TRUE	-0.16	29.35	0	29.55	0.22	0.45	FALSE	0.16	-0.16	-0.01	0.03	-0.04
TCGA-G3-A25U	FALSE	TRUE	-0.17	-20.06	1	-11.44	0.11	-0.43	FALSE	-0.07	-0.17	-0.01	-0.01	-0.01
TCGA-ZP-A9CV	FALSE	TRUE	-0.18	39.24	0.66	26.68	0.3	0.26	FALSE	0.09	-0.18	-0.01	0.02	-0.04
TCGA-DD-AAW1	FALSE	TRUE	-0.18	-2.62	1	0.47	0.4	-0.07	FALSE	0.02	-0.18	-0.02	-0.01	0
TCGA-DD-A11D	FALSE	TRUE	-0.19	-14.41	1	-3.59	0.47	0.08	FALSE	0.03	-0.19	-0.01	0.01	-0.02
TCGA-DD-AAD8	FALSE	TRUE	-0.2	-22.02	0	-6.77	-0.25	-0.3	FALSE	0.11	-0.2	-0.02	0.02	-0.02
TCGA-ED-A7XP	FALSE	TRUE	-0.2	5.31	0	4.99	-0.48	-0.47	FALSE	-0.04	-0.2	-0.01	0.02	-0.04
TCGA-DD-A73B	FALSE	TRUE	-0.21	-22.68	1	-5.86	0.08	-0.4	FALSE	-0.03	-0.21	-0.02	-0.01	-0.01
TCGA-DD-AACK	FALSE	TRUE	-0.22	-7.14	0	-5.4	-0.1	-0.49	FALSE	0	-0.22	-0.02	0.01	-0.02
TCGA-DD-AAED	FALSE	TRUE	-0.22	-22.54	1	-10.14	-0.28	-0.53	FALSE	-0.06	-0.22	0	-0.01	-0.03
TCGA-G3-A3CG	FALSE	TRUE	-0.22	17.15	1	22.25	0.22	0.2	FALSE	0.05	-0.22	-0.01	0.01	-0.03
TCGA-G3-A25Z	FALSE	TRUE	-0.23	0.17	1	-1.08	0.43	0.11	FALSE	0.1	-0.23	-0.01	0.01	-0.03
TCGA-ZP-A9D1	FALSE	TRUE	-0.23	-4.65	0	-1.66	-0.33	-0.18	FALSE	0.06	-0.23	-0.02	0.02	-0.04
TCGA-2Y-A9HA	FALSE	TRUE	-0.25	0.4	0	-4.01	-0.55	-1.12	FALSE	-0.01	-0.25	-0.03	0.01	0
TCGA-UB-A7MC	FALSE	TRUE	-0.25	-15	0	-7.79	-0.3	-1.12	FALSE	-0.07	-0.25	-0.01	0.02	-0.05
