# Supplementary material for: Exploration of a Novel Prognostic Nomogram and Diagnostic Biomarkers Based on the Activity Variations of Hallmark Gene Sets in Hepatocellular Carcinoma
Source: Front Oncol. 2022 Mar 10;12:830362. doi: 10.3389/fonc.2022.830362 (PMC8960170; doi:10.3389/fonc.2022.830362)
Supplement: Supplementary Table 6 — The expression profiles of the identified genes in the five cohorts. [file Table_6.xlsx]

## Sheet: GSE14520
Group	ASF1A	CENPA	LDHA	PSMB2	SRPRB
Normal	4.39129	3.78805	11.5309	7.71369	7.54918
Normal	4.59288	3.79807	11.2382	7.77018	7.11755
Normal	4.56327	3.79929	11.5042	7.7822	7.57612
Normal	3.78185	3.86494	11.6716	7.73939	7.65235
Normal	4.61208	4.89017	11.2596	7.55343	7.28744
Normal	4.67018	3.70831	10.9395	7.47952	7.0595
Normal	4.27348	3.81072	11.4412	7.45811	7.49306
Normal	4.19135	4.09045	11.8701	7.46084	7.61096
Normal	4.15886	3.84588	11.545	7.80528	7.4317
Normal	3.95448	3.62381	11.3585	7.62908	7.3531
Normal	4.55444	3.78398	11.3256	7.6364	7.36459
Normal	4.71703	3.567	11.5309	7.437	7.40038
Normal	4.7315	3.79444	11.5992	7.53267	7.61096
Normal	4.53663	4.05206	11.0805	7.64494	7.25116
Normal	4.68938	3.79419	11.7787	7.62621	7.48345
Normal	4.81563	4.10777	11.3256	7.69105	7.25116
Normal	4.5149	3.70045	11.7637	7.48215	7.61096
Normal	4.47591	3.9906	11.3585	7.51343	6.96936
Normal	4.38387	3.78661	11.5853	7.50099	7.42787
Normal	4.22194	3.55414	12.1378	7.66838	9.04942
Normal	4.13632	4.02639	12.101	7.7199	9.06611
Normal	3.77233	3.5855	11.717	7.66988	7.0191
Normal	4.49737	3.70584	11.3697	7.6364	7.56204
Normal	4.24374	3.80902	11.2696	7.65515	7.33207
Normal	4.15461	3.67452	11.0984	7.51343	6.55326
Normal	4.30558	3.79713	12.0655	7.59988	7.36842
Normal	3.96949	3.49871	11.717	7.61492	7.37115
Normal	4.18848	3.56617	11.5042	7.32843	7.35062
Normal	4.50052	3.87386	11.3143	6.83548	7.13412
Normal	3.92206	3.57418	11.5714	7.7672	6.9172
Normal	4.46409	3.68866	11.6143	7.43558	6.81163
Normal	3.92933	3.48636	11.2596	7.34325	6.85783
Normal	3.84742	3.35353	11.5042	7.50922	6.61059
Normal	4.51576	3.39416	11.6431	7.5451	7.30463
Normal	4.63385	3.66349	11.558	7.6349	7.22832
Normal	4.46983	3.4503	11.5309	7.72298	7.41471
Normal	4.97012	3.61611	11.545	7.55054	6.61835
Normal	4.39886	3.74539	11.5174	7.49306	6.77529
Normal	4.96148	3.85878	11.717	7.73199	7.19648
Normal	4.71457	3.67254	11.5309	7.39148	7.24786
Normal	3.83547	4.77793	11.5992	7.77018	7.69702
Normal	4.39427	3.65359	11.7016	7.98733	7.23435
Normal	4.68319	3.83292	12.0491	7.51343	8.55528
Normal	4.31592	3.63617	11.6858	7.38757	7.27645
Normal	4.63202	3.56975	11.7637	7.18458	7.36089
Normal	4.58096	3.44479	11.4531	7.36717	7.7199
Normal	4.71106	3.40089	11.5174	7.22952	7.34076
Normal	4.64466	3.80927	11.1583	7.19054	7.57757
Normal	4.53523	3.47008	11.3934	7.48215	6.98596
Normal	4.56237	3.57588	11.545	7.20717	7.23927
Normal	4.1816	3.57418	11.7324	7.4434	7.72298
Normal	4.76381	3.89518	11.7324	7.5121	7.73796
Normal	4.73102	3.53604	11.3256	7.50786	7.16595
Normal	4.52296	3.57442	11.3934	7.27645	7.49306
Normal	4.84488	3.44785	11.6284	7.51068	7.52421
Normal	4.10037	3.52813	11.717	7.58874	7.81792
Normal	4.86029	3.45528	11.6716	7.41721	8.03908
Normal	4.72253	3.81568	11.6143	7.31721	7.61492
Normal	4.734	3.57952	11.4917	7.37242	7.05527
Normal	4.81666	3.69911	11.8069	7.37751	7.28008
Normal	4.70806	3.57464	11.5853	7.38251	7.60399
Normal	4.54941	3.26472	11.5714	7.50377	7.8084
Normal	4.18527	3.42449	11.8218	7.11755	7.21063
Normal	4.2762	3.61082	11.8069	7.42123	7.55767
Normal	4.6385	3.76988	11.2924	6.7397	7.28994
Normal	4.19061	3.65996	11.545	7.30831	7.59148
Normal	3.87465	3.26914	10.468	8.96354	7.33337
Normal	4.42596	3.85306	11.1971	7.58874	7.50516
Normal	4.63108	3.53967	11.4295	7.57195	7.50377
Normal	4.10068	3.44057	11.8529	7.821	7.78992
Normal	4.71457	3.57354	12.1378	7.14294	7.81315
Normal	4.47893	3.3986	11.717	7.30091	7.7199
Normal	4.53756	3.66241	11.5309	7.34455	7.81944
Normal	4.83691	3.43481	11.6431	7.06276	7.67572
Normal	3.83698	3.83241	11.0433	8.13	7.20586
Normal	4.75028	3.81544	11.7637	7.40296	7.35821
Normal	4.28279	3.53067	11.6582	7.22952	7.27766
Normal	4.02056	3.40114	11.5992	7.02546	7.27297
Normal	4.54476	3.66569	11.7016	7.24421	7.971
Normal	4.75621	3.49617	11.4782	7.51068	7.17058
Normal	5.26332	3.88096	11.9168	7.72149	8.38184
Normal	4.46675	3.58829	11.3041	7.5024	7.53267
Normal	4.49827	3.53024	11.281	7.2047	7.65515
Normal	4.32508	3.50891	11.9329	7.34696	8.03417
Normal	3.88497	3.57249	11.7484	7.47678	7.5424
Normal	4.1745	3.71037	11.4531	7.50786	7.57045
Normal	4.25995	3.60077	11.2596	7.81792	7.31466
Normal	4.31475	3.35353	11.717	7.38757	7.437
Normal	4.63154	3.66481	11.9014	7.66549	7.73637
Normal	4.72457	3.59403	11.3041	7.55343	7.66838
Normal	4.38221	3.60576	11.6716	7.26335	7.51343
Normal	3.67782	3.26791	11.2696	7.88561	8.33061
Normal	4.92154	3.28533	11.5042	8.04249	8.22968
Normal	4.78402	3.37644	11.6858	7.70611	7.85584
Normal	4.51936	3.58829	11.6858	7.28008	7.35686
Normal	4.72457	3.4165	11.558	7.66261	7.67572
Normal	4.66246	3.59621	11.5309	7.78833	7.49033
Normal	4.61256	3.62703	11.6284	7.38502	7.60826
Normal	4.51036	3.56462	11.8372	7.49561	7.75948
Normal	4.39764	3.4283	11.6143	7.83225	7.81477
Normal	4.34839	3.49361	11.1386	7.97423	7.08994
Normal	4.97994	3.52515	11.2696	7.6537	7.89371
Normal	4.61584	3.66128	11.4412	7.61232	7.93075
Normal	4.12332	3.7485	11.0712	7.35949	7.65655
Normal	4.0224	3.48979	11.4531	7.5024	7.63201
Normal	4.52434	3.43798	11.6143	7.35686	7.3942
Normal	4.20139	3.70265	11.7787	7.60124	7.3942
Normal	4.52569	3.73436	12.3348	7.56618	7.69856
Normal	4.32066	3.49403	11.1084	7.7502	7.50516
Normal	5.1012	3.65182	11.4412	7.59148	7.37242
Normal	4.22424	3.70921	11.9487	7.437	7.5479
Normal	4.734	3.40986	11.7324	7.7502	7.66988
Normal	3.7828	3.47183	11.3041	7.58312	7.61638
Normal	4.23969	3.63922	11.6716	7.6364	7.30707
Normal	4.01317	3.64898	10.9822	7.5284	7.10987
Normal	4.8608	3.3752	11.1583	7.60958	7.7183
Normal	4.27386	3.73622	11.3476	7.51484	7.6349
Normal	4.21934	3.67318	11.3143	7.86361	7.35563
Normal	3.93775	3.44458	11.1866	7.5465	7.33207
Normal	4.88184	3.62597	11.4412	7.85737	7.1556
Normal	4.30478	3.44942	11.5174	7.6349	7.45006
Normal	4.76079	3.6931	11.5309	7.80075	7.64073
Normal	4.44544	3.51876	11.4531	7.69702	6.88054
Normal	4.03928	3.90201	11.2382	8.13327	7.64494
Normal	4.41273	3.72255	11.5174	7.78067	7.3942
Normal	4.5225	3.607	11.1777	7.8682	7.34076
Normal	4.46278	3.63396	11.545	7.44474	6.86573
Normal	4.82184	3.54728	11.0433	7.56618	7.75948
Normal	4.70953	3.55351	11.7484	7.5479	7.69251
Normal	4.57716	3.65446	11.4169	7.66988	7.31213
Normal	4.85574	3.58744	11.4169	7.5451	7.07677
Normal	4.08263	3.4222	11.5042	7.46619	7.35062
Normal	4.82863	3.5341	11.7935	7.48215	7.3159
Normal	4.6385	3.6666	11.6582	7.56755	7.01164
Normal	4.458	3.63181	11.5992	7.90183	7.58027
Normal	4.64414	3.66547	11.8372	7.6364	7.77018
Normal	4.72505	3.62359	11.5309	7.75175	7.57612
Normal	4.29522	3.68177	11.3819	7.91799	7.68646
Normal	4.40385	3.55519	11.6858	7.49033	7.57612
Normal	4.53756	3.61373	11.4531	7.76423	7.64073
Normal	4.59013	3.81544	11.6431	7.32463	7.40692
Normal	4.48653	3.7383	11.5174	7.81315	7.75175
Normal	4.73701	3.58935	11.717	7.59429	7.68791
Normal	4.53935	3.58121	12.0133	7.33702	7.85584
Normal	4.97229	3.37594	11.3364	7.8339	7.32217
Normal	4.90817	3.9882	11.4056	7.42787	8.19844
Normal	4.66145	3.62853	11.3364	7.69554	7.37751
Normal	4.35739	3.59731	11.281	7.38372	7.10435
Normal	4.39845	3.54472	11.5853	7.04157	6.95897
Normal	4.51533	3.62703	12.0655	7.32217	7.46084
Normal	4.21894	3.70241	11.6284	7.60261	7.8953
Normal	4.65513	3.52835	11.545	7.73637	7.2406
Normal	4.95276	3.64597	11.6284	7.81944	7.97261
Normal	4.94292	3.58572	11.4654	7.81	7.2609
Normal	4.48653	3.6025	11.9014	7.47009	7.60261
Normal	4.65706	3.57909	11.6858	7.59283	7.66261
Normal	4.5956	3.546	11.6143	7.6537	7.73493
Normal	4.52387	3.92548	11.7484	7.59148	7.62774
Normal	4.77891	3.75433	11.8069	7.65515	7.85737
Normal	4.68938	3.62921	11.7484	7.58735	7.57195
Normal	4.43374	3.50763	11.5992	7.6421	7.46619
Normal	4.42513	3.44414	11.1489	7.41085	6.7809
Normal	4.66096	3.5175	12.101	7.47545	7.68033
Normal	4.66049	3.53368	11.1777	7.58735	6.91415
Normal	4.76733	3.60554	11.4782	7.72587	7.0998
Normal	4.65998	3.53517	11.8218	7.46487	7.55054
Normal	4.78998	3.59273	11.5174	7.60261	7.4317
Normal	4.58516	3.78117	11.7016	7.31721	6.95794
Normal	4.03832	3.63311	11.3476	7.7533	7.65515
Normal	4.26571	3.49784	11.6284	7.43437	7.25116
Normal	4.44719	3.64725	11.7016	7.65804	7.56204
Normal	4.19817	3.74278	11.3256	7.50377	7.25712
Normal	4.4921	3.48979	11.5853	7.47812	7.44744
Normal	4.3247	3.7203	11.7637	7.46353	8.20382
Normal	4.34921	3.45878	11.3143	7.4713	7.21173
Normal	4.61208	3.50742	11.4295	7.72902	7.33207
Normal	4.46064	3.66703	11.2066	7.55767	7.27645
Normal	3.8917	3.53325	11.0984	7.62487	7.8163
Normal	4.43506	3.81984	11.7935	7.68178	7.49171
Normal	4.09709	3.59536	11.5309	7.83855	7.4675
Normal	4.40974	3.51515	11.4917	7.23075	7.27059
Normal	4.34591	3.58485	11.9168	7.64345	7.64647
Normal	4.34469	3.66218	11.717	7.63201	7.36459
Normal	4.72007	3.48405	11.5309	7.7672	7.37625
Normal	4.7567	3.61082	11.5853	7.77627	7.76564
Normal	4.69675	3.55623	11.4782	7.56618	7.53964
Normal	4.70709	3.62381	11.558	7.45136	7.15906
Normal	4.5535	3.59923	11.6143	7.55477	7.59429
Normal	4.33146	3.56571	11.4782	7.88884	8.14787
Normal	4.75621	3.49995	11.5853	7.81159	7.622
Normal	4.85271	3.3441	11.9959	8.18947	7.40296
Normal	4.16852	3.68529	11.4169	7.56204	7.58874
Normal	4.12876	3.51515	11.4295	7.51068	6.96936
Normal	4.48826	3.79736	11.4169	7.6537	7.40296
Normal	4.7623	3.59148	11.4169	7.75478	7.62621
Normal	4.36233	3.71825	11.7016	7.46353	7.69554
Normal	4.65086	3.59426	11.7935	7.52695	7.56755
Normal	3.76686	3.72188	11.281	7.62063	7.07129
Normal	4.15641	3.57866	11.0347	7.53131	7.38251
Normal	4.29605	3.70265	11.6858	7.70611	7.98409
Normal	3.94477	3.53539	11.168	7.62345	7.32217
Normal	4.2419	3.62769	10.9479	7.77018	6.94981
Normal	4.50632	3.55869	11.5042	7.41333	7.35949
Normal	4.17311	3.56828	11.4412	7.45948	7.5024
Normal	4.09177	3.64966	10.8097	7.74088	7.58735
Normal	4.28357	3.56256	11.2279	7.81477	7.62908
Normal	4.4654	3.55414	11.558	7.4317	7.37751
Normal	4.42513	3.55266	12.2508	7.53702	8.23901
Normal	4.15286	3.55933	11.4295	7.63926	7.25008
Normal	4.74444	3.54134	11.2382	7.39665	7.15788
Normal	4.9674	3.69687	11.4169	7.35426	6.96621
Normal	4.74001	3.6873	11.0984	7.53403	7.41085
Normal	4.28357	3.61416	11.8861	7.21995	7.54918
Normal	4.77391	3.5341	11.3256	7.38757	7.32338
Normal	4.52027	3.57695	11.5714	7.21526	7.5465
Normal	4.42303	3.50487	11.3256	7.38251	7.41982
Normal	4.914	3.7131	11.5853	7.6773	7.48345
Normal	4.57716	3.46052	11.0614	7.35563	6.60796
Normal	4.56742	3.55478	11.5853	7.46879	7.26692
Normal	4.03672	3.46379	11.2596	7.622	7.5479
Normal	4.40762	3.50425	11.4169	7.65655	7.31091
Normal	3.93997	3.32541	10.8421	7.31721	7.08447
Normal	4.55537	3.43905	11.9329	7.44875	7.75783
Normal	4.2338	3.61526	11.168	7.39148	7.08672
Normal	4.65613	3.7449	11.6284	7.46353	7.48483
Normal	4.72946	3.57612	11.4654	7.4434	7.23682
Normal	4.49827	3.44919	11.8529	7.51615	7.3942
Normal	4.83016	3.39323	10.8177	7.51749	6.65178
Normal	4.46453	3.52686	11.281	7.53964	7.55477
Normal	4.40385	3.46423	11.3364	7.66699	7.17759
Normal	4.3797	3.43863	10.8097	7.42391	6.89068
Normal	3.88951	3.31765	10.1536	7.3346	6.48929
Normal	4.04783	3.58423	11.1777	7.37242	7.10322
Normal	4.56327	3.72973	11.217	7.83855	6.96936
Normal	4.56933	3.66988	11.5174	7.55343	7.96625
Normal	4.15496	3.28442	11.2382	7.29731	7.39148
Normal	4.26768	3.55539	11.4654	7.43558	6.98596
Normal	4.51533	3.76847	11.5309	7.08109	7.7486
Normal	5.2711	3.97414	12.2919	7.63201	7.51615
Normal	4.6889	3.68442	11.1489	7.40421	6.88553
Normal	4.38834	3.55623	11.4412	7.14294	7.36215
Tumor	4.16957	4.96041	11.6431	7.61096	7.58587
Tumor	5.13761	4.43937	11.6143	7.71224	8.3287
Tumor	4.66489	4.05617	11.9168	7.43437	7.8084
Tumor	5.44753	4.22829	11.2066	7.91637	7.71669
Tumor	4.75924	3.8027	11.1777	6.96621	7.9371
Tumor	5.70783	4.02983	11.5042	7.88884	7.74557
Tumor	5.64645	4.61633	11.717	8.07117	8.33669
Tumor	4.97994	4.48426	11.9959	7.9922	8.3132
Tumor	5.62665	4.40133	12.0829	8.2937	8.01206
Tumor	4.90391	3.67867	10.9314	7.15788	7.45811
Tumor	4.92098	3.80754	11.7484	7.84474	7.91799
Tumor	5.35447	3.84918	10.882	7.84004	8.31126
Tumor	5.32249	4.7116	12.0829	7.34325	8.25219
Tumor	5.43855	3.75389	12.1918	7.68178	7.34204
Tumor	4.10844	3.43504	11.2596	7.2083	8.33669
Tumor	4.76733	3.87941	11.3041	6.98803	7.60546
Tumor	5.99067	3.64986	11.3476	7.5284	7.79442
Tumor	4.30317	4.20948	12.1562	7.18812	7.97929
Tumor	5.38128	4.22158	11.558	7.67128	8.30338
Tumor	4.72794	3.9882	11.3364	7.52695	8.04072
Tumor	4.17096	4.3219	11.8218	7.34325	8.25219
Tumor	5.06093	3.37153	10.0332	7.65093	7.0148
Tumor	5.03572	5.31609	12.7833	7.60826	7.80528
Tumor	4.50676	4.70214	11.6431	7.66108	8.85715
Tumor	4.12735	3.98277	11.2924	7.17399	7.55918
Tumor	4.98052	3.89114	11.7016	7.85584	6.72851
Tumor	4.69627	4.82555	11.5309	7.7502	8.04759
Tumor	5.20608	4.1322	11.5714	7.6537	7.60399
Tumor	4.87173	5.01366	11.558	7.58027	7.8953
Tumor	4.17311	3.56064	11.3585	7.53702	7.55192
Tumor	5.7417	3.99793	10.7056	8.21117	6.78278
Tumor	5.03063	3.74206	11.6582	8.00695	7.1929
Tumor	4.99188	3.84893	10.991	7.77018	7.37751
Tumor	4.75872	3.98787	11.8372	7.51484	6.87451
Tumor	6.31438	4.62965	12.2508	8.45399	7.35062
Tumor	4.96148	4.97388	12.1378	7.18588	8.15129
Tumor	4.45229	3.79318	10.5554	7.35821	7.13963
Tumor	5.68499	4.41832	11.7787	7.7822	7.60399
Tumor	6.07069	4.23087	12.4967	8.44985	7.75622
Tumor	4.83791	4.60407	12.3348	7.60399	8.48288
Tumor	5.93459	4.34222	11.4056	7.70005	8.89797
Tumor	4.93338	4.46366	11.6431	8.13	7.09433
Tumor	5.0731	4.44589	11.6582	7.81944	7.90666
Tumor	3.9909	3.83801	11.6143	7.59148	8.19123
Tumor	5.74106	5.60684	12.424	7.70005	7.95167
Tumor	5.79697	4.3263	12.2508	8.00346	6.76589
Tumor	4.56096	4.67018	11.4917	7.77171	8.39391
Tumor	5.33123	3.78185	11.4169	7.46353	8.1495
Tumor	4.78304	4.5647	11.6431	7.47812	8.5509
Tumor	5.28755	3.84842	11.1489	6.89544	7.75783
Tumor	4.97229	4.06771	11.558	6.73129	8.46228
Tumor	4.96579	3.59945	11.9959	7.42914	7.99055
Tumor	4.86126	4.42513	11.717	7.48903	7.95809
Tumor	4.94615	4.16307	12.2508	7.60826	7.69554
Tumor	4.90549	4.75469	12.101	6.80888	8.24829
Tumor	5.20668	4.6889	11.119	7.79755	7.59711
Tumor	5.46708	4.83016	12.0655	7.5465	8.24461
Tumor	4.72104	4.83691	11.545	7.37751	8.19123
Tumor	5.35929	3.7647	10.8982	7.69702	8.03908
Tumor	4.39001	3.65138	11.4654	7.65804	8.01526
Tumor	4.53891	3.97714	11.8701	7.87759	8.3287
Tumor	4.82964	5.89191	11.9014	8.25782	8.37404
Tumor	5.01739	4.7567	11.9642	7.17637	8.90312
Tumor	6.01886	4.22231	10.85	7.26457	7.42123
Tumor	5.26274	5.25114	12.5969	7.73939	8.22783
Tumor	4.97012	4.30435	11.3585	7.58312	7.7199
Tumor	4.5856	3.60743	11.4531	7.80528	8.10761
Tumor	5.66421	4.12367	11.9791	8.06793	8.48497
Tumor	5.15169	5.35563	12.6821	7.75948	8.32477
Tumor	5.22535	5.07693	11.7787	8.1041	7.98733
Tumor	5.01579	3.68573	9.94341	7.37371	6.96419
Tumor	4.15676	3.5512	11.1866	7.18588	7.90834
Tumor	4.09512	4.79355	12.101	7.59283	8.37988
Tumor	6.07823	3.91792	11.1084	7.7533	8.14787
Tumor	5.51464	4.72794	11.9014	7.55192	7.31848
Tumor	5.35807	4.99132	12.4009	7.3902	7.71065
Tumor	4.1805	4.49604	12.8219	7.63343	8.01526
Tumor	5.32778	4.55904	11.119	8.12476	7.97423
Tumor	5.05477	4.08752	12.1918	8.47051	8.36598
Tumor	4.19424	3.58935	10.8655	7.19872	8.25593
Tumor	4.96954	4.26307	11.6431	7.34455	8.2004
Tumor	4.47591	3.42715	12.2704	7.86673	8.20762
Tumor	4.64944	4.24864	11.2487	7.08777	8.08152
Tumor	6.69651	4.0292	11.9642	8.00183	7.53553
Tumor	5.23766	4.33146	11.7016	7.46084	8.72778
Tumor	4.23268	4.77891	12.1378	7.71669	7.63926
Tumor	4.84756	3.7611	12.1742	7.5451	7.42259
Tumor	5.5521	4.08655	11.4654	8.84685	7.80075
Tumor	4.66393	4.26843	11.3585	8.09034	7.91799
Tumor	4.51397	3.59105	11.8069	7.65804	7.53403
Tumor	4.36728	4.49166	11.4654	7.56336	8.56149
Tumor	5.50668	4.48519	10.4246	7.87123	7.76564
Tumor	4.56981	3.56318	10.882	7.56897	7.47952
Tumor	4.85217	3.61104	11.217	8.45399	9.24219
Tumor	4.50676	3.63267	12.3783	8.16768	8.63729
Tumor	5.31668	4.15321	12.424	8.378	7.53835
Tumor	4.41746	4.39468	11.2382	7.59988	9.05504
Tumor	5.21957	3.89732	12.1193	7.15906	8.1196
Tumor	4.81666	3.76276	11.1489	8.08497	7.75948
Tumor	4.97888	4.30841	12.2307	7.78365	7.94683
Tumor	5.20903	4.34015	11.3256	7.17869	7.8163
Tumor	4.86338	4.15355	11.4056	8.29949	8.08677
Tumor	4.96525	3.94163	11.5309	7.79755	7.5284
Tumor	5.7242	4.40172	11.9487	8.23901	8.20562
Tumor	4.97176	4.00122	11.3697	7.0856	8.09369
Tumor	4.43193	4.22121	11.8218	7.73637	8.28064
Tumor	6.01886	3.74942	11.0347	7.1556	8.07797
Tumor	4.74051	5.48749	12.1918	8.1495	8.13511
Tumor	4.74882	3.91201	11.2382	7.74714	7.94683
Tumor	4.55764	3.96689	10.991	7.2658	8.6124
Tumor	4.3247	3.91876	11.8218	7.87443	7.26814
Tumor	5.29761	4.78351	12.3783	7.94356	8.46024
Tumor	5.03171	4.10939	12.3783	8.04936	8.11101
Tumor	5.2764	5.48749	11.6431	7.16132	8.5812
Tumor	5.17681	4.36526	10.8336	7.5845	7.38621
Tumor	5.90976	3.63858	11.3041	8.18231	7.85584
Tumor	4.3697	4.28476	12.4725	8.11639	8.56581
Tumor	5.47445	3.84769	11.5853	7.49706	7.73054
Tumor	4.94135	5.28346	11.3476	7.57612	7.76863
Tumor	5.32716	4.51891	11.5042	8.29949	8.42462
Tumor	5.02394	4.90817	11.4654	7.28874	9.37053
Tumor	3.8206	4.35001	11.3256	6.93443	8.28599
Tumor	5.50544	4.48826	11.1777	8.43516	6.90524
Tumor	4.93228	4.66145	12.0491	7.94031	8.92383
Tumor	5.26687	5.7045	11.717	7.48483	8.15861
Tumor	4.47507	3.85383	11.1777	7.06489	7.5284
Tumor	4.49873	3.59923	10.6021	7.34696	7.63201
Tumor	4.98856	4.40006	10.6368	7.96774	8.39799
Tumor	4.95163	3.76493	10.8421	7.59429	7.51876
Tumor	4.8598	4.74691	12.6519	7.56478	7.34819
Tumor	5.04697	5.45175	12.1742	8.10072	7.79442
Tumor	5.25355	4.61349	12.424	7.68646	7.31721
Tumor	4.44719	4.05906	11.217	7.2083	8.48288
Tumor	4.85111	3.54814	11.9642	8.07289	7.57468
Tumor	4.86806	4.23527	11.3364	7.28008	7.35062
Tumor	4.61921	4.09316	12.1193	7.43558	8.70419
Tumor	4.28279	3.92429	12.0829	7.61492	7.41849
Tumor	4.3247	4.88654	12.8219	7.63926	7.83058
Tumor	4.76938	3.82284	11.7484	7.7502	7.5215
Tumor	4.84241	3.95879	11.4412	7.52013	7.68646
Tumor	5.02394	4.79263	12.1742	7.89037	8.47891
Tumor	4.9767	4.52296	12.3132	7.82261	8.01206
Tumor	5.52092	5.4355	12.1378	7.20099	7.91495
Tumor	5.04749	3.75762	11.8372	8.05623	7.66108
Tumor	4.70852	3.93492	11.8069	7.86043	8.24656
Tumor	5.07255	3.6666	11.8701	7.81159	8.87266
Tumor	5.1244	4.08817	11.6284	7.68943	7.69554
Tumor	4.99849	4.19606	11.5714	7.51343	8.73977
Tumor	5.09735	4.15041	11.2382	7.00302	7.92124
Tumor	4.81251	4.22755	12.2307	7.85737	7.91334
Tumor	5.38855	4.27661	11.1971	7.41982	7.8953
Tumor	5.52768	4.41701	11.9791	6.86969	8.78387
Tumor	5.23534	4.03957	11.4917	7.19054	8.2937
Tumor	5.2114	4.33396	11.558	7.33702	8.01206
Tumor	4.76582	3.85904	8.7349	6.99448	8.8216
Tumor	6.16768	5.05814	11.8069	7.78512	8.40427
Tumor	5.20963	4.28127	11.8218	7.38372	8.15861
Tumor	4.18193	4.3751	11.7787	7.29239	8.71571
Tumor	4.34302	4.2135	11.0262	7.57045	7.77925
Tumor	4.73855	3.86288	10.137	7.13293	8.7017
Tumor	5.18081	5.5502	12.2109	7.69856	7.62621
Tumor	5.12956	4.69871	11.168	7.44875	7.98566
Tumor	5.26447	4.36485	11.3697	7.78992	8.41251
Tumor	5.39579	4.92205	12.2704	7.81315	8.69475
Tumor	4.40892	5.44032	11.717	7.4317	9.17255
Tumor	4.41788	4.66049	11.6858	8.09896	8.24656
Tumor	4.98366	4.22683	10.5054	8.0256	8.6506
Tumor	4.01468	3.54643	11.4169	7.47678	7.40296
Tumor	6.33117	5.0864	11.9329	8.06276	8.51815
Tumor	4.59103	4.4106	11.1971	7.80528	7.21647
Tumor	4.61633	4.91556	10.8737	7.00191	8.61685
Tumor	5.15169	4.1312	11.9959	7.71669	7.93551
Tumor	5.07583	5.2581	11.8861	8.46428	8.72778
Tumor	4.78402	3.88417	11.7484	7.92915	8.22033
Tumor	4.20806	3.96426	11.558	7.83225	8.95565
Tumor	4.95987	5.01689	12.0829	7.10882	8.52935
Tumor	4.55951	4.06868	11.5174	8.21117	7.99055
Tumor	4.90924	4.95112	11.9642	8.07455	8.97661
Tumor	4.98104	4.06032	10.9314	7.65804	7.34325
Tumor	4.73248	4.78101	11.3934	6.96621	7.19985
Tumor	4.74398	4.70067	11.9642	7.70005	7.77018
Tumor	6.06336	3.71037	11.2382	7.821	7.97584
Tumor	5.08082	3.63095	11.717	7.75783	7.75948
Tumor	5.80969	3.91549	11.4169	7.48081	7.10882
Tumor	4.08109	3.90768	11.6431	7.7672	7.29118
Tumor	5.22363	3.79881	11.4295	7.23075	7.36089
Tumor	5.11425	3.91736	11.4782	7.59711	7.77481
Tumor	4.63937	4.2623	11.0614	7.42787	8.54222
Tumor	4.48782	4.19424	11.5042	7.93075	8.31894
Tumor	5.23945	4.35127	11.3819	8.09896	7.79755
Tumor	5.112	3.90879	11.4169	7.30707	7.80218
Tumor	4.98967	4.2338	11.5992	7.42914	8.5509
Tumor	4.236	3.63837	11.1583	7.76253	8.19309
Tumor	4.458	4.73198	11.6284	7.24898	8.4976
Tumor	5.55966	4.68126	12.1742	7.74251	7.53131
Tumor	5.10179	3.87174	11.1971	7.23435	8.41461
Tumor	5.28464	4.20806	11.7484	8.15689	8.47678
Tumor	4.51622	4.85217	11.5042	8.28423	8.21474
Tumor	4.90032	4.66537	11.6431	7.80218	8.24461
Tumor	4.36023	4.17383	10.6503	7.74088	8.09721
Tumor	5.51652	4.00399	10.9822	8.237	7.95647
Tumor	5.26389	4.94188	11.4169	8.32477	8.20382
Tumor	4.85004	3.74231	11.2596	7.46487	7.47009
Tumor	5.28051	4.9767	11.3143	8.07976	8.7017
Tumor	4.98213	5.22597	12.4009	7.21415	8.00018
Tumor	4.70455	4.61488	12.1562	7.40296	8.52475
Tumor	4.9386	4.11382	11.3256	7.7183	8.237
Tumor	4.47326	4.06032	12.8637	7.76423	8.14252
Tumor	4.57304	4.46675	11.4295	7.37115	8.52475
Tumor	6.34292	4.7663	11.9168	7.08994	6.71278
Tumor	5.17561	5.23007	12.3348	8.3408	8.68289
Tumor	4.70609	5.07417	11.2924	7.22612	8.1231
Tumor	4.59699	3.72415	11.7787	6.99022	8.06963
Tumor	5.23534	3.95906	11.1583	7.72902	8.2711
Tumor	4.47025	3.59083	11.8218	7.32463	8.12651
Tumor	5.07417	3.9906	10.9152	8.05946	8.26727
Tumor	4.99524	3.97685	11.4295	7.59711	8.42462
Tumor	5.28814	4.53845	11.9791	7.70148	8.3408
Tumor	5.07637	5.03458	11.558	7.49561	7.83058
Tumor	3.92661	3.93747	10.8258	6.88553	8.55732
Tumor	5.14322	4.09939	11.4295	7.58163	7.49706
Tumor	4.6093	4.8224	12.0829	7.69251	8.48945
Tumor	4.48164	4.74882	12.6821	7.22254	8.13511
Tumor	5.74704	5.35326	12.1742	7.39148	8.81151
Tumor	4.62252	3.91147	11.5853	7.23312	8.52258
Tumor	4.97832	5.33428	11.6284	8.13	8.25404
Tumor	6.03381	4.36446	12.1193	8.29183	7.16719
Tumor	4.81041	4.43324	11.4169	6.9934	7.84004
Tumor	5.54958	4.27821	12.1562	8.25404	7.90183
Tumor	4.84703	4.45145	11.3585	7.84948	7.30707
Tumor	4.94727	4.27898	11.0888	6.80403	7.821
Tumor	4.52525	3.61715	10.4004	7.34946	6.88661
Tumor	4.73601	3.949	10.684	8.15506	7.66261
Tumor	5.5284	4.12472	10.4183	7.98566	7.95337
Tumor	5.31553	4.4506	11.5174	7.53835	7.27413
Tumor	4.95878	4.71004	10.9152	7.85584	7.31337
Tumor	5.21368	4.58195	10.6021	7.31848	6.7397
Tumor	5.35266	4.782	11.5714	7.51876	8.20382
Tumor	4.14186	5.36108	12.2109	7.42787	9.31344
Tumor	4.57028	4.12129	11.5853	7.76863	8.17126
Tumor	4.80943	4.09381	11.5853	7.84799	8.7616
Tumor	5.13242	3.45596	11.281	6.9934	7.40038
Tumor	4.11823	4.59652	11.3934	7.39916	7.74408
Tumor	4.65806	3.74022	12.2508	7.94841	8.65292
Tumor	5.82048	5.23064	12.3783	7.68791	7.96625
Tumor	4.5758	4.35375	10.6911	7.45136	6.88863
Tumor	5.73335	3.53925	10.8737	7.55477	9.41365

## Sheet: GSE39791
Group	ASF1A	CENPA	LDHA	PSMB2	SRPRB	UCK2
Normal	6.69	6.57	7.55333	7.12	6.73	6.71
Normal	6.71	6.54	9.94333	8.63	9.88	6.63
Normal	6.84	6.575	9.79333	8.77	9.05	6.64
Normal	6.61	6.515	9.94333	8.78	10.01	6.64
Normal	6.98	6.46	9.8	9.16	9.72	6.57
Normal	6.76	6.495	9.49667	9	9.52	6.73
Normal	7.08	6.485	10.64	9.45	9.48	6.84
Normal	6.84	6.63	9.95	9.06	9.31	6.8
Normal	6.81	6.535	9.22333	6.87	9.91	6.78
Normal	6.66	6.775	8.21333	6.73	10.44	7.02
Normal	6.69	6.41	10.1033	9.01	9.23	7.08
Normal	7.03	6.485	9.44667	8.2	9.23	6.81
Normal	6.87	6.605	9.36	8.13	9.92	6.55
Normal	6.98	6.57	9.53667	8.69	9.76	6.63
Normal	7.35	6.615	9.61	9.09	9.7	6.54
Normal	6.93	6.465	10.7867	9.3	9.43	7.12
Normal	7.03	6.635	9.39333	8.36	9.02	6.65
Normal	6.83	6.585	10.0067	8.87	9.63	6.68
Normal	6.82	6.72	10.21	8.78	9.64	6.72
Normal	6.8	6.585	9.17333	8.6	9.71	6.67
Normal	6.77	6.465	10.1433	9.85	9.67	7.42
Normal	7.01	6.555	10.2333	9.16	8.87	6.8
Normal	7.14	6.65	10.5567	9.07	9.26	6.9
Normal	7.59	6.66	10.7933	9.15	9.06	7.11
Normal	7.06	6.4	10.3267	9.05	8.9	6.89
Normal	7.63	6.51	9.91333	9.46	9.22	7.01
Normal	7.38	6.555	10.4833	9	8.93	6.94
Normal	7.36	6.66	9.97	9.14	9.49	6.83
Normal	7.24	6.57	9.99667	8.54	9.43	6.59
Normal	7.11	6.535	10.62	9.51	9.33	6.78
Normal	7.03	6.7	10.1867	9.43	8.91	6.98
Normal	7.23	6.545	10.1433	9.43	8.93	6.8
Normal	7.25	6.68	10.29	9.1	9.34	6.96
Normal	7.47	6.6	10.5667	9.55	9.49	6.86
Normal	7.08	6.44	10.4	8.89	8.91	6.85
Normal	7.2	6.55	10.2533	9.28	9.33	6.81
Normal	7.17	6.48	9.87	9.27	8.78	6.79
Normal	7.3	6.58	10.1367	9.09	9.21	6.9
Normal	7.29	6.62	10.4767	9.18	9.03	6.88
Normal	7.28	6.54	10.32	9.36	8.63	7.11
Normal	7.1	6.495	10.3167	9.53	9.14	6.85
Normal	7.26	6.425	10.4633	9.08	8.74	6.82
Normal	7.18	6.62	10.8067	9.13	9.18	6.87
Normal	7.25	6.59	10.72	9.07	8.87	6.88
Normal	6.83	6.465	9.97333	9.15	9.31	6.82
Normal	6.96	6.535	10.4467	9.15	9.25	6.94
Normal	7.61	6.475	10.2167	9.08	8.88	6.64
Normal	7.29	6.465	10.6833	8.98	9.08	6.8
Normal	7.51	6.58	10.25	8.67	8.52	6.89
Normal	7.21	6.46	10.3367	8.71	8.71	6.83
Normal	7.42	6.465	10.4767	8.73	8.66	6.82
Normal	7.13	6.395	10.27	8.62	8.88	7.06
Normal	6.94	6.56	9.62667	9.12	8.53	6.58
Normal	6.9	6.605	10.52	8.82	8.62	6.71
Normal	7.11	6.575	9.78667	8.57	8.8	6.73
Normal	6.76	6.475	9.69333	8.5	8.64	6.69
Normal	7.46	6.48	10.1933	8.8	9.03	6.7
Normal	7.32	6.565	10.25	9.17	8.81	7.13
Normal	7.24	6.54	10.3667	9.05	8.62	6.95
Normal	7.4	6.54	10.0333	8.96	8.76	6.75
Normal	7.08	7.125	11.2367	9.4	8.74	7.9
Normal	7.37	6.59	10.4567	8.99	9.21	6.84
Normal	7.21	6.57	10.02	9.07	8.54	6.83
Normal	7.25	6.58	10.23	9.14	8.58	6.69
Normal	6.91	6.62	10.21	8.87	9.09	7.15
Normal	7.13	6.565	9.86667	8.81	8.93	6.78
Normal	7.33	6.51	10.3933	8.9	9.03	6.78
Normal	7	6.48	10.1467	9.01	8.99	6.76
Normal	6.94	6.525	9.90667	8.43	8.91	6.7
Normal	7.17	6.515	10.59	9.02	8.83	6.83
Normal	7.03	6.61	10.2333	9.11	9.2	6.78
Normal	7.25	6.485	10.26	9.16	9.14	6.76
Tumor	7.33	6.715	10.0067	9.82	9.35	7.29
Tumor	7.02	7.405	10.95	10.39	9.45	8.52
Tumor	7.22	6.815	9.73	8.78	8.88	7.38
Tumor	7.33	6.765	10.2933	8.61	10.23	7.55
Tumor	6.86	6.53	9.54667	8.94	9.97	7.67
Tumor	7.21	7.08	10.4233	9.49	9.45	8.22
Tumor	7.08	7.15	9.59	9.41	9.42	8.03
Tumor	7.14	6.635	9.17	8.62	9.58	7.63
Tumor	7.06	6.68	9.75333	9.87	8.62	6.88
Tumor	6.93	6.725	9.12333	9.67	9.23	7.6
Tumor	6.87	6.825	9.24	8.59	10.04	7.62
Tumor	6.92	6.545	9.58667	9.05	9.75	6.92
Tumor	7.04	6.565	10.0033	8.58	9.71	7.06
Tumor	7.08	6.56	9.19	9.35	9.1	7.23
Tumor	7.07	6.96	10.1533	10.29	9.68	8.2
Tumor	7.15	7.16	10.1467	10.49	8.87	7.89
Tumor	7.04	6.49	10.1767	9.87	8.76	7.3
Tumor	6.96	6.715	8.93	9.64	10.77	7.06
Tumor	7	7.21	11.7667	10.57	9.18	7.67
Tumor	7.23	6.605	9.92667	9.02	9.88	7.23
Tumor	7.02	6.51	10.0133	8.89	9.82	6.75
Tumor	6.9	6.6	9.21667	9	9.37	7.22
Tumor	7.22	7.67	10.4167	10.25	9.96	7.98
Tumor	7.49	6.69	9.69333	9.41	9.08	7.42
Tumor	7.77	6.825	9.53	9.09	8.93	7.17
Tumor	7.68	6.875	10.2433	10.36	8.91	7.43
Tumor	7.28	6.865	10.3367	9.54	9.51	7.07
Tumor	7.39	6.84	9.83667	8.64	8.95	7.14
Tumor	7.5	6.755	10.1733	9.79	9.59	7.31
Tumor	7.44	7.19	9.49	9.2	9.06	7.56
Tumor	7.24	7.14	9.48667	9.09	9.71	7.49
Tumor	7.04	6.955	9.97	9.56	9.29	7.27
Tumor	7.39	6.835	9.33	9.18	8.99	7.28
Tumor	7.18	6.625	11.1833	10.05	9.99	7.15
Tumor	7.79	6.945	10.0333	10.5	9.02	7.66
Tumor	7.5	6.735	10.1367	8.94	9.36	7.28
Tumor	7.26	6.715	10.1967	9.31	8.8	7.33
Tumor	7	7.125	10.5333	9.65	9.28	7.42
Tumor	7.15	7.6	11.4367	10.13	9.49	7.59
Tumor	7.5	7.05	10.2433	9.1	8.88	7.26
Tumor	7.25	6.605	9.88	9.33	9.3	6.97
Tumor	7.78	6.86	9.87333	9.31	9.2	7.68
Tumor	6.77	6.53	9.92667	9.08	9.02	7.15
Tumor	7.53	7.055	10.4067	10.1	9.5	7.24
Tumor	7.52	6.795	10.1733	9.19	9.87	7.09
Tumor	7.18	6.62	10.04	9.15	8.93	7.34
Tumor	7.4	6.97	9.82667	10.18	9.34	7.12
Tumor	7.41	8.37	10.52	9.9	10.53	8.25
Tumor	7.81	7.175	10.8367	10.02	9.56	8.06
Tumor	7.52	6.84	10.2733	9.89	9.46	6.95
Tumor	7.2	6.795	10.2233	9.35	8.59	7.34
Tumor	7.58	6.62	10.13	9.66	9.44	7.1
Tumor	7.36	6.775	10.2967	9.1	8.77	7.35
Tumor	7.42	6.475	10.4	9.77	8.6	7.1
Tumor	7.8	6.825	10.7433	9.93	8.76	7.28
Tumor	7.37	7.285	9.98	9.97	8.74	7.5
Tumor	7.43	6.805	9.59333	9.26	8.71	7.25
Tumor	7.63	6.815	10.2167	9.66	9.1	6.98
Tumor	8.35	6.785	9.66333	9.56	9.46	7.85
Tumor	7.45	7.395	10.5767	9.99	8.69	7.36
Tumor	7.48	6.48	10.4267	9.29	8.57	6.98
Tumor	7.48	6.885	10.5967	9.21	8.5	7.28
Tumor	7.34	7.14	10.8067	9.09	9.21	7.57
Tumor	7.45	6.88	10.02	9.22	8.83	7.31
Tumor	7.19	6.62	9.64667	8.81	9.35	7.55
Tumor	7.47	6.65	9.37333	8.82	8.91	6.98
Tumor	7.46	6.785	9.94333	9.14	8.19	7.22
Tumor	7.68	6.76	9.81	9.5	8.62	7.26
Tumor	7.21	6.69	9.73667	8.67	9.71	7.4
Tumor	6.92	6.555	9.44333	9.15	8.62	6.59
Tumor	7.12	6.7	9.95333	9.97	9.24	7.16
Tumor	7.2	7.075	9.82333	9.78	8.65	7.26

## Sheet: GSE57957
Group	ASF1A	CENPA	LDHA	PSMB2	SR	UCK2
Normal	8.435	6.984	12.683	11.117	10.369	7.899
Normal	8.832	6.86	12.589	11.366	10.715	7.576
Normal	8.51	6.983	12.523	11.105	10.271	7.681
Normal	8.82	6.856	13.309	11.025	10.644	7.691
Normal	8.385	8.717	13.823	12.254	10.948	9.469
Normal	7.888	6.982	11.871	11.554	8.114	7.039
Normal	8.486	6.994	12.418	10.809	10.572	7.136
Normal	8.768	6.739	13.076	11.084	10.317	7.7
Normal	8.737	6.896	12.306	11.353	10.271	7.509
Normal	8.701	6.874	12.621	11.291	10.534	7.786
Normal	8.898	6.881	13.184	11.167	10.109	8.116
Normal	8.808	6.986	12.659	11.057	10.173	7.259
Normal	8.602	6.865	12.625	11.455	10.285	7.771
Normal	8.128	7.035	11.748	11.091	10.54	6.946
Normal	8.977	6.934	12.625	11.642	10.547	7.759
Normal	8.633	6.893	13.446	11.069	10.535	7.688
Normal	8.669	6.833	12.745	11.33	10.18	7.768
Normal	8.465	6.736	12.839	10.99	10.667	7.875
Normal	8.609	7.125	12.678	10.94	10.487	7.799
Normal	8.804	6.878	13.053	11.42	10.753	7.258
Normal	8.542	6.97	12.754	11.119	10.887	8.048
Normal	8.575	6.897	12.847	11.33	10.527	7.67
Normal	8.608	6.901	13.088	11.119	10.268	7.574
Normal	8.482	7.043	12.661	11.312	10.518	7.601
Normal	8.252	6.958	12.612	10.994	10.625	7.585
Normal	8.517	6.768	12.78	11.036	10.482	7.769
Normal	8.764	6.77	13.291	10.889	9.878	7.997
Normal	8.339	6.754	12.665	11.02	10.497	7.505
Normal	8.744	6.795	12.899	11.326	10.155	7.705
Normal	8.68	6.808	12.267	10.969	10.298	7.77
Normal	8.741	6.79	12.988	11.072	10.269	7.638
Normal	8.543	6.869	12.865	11.187	10.656	7.468
Normal	8.953	6.876	12.862	10.891	10.681	7.168
Normal	8.708	6.824	11.843	10.733	10.424	7.419
Normal	8.833	6.948	12.633	11.033	10.691	7.98
Normal	8.627	6.992	12.439	11.071	10.083	7.799
Normal	8.762	6.914	13.234	11.111	10.308	8.264
Normal	8.877	7.009	12.743	11.031	10.691	7.547
Normal	8.576	6.865	13.123	11.088	10.658	7.775
Tumor	8.885	7.011	13.396	11.554	10.321	7.996
Tumor	9.044	6.924	11.637	11.988	10.904	8.668
Tumor	8.64	7.287	12.644	11.288	10.702	8.239
Tumor	8.541	7.807	11.41	11.184	10.241	8.251
Tumor	8.787	7.329	12.868	10.946	10.685	8.731
Tumor	8.708	6.978	13.008	11.285	10.601	7.516
Tumor	8.685	7.337	12.779	11.77	10.691	8.96
Tumor	8.724	7.693	12.47	11.119	11.266	9.035
Tumor	8.596	7.086	12.76	11.988	10.795	8.518
Tumor	9.145	7.746	12.595	11.936	10.971	9.068
Tumor	8.689	7.164	12.745	11.659	11.253	8.266
Tumor	8.958	8.039	13.151	11.928	11.042	8.931
Tumor	8.566	6.923	12.564	11.199	10.323	7.217
Tumor	8.751	7.148	12.528	11.136	10.682	8.122
Tumor	8.691	7.548	12.715	12.03	10.92	8.643
Tumor	9.024	7.081	12.133	11.582	10.539	8.163
Tumor	8.634	7.622	12.473	11.515	10.313	8.562
Tumor	8.812	7.749	11.869	12.297	9.846	7.903
Tumor	8.938	8.028	12.779	10.955	11.026	9.135
Tumor	8.957	7.967	12.972	11.938	10.931	9.037
Tumor	9.24	6.939	12.897	11.625	10.155	8.097
Tumor	8.838	7.656	12.667	11.238	10.985	8.011
Tumor	8.571	7.46	13.214	11.845	10.742	8.649
Tumor	8.359	7.484	13.278	11.539	10.79	8.276
Tumor	8.628	7.029	12.685	11.118	11.059	8.593
Tumor	8.576	7.633	12.629	11.288	10.763	8.531
Tumor	8.95	7.603	13.268	11.243	11.647	9.889
Tumor	8.837	7.911	13.294	10.78	10.793	9.081
Tumor	9.015	8.206	12.544	11.347	10.617	8.161
Tumor	8.836	7.291	12.691	11.552	10.675	8.518
Tumor	8.829	8.403	12.608	11.863	10.756	9.358
Tumor	8.639	8.164	13.002	10.585	11.233	9.04
Tumor	8.608	7.333	12.459	10.678	11.054	8.389
Tumor	8.418	6.881	13.642	11.463	10.802	7.893
Tumor	9.377	7.33	12.171	11.023	9.938	8.019
Tumor	8.77	8.023	12.703	11.845	10.598	8.242
Tumor	8.665	7.491	12.656	12.37	11.221	8.828
Tumor	8.481	7.817	13.149	11.838	10.857	8.272
Tumor	9.471	8.872	13.128	11.859	10.914	9.167

## Sheet: TCGA
Group	ASF1A	CENPA	LDHA	PSMB2	SRPRB	UCK2
Normal	3.56068	0.0978255	71.0165	15.4133	11.862	0.631695
Normal	2.95615	0.0144594	84.1536	13.9161	9.12322	1.08436
Normal	2.10434	0.0115629	64.3383	19.312	11.5853	0.58375
Normal	3.59329	0.10829	106.379	16.5519	13.1636	0.731055
Normal	3.25579	0.0191321	51.8469	16.2198	10.4241	0.614908
Normal	2.32987	0.0275523	91.3537	13.3761	10.5046	0.989318
Normal	2.43859	0.0361317	105.981	15.6327	10.8616	1.35394
Normal	3.25306	0.0582928	69.6484	14.4802	7.56804	0.79276
Normal	5.36582	0.109999	97.9235	24.892	21.7389	1.63854
Normal	2.39254	0.00875164	113.397	13.9968	12.4678	1.27667
Normal	2.23309	0.0888849	75.83	17.5098	10.2466	0.997188
Normal	3.5347	0.0664674	61.6363	19.1734	11.9034	0.746231
Normal	3.64243	0.0550392	86.989	14.0288	9.43249	0.848134
Normal	3.61166	0.0963077	92.6659	17.0946	12.7837	1.59714
Normal	2.90075	0.0381148	73.0379	17.5665	9.45674	0.751788
Normal	3.5596	0.014412	67.7519	12.888	10.6351	1.53132
Normal	3.08938	0.0784264	65.5841	19.0863	12.6499	0.715696
Normal	3.68703	0.0273679	76.8964	16.0358	9.02778	0.937177
Normal	3.49584	0.0382519	69.0357	17.9153	8.10254	0.615646
Normal	2.7633	0.00996427	110.976	15.6833	9.17051	0.675601
Normal	3.86993	0.0398707	66.7393	16.7596	10.4825	1.10708
Normal	4.94373	0.2392	60.5839	20.2577	13.9463	0.798046
Normal	3.34265	0.176084	101.467	13.3829	11.4164	0.839244
Normal	3.45966	0.0187262	104.52	13.5793	10.4429	1.20098
Normal	3.69892	0.0576578	78.512	18.0334	10.9881	1.09278
Normal	2.78871	0.0141587	70.1829	15.0384	9.90076	1.23428
Normal	3.01904	0.12078	86.4345	14.625	11.9181	1.08609
Normal	2.91025	0.0753868	63.3536	17.3438	7.91271	0.926581
Normal	5.10263	0.0956477	91.7062	15.7885	11.9273	0.770035
Normal	3.22758	0.0266021	127.386	15.2821	11.4759	0.697531
Normal	3.92541	0.0586174	63.3508	20.6931	12.2727	0.949154
Normal	4.32414	0.0223416	80.2669	18.7532	9.81105	0.854679
Normal	4.83287	0.0574642	48.7964	22.0821	15.3889	0.653586
Normal	2.31354	0.0561124	148.463	17.6836	14.2904	1.2325
Normal	2.71611	0.00902496	110.975	18.3991	12.4248	1.48873
Normal	2.4643	0.0318092	106.521	16.9492	9.59244	0.793606
Normal	2.19019	0.0496426	151.269	13.308	14.3658	1.00331
Normal	3.66715	0.0650093	56.7323	20.1156	10.9052	0.923537
Normal	2.5402	0.0482672	105.979	15.1624	13.0656	0.612025
Normal	2.26047	0.023422	79.3466	19.1326	14.8393	0.811219
Normal	3.04294	0.0311481	60.409	12.2755	7.68389	0.843395
Normal	3.72388	0.111435	46.3656	13.9811	9.07953	0.553309
Normal	4.2177	0.048668	62.3685	17.9945	14.3285	1.27421
Normal	3.45816	0.14188	98.6189	16.9997	10.6767	0.796444
Normal	3.08305	0.118309	98.9223	19.9433	12.8528	1.17533
Normal	2.39803	0.023059	81.9731	14.9871	10.1917	1.58151
Normal	4.14383	0.219833	73.344	23.8233	16.4121	1.453
Normal	0.89479	0.02065	54.3512	20.077	9.42901	0.703089
Normal	3.33999	0.0692464	49.9805	15.1628	8.32945	0.621041
Normal	2.9589	0	95.585	16.208	10.1082	1.67233
Tumor	6.38655	1.12689	52.369	12.8564	14.0031	5.07881
Tumor	9.46415	2.82926	104.617	30.9334	32.708	33.5509
Tumor	3.62066	1.3867	35.8048	12.961	29.266	6.16009
Tumor	6.01948	0.679977	32.1119	21.8991	17.8535	1.85069
Tumor	3.76091	0.562457	51.2475	13.3634	12.9105	11.3574
Tumor	2.39534	0.215703	116.117	23.8761	18.3901	2.88222
Tumor	25.7639	2.76157	14.6349	43.3871	21.0586	10.1908
Tumor	2.98344	0.322285	27.2206	24.5251	18.523	2.18517
Tumor	6.18389	2.7872	64.2729	34.5749	24.8619	7.48754
Tumor	1.92017	0.123285	72.6156	19.295	24.1145	2.34932
Tumor	1.67483	0.259492	86.7151	18.8064	16.3822	1.21572
Tumor	5.51588	2.09305	98.3725	30.8396	26.884	3.86116
Tumor	8.55212	0.125011	105.12	23.1918	19.1606	2.24438
Tumor	7.26438	0.222183	59.9069	13.6272	14.4535	1.90209
Tumor	7.3031	0.528693	62.0963	22.878	16.5035	2.46219
Tumor	9.10916	1.88987	75.9241	29.9806	17.9818	17.0595
Tumor	5.00939	2.09564	66.6449	34.3571	27.5714	1.75095
Tumor	16.6172	5.92228	96.0672	52.7641	25.2905	6.04936
Tumor	9.63249	11.0083	146.08	45.2848	30.9488	10.4164
Tumor	4.14099	1.57459	59.5486	10.5796	26.2904	3.14494
Tumor	4.77585	0.190001	60.4031	18.2119	13.8381	1.22425
Tumor	4.70632	0.905686	32.9819	23.3944	28.3484	6.07459
Tumor	5.61896	2.38896	112.076	47.5887	29.45	5.51769
Tumor	7.00685	2.63158	116.003	39.676	25.0075	3.45508
Tumor	4.9645	3.19415	59.9283	20.5478	23.0698	6.24706
Tumor	2.52479	1.80051	45.1568	37.2789	91.9545	3.83231
Tumor	5.89861	3.15045	129.344	20.8809	34.7194	11.081
Tumor	3.94157	0.0298389	54.0889	22.2404	12.759	0.928373
Tumor	3.96953	1.02746	57.9648	18.9638	13.7511	2.97806
Tumor	3.9858	0.89347	60.3589	25.6989	14.4774	3.28662
Tumor	2.49839	0.0498091	138.99	19.5925	15.8869	2.06139
Tumor	5.91679	0.088239	40.9252	21.8346	25.6327	3.08493
Tumor	8.94076	0.679436	47.2269	20.2785	18.329	2.18829
Tumor	3.86543	0.148903	49.103	14.8856	14.8661	1.30024
Tumor	11.5387	0.801647	81.9463	26.9869	31.2834	4.33743
Tumor	2.17571	1.18017	55.7748	13.8131	28.7664	5.24277
Tumor	3.89966	1.86767	238.313	16.1875	18.9863	8.55777
Tumor	5.89434	0.570028	41.0788	30.6507	17.6933	1.87032
Tumor	2.53324	3.44841	102.717	43.6644	33.1962	8.82773
Tumor	2.75367	0.136281	74.6073	35.7489	23.5637	1.56474
Tumor	5.46259	1.42363	109.924	16.1543	23.4379	2.76252
Tumor	3.95987	0.185102	106.198	19.9768	11.544	1.29348
Tumor	4.04702	3.32384	69.5997	26.2252	15.9527	7.51657
Tumor	7.0826	0.220836	84.2868	33.7164	19.7264	2.94387
Tumor	8.30295	0.258967	20.6448	18.1921	31.0288	3.65185
Tumor	8.48005	4.30546	123.326	26.5716	43.3416	8.65148
Tumor	3.74118	0.0974794	72.3047	18.2063	13.7148	1.41016
Tumor	3.98106	1.77816	57.2839	18.4969	16.1985	4.69397
Tumor	1.89906	0.246651	77.4835	25.3033	14.302	2.11594
Tumor	3.69173	3.04251	121.483	33.482	14.3367	3.61861
Tumor	9.64132	0.602569	95.2277	19.5048	21.3823	5.53745
Tumor	3.89888	0.557213	85.8081	25.9632	16.9403	3.78663
Tumor	5.89745	3.69186	58.4978	26.7824	37.1181	12.0992
Tumor	3.63721	1.02863	61.0427	22.5878	12.7874	4.01053
Tumor	6.28149	1.10083	65.9633	35.0005	28.6166	5.59017
Tumor	14.9559	0.616789	30.9293	26.9105	42.2978	8.93791
Tumor	5.00976	0.0825823	57.0591	19.9586	17.4436	2.66329
Tumor	4.28844	1.61743	124.635	19.2312	9.18314	1.58552
Tumor	3.7817	2.7658	55.2343	17.3523	13.5156	5.4503
Tumor	4.98713	3.5121	40.9679	26.0271	13.7243	1.71131
Tumor	9.38497	1.38845	37.5146	27.3918	25.0149	10.494
Tumor	7.20313	2.35594	40.1414	17.9389	15.8622	4.25809
Tumor	6.7328	6.89527	46.2978	19.8504	21.1676	4.99588
Tumor	5.75837	0.799275	72.7675	11.9	17.4787	2.92827
Tumor	6.06941	1.91126	53.0735	39.4419	31.6998	6.67142
Tumor	4.93058	1.00965	62.2644	34.5986	20.3742	5.70472
Tumor	1.38021	4.1823	42.6063	30.678	42.5205	3.35683
Tumor	17.3663	2.35283	160.3	56.3512	23.2959	10.0916
Tumor	4.05205	0.0122604	93.113	21.9955	15.8932	0.944639
Tumor	3.33476	0.716429	96.8059	18.4	17.7255	3.84305
Tumor	4.11783	2.54273	175.611	30.5222	33.3324	7.73763
Tumor	7.05737	0.200382	43.1035	23.0737	13.9037	3.94065
Tumor	8.4492	0.903869	115.036	21.9561	12.9047	3.21098
Tumor	8.88119	0.368888	94.1388	20.8929	18.4318	4.77047
Tumor	6.21059	1.97076	30.6288	43.1484	30.8953	5.03515
Tumor	9.70176	2.06552	50.0574	37.27	49.97	3.54254
Tumor	3.52576	0.0535954	43.7612	15.3249	14.5012	1.48659
Tumor	2.81819	0.609968	162.969	22.0631	19.1425	1.8207
Tumor	5.51909	3.40162	101.672	19.9718	33.0376	6.15371
Tumor	6.8755	0.753626	32.5889	53.7233	10.6899	2.69866
Tumor	6.79136	0.174796	65.3376	20.3677	15.3103	5.01175
Tumor	1.78878	2.62563	67.7465	18.2401	25.923	6.00153
Tumor	4.80821	4.23851	55.8067	13.9105	21.964	6.66899
Tumor	3.09648	0.112049	101.411	25.2018	24.366	1.7962
Tumor	3.86028	0.0942271	64.8537	26.3399	18.274	3.16952
Tumor	5.11785	1.36591	135.902	22.5599	24.1565	3.87865
Tumor	2.40916	0.10026	31.6351	31.3432	29.9411	2.75519
Tumor	8.24314	0.715092	61.5732	31.8226	46.2022	7.27992
Tumor	3.15599	1.317	28.7199	13.1218	30.8661	3.1247
Tumor	4.44451	0.575364	44.6323	32.5627	10.0194	1.72998
Tumor	6.19776	0.92142	68.2237	28.4462	24.0465	4.37086
Tumor	11.1284	6.17844	149.783	38.2452	42.1994	11.2838
Tumor	7.43609	3.7199	59.2279	18.9954	23.2688	7.04699
Tumor	8.32274	0.717823	103.393	27.932	19.3255	3.73278
Tumor	7.89625	0.26252	20.553	23.383	12.9966	2.84824
Tumor	10.456	0.660443	75.2527	27.0208	13.1791	2.12313
Tumor	2.53211	1.87853	54.6242	10.4987	15.8596	1.33795
Tumor	7.22186	0.118487	94.9749	38.0318	30.9619	3.29443
Tumor	6.34467	2.26299	49.9097	16.4148	32.3989	5.14311
Tumor	4.7569	0.544219	72.3919	26.6076	14.7825	1.87368
Tumor	4.94106	0.707051	48.1377	13.37	14.5497	3.84068
Tumor	4.54517	0.205608	62.5119	26.2914	17.8787	3.15593
Tumor	3.17571	2.60133	164.629	22.2623	30.7407	9.06956
Tumor	7.0211	1.39073	91.9913	17.5161	38.7942	3.27542
Tumor	5.26334	1.14861	61.3381	14.5363	15.8244	2.25331
Tumor	5.40313	1.48245	62.0888	31.7908	11.8499	2.70791
Tumor	3.1737	2.05177	122.309	12.307	16.8325	2.9733
Tumor	5.46709	1.08852	53.9444	13.3815	15.8469	2.91793
Tumor	6.18472	4.39543	57.9284	45.6938	22.8317	6.0089
Tumor	3.64114	1.00075	54.4885	19.3595	13.5479	3.84529
Tumor	2.77123	0.837498	148.324	20.059	23.9056	3.33539
Tumor	2.92495	4.12512	90.1301	24.6797	23.4008	5.16915
Tumor	8.30318	0.615873	80.0246	26.9006	24.8894	11.9489
Tumor	3.83595	0.21665	83.7752	20.6178	15.1248	1.76715
Tumor	8.46206	3.35397	186.703	35.5566	25.6119	5.66577
Tumor	5.28829	6.1868	66.9543	22.4916	27.1846	6.84059
Tumor	6.99893	0.876141	35.4823	28.5367	20.2118	3.47767
Tumor	6.84317	2.0099	116.317	15.7379	22.233	4.24133
Tumor	6.04131	0.651422	57.5695	24.2381	16.1979	3.45532
Tumor	2.85389	1.97451	52.4436	11.3278	20.9528	6.51016
Tumor	2.48117	2.07118	255.442	44.5714	33.4209	5.41859
Tumor	4.19113	0.434732	23.4351	17.9128	20.7649	2.22966
Tumor	5.01415	0.347833	80.965	35.5056	24.9437	2.25712
Tumor	4.40193	3.26127	66.8871	30.8751	34.0544	4.26182
Tumor	3.17741	0.376098	89.7635	25.1177	14.4749	1.89544
Tumor	8.57386	0.665275	93.1842	22.0564	21.287	13.4211
Tumor	4.44707	3.36479	80.251	51.0944	48.6763	5.49038
Tumor	9.31181	1.46955	56.3483	33.0042	24.1465	9.40932
Tumor	7.88969	0.300156	43.6104	29.1797	14.822	3.75096
Tumor	1.32536	0.105142	23.0865	24.7328	19.135	1.54304
Tumor	4.85504	4.82851	51.5772	33.764	48.7365	5.34915
Tumor	9.05328	6.39234	216.083	55.395	30.1564	9.03741
Tumor	5.0874	0.846209	131.26	7.67632	13.2381	5.06807
Tumor	5.8536	0.512408	107.913	47.9372	29.8754	6.92143
Tumor	4.51716	0.255114	61.9651	20.2596	20.9335	1.75525
Tumor	5.81358	1.07311	50.045	16.4154	23.475	3.71599
Tumor	5.98465	0.28309	72.8264	17.5367	24.1737	5.02705
Tumor	3.3249	0.447729	51.9195	35.993	21.5471	4.23695
Tumor	2.30519	1.52479	47.606	9.88479	27.6091	5.99237
Tumor	10.3951	10.8703	188.557	52.7012	35.652	11.9865
Tumor	11.8831	0.734751	68.2675	22.7428	31.6374	11.5197
Tumor	3.59898	1.30825	114.239	33.0799	28.8918	5.21853
Tumor	5.95	4.53546	96.9463	24.3269	32.3865	7.08687
Tumor	1.93409	1.14404	133.745	16.3562	15.8694	3.70074
Tumor	2.24369	0.219068	64.2547	26.8858	20.0093	3.59652
Tumor	2.51622	2.406	41.8312	53.5428	40.899	3.82787
Tumor	3.19528	0.911939	46.2069	30.93	19.3353	3.92347
Tumor	5.18061	0.226748	86.468	29.1871	22.0631	4.15089
Tumor	11.9317	1.53353	89.1181	35.0307	17.5371	4.8842
Tumor	3.30154	0.21591	54.2128	20.1405	14.6146	2.14605
Tumor	5.52138	1.07753	55.7519	15.7844	24.917	4.28106
Tumor	5.83458	6.70046	52.7599	45.013	20.1801	16.861
Tumor	6.9081	1.5533	75.5093	27.7491	18.0316	1.71198
Tumor	3.35136	3.07635	123.783	14.9115	42.7159	6.98082
Tumor	6.17051	0.289106	132.516	16.4723	12.1359	6.22804
Tumor	4.95288	0.691345	59.3352	31.5951	30.0732	3.02759
Tumor	6.85904	2.11181	64.0111	19.5644	23.5402	6.64641
Tumor	5.31443	0.076307	20.1707	21.0525	16.1887	1.94857
Tumor	4.54409	1.14729	77.3682	30.7356	44.6012	17.3212
Tumor	5.54147	0.266141	29.7934	19.0963	12.7039	0.889044
Tumor	11.6993	2.70633	40.4918	17.3109	21.0012	5.8527
Tumor	5.5839	3.68078	83.23	23.3092	16.501	2.76211
Tumor	6.18218	1.98201	81.6734	15.2424	32.9394	8.17894
Tumor	3.18971	0.0560757	75.2065	21.8952	9.81098	0.82625
Tumor	4.78832	1.4582	79.2439	39.5642	22.8949	3.14669
Tumor	5.28599	0.149839	124.732	23.8934	22.0439	4.00709
Tumor	5.95652	14.5222	252.472	50.5812	22.6302	11.0408
Tumor	6.43081	0.762436	52.3197	41.4701	16.2925	3.01456
Tumor	4.0933	0.627955	73.4169	19.4371	25.1054	4.50914
Tumor	4.64323	0.460049	83.2631	25.0685	17.2888	2.90866
Tumor	2.65491	1.04386	44.34	21.9376	15.4053	3.27039
Tumor	6.00491	1.19732	98.3528	22.2526	14.3619	2.6629
Tumor	8.20001	4.14012	122.151	32.9708	27.5352	10.4637
Tumor	4.27951	0.318355	60.6742	19.6914	12.0304	2.11998
Tumor	4.11965	2.54716	35.624	44.7767	16.011	7.01266
Tumor	3.02358	1.40213	40.2961	19.2506	17.5243	7.52457
Tumor	8.23831	2.03176	171.198	40.1151	18.879	8.92547
Tumor	8.16014	1.29599	52.3361	12.0055	16.915	3.83744
Tumor	3.25388	3.95731	83.2417	33.6487	8.96047	8.31336
Tumor	6.85301	1.98954	61.0752	25.5605	13.802	9.60959
Tumor	8.1043	12.9172	155.337	39.6238	18.5371	5.71281
Tumor	5.26741	0.708353	36.1474	26.6633	35.0724	2.68829
Tumor	3.87605	0.546648	99.2778	46.4131	22.0068	3.7064
Tumor	3.45439	0.233606	55.1753	21.7681	18.3072	2.16251
Tumor	10.5704	7.94306	112.223	55.8401	31.2963	8.90238
Tumor	2.3623	0.395628	118.145	31.7335	32.9983	1.93437
Tumor	6.13347	1.85826	26.9648	22.506	21.6493	4.14528
Tumor	3.42476	1.0586	84.4921	28.2265	40.5536	8.92043
Tumor	5.09122	1.55612	90.6543	20.5618	14.3544	2.76903
Tumor	16.6337	4.94933	195.167	77.2714	50.708	11.7044
Tumor	4.50442	1.05158	157.837	42.1893	39.9475	3.68572
Tumor	3.7825	0.760666	80.8316	13.1663	22.7436	4.07682
Tumor	5.86509	1.4889	31.8728	39.0814	12.9857	2.08424
Tumor	4.03505	0.0554691	51.03	27.6711	23.9113	3.29964
Tumor	5.65381	4.78169	84.2169	40.7093	25.1578	7.43791
Tumor	5.50649	1.75261	60.7086	38.531	25.4041	3.12371
Tumor	8.16331	1.9918	34.6839	26.0197	21.4315	4.22922
Tumor	8.64376	3.40616	91.9939	30.6486	17.8372	3.89733
Tumor	4.21015	0.310502	68.6435	26.7189	17.3895	1.32869
Tumor	6.55927	0.0602681	45.9764	26.736	13.152	1.87006
Tumor	10.4141	0.627523	71.8179	52.0849	22.7259	4.99389
Tumor	15.3099	6.2733	101.265	31.5595	28.3022	7.1214
Tumor	5.25412	0.514885	101.823	39.4742	21.1811	4.33232
Tumor	3.3595	0.322182	56.2786	22.7872	14.8978	1.6104
Tumor	3.12227	1.39754	55.1193	35.9261	14.7172	2.73467
Tumor	7.93189	4.51864	152.031	29.1445	35.1587	13.961
Tumor	5.93587	0.195236	59.3227	29.0076	26.1316	4.00614
Tumor	3.66368	0.0286611	106.623	15.4351	11.4044	1.09152
Tumor	19.0713	17.851	185.719	36.4235	36.3855	5.39149
Tumor	3.33254	3.30465	79.5624	29.552	19.4114	2.77941
Tumor	4.82641	1.52028	57.6379	20.5606	20.2754	5.34419
Tumor	4.15156	2.4541	73.3795	26.7795	10.3138	10.9683
Tumor	6.28566	0.305599	109.651	22.2328	20.4003	4.60345
Tumor	2.35694	0.350372	32.4846	23.6934	19.8885	2.16756
Tumor	9.06728	0.471504	65.4776	14.1285	14.8851	4.43492
Tumor	4.02252	0.100112	25.5701	17.2165	20.8768	1.68752
Tumor	4.55801	1.01065	42.2142	27.1345	18.1311	6.30515
Tumor	4.66047	3.28638	49.6892	31.6444	31.5397	8.62389
Tumor	3.70894	1.44096	75.5473	30.8454	17.0643	4.3897
Tumor	6.42716	0.240246	100.448	18.9684	19.4746	2.01125
Tumor	5.17586	0.967451	86.3998	14.5186	22.5158	5.87408
Tumor	5.2735	0.291026	51.2479	22.0898	11.7066	1.78672
Tumor	5.48799	0.495349	77.3649	20.5233	18.6772	5.44619
Tumor	5.29386	0.262935	86.1878	18.6292	14.2477	1.92939
Tumor	5.92904	2.31559	96.2451	33.1531	20.8993	6.68337
Tumor	5.14999	2.31383	171.697	41.7202	42.5341	7.96705
Tumor	3.73847	9.75594	46.9139	21.3441	18.6718	8.53976
Tumor	2.92155	1.3793	42.5534	43.5656	16.4283	3.90912
Tumor	4.98665	1.53783	86.9428	50.0324	14.1328	2.94498
Tumor	7.20325	0.547088	70.3187	12.4393	17.4993	3.70306
Tumor	7.62692	2.22199	139.045	46.4642	39.7544	11.8925
Tumor	6.8355	2.812	92.86	25.889	30.488	8.38642
Tumor	4.25682	0.315875	27.2393	19.1351	20.8846	1.69814
Tumor	22.3978	3.35251	127.035	49.271	40.0941	12.2749
Tumor	9.97129	0.635027	39.1336	21.4477	14.5148	5.73153
Tumor	4.4223	0.0554192	114.224	24.8994	18.6967	1.15724
Tumor	4.49917	0.189212	93.6616	17.9881	26.5737	2.90054
Tumor	4.24032	0.354995	45.1459	26.2859	23.5177	2.10411
Tumor	6.63585	0.252124	50.5628	19.4615	8.26626	1.81718
Tumor	10.4422	0.571957	51.1828	19.2849	15.8099	1.75713
Tumor	2.97496	2.9625	104.565	31.0966	34.0236	4.44635
Tumor	4.99641	0.555494	57.3499	20.1341	18.9849	2.61554
Tumor	4.41608	0.977391	61.5297	22.2328	8.94951	2.21209
Tumor	2.78664	2.99289	166.857	41.5988	31.004	8.67016
Tumor	8.79488	2.33262	65.3197	26.8307	19.9075	4.43633
Tumor	5.67262	4.69915	208.948	37.6042	17.7974	17.1076
Tumor	9.17132	0.651031	103.722	16.4892	21.2298	3.60338
Tumor	16.9539	10.4312	156.708	47.1759	27.2801	9.8077
Tumor	14.0269	5.17839	150.137	27.8415	15.2129	8.22005
Tumor	13.0969	8.209	38.0896	31.1686	33.1726	11.2286
Tumor	8.42531	1.98752	129.885	26.7978	17.1605	5.70951
Tumor	2.88063	0.329401	60.0793	19.7154	18.1701	2.47029
Tumor	1.10948	0.719104	29.59	27.653	35.0336	2.48299
Tumor	13.9121	2.70897	93.4145	42.2279	22.7327	5.60418
Tumor	3.17675	0.415081	31.1103	18.3635	20.9809	1.60994
Tumor	4.39212	0.170039	128.422	26.646	22.5349	3.05161
Tumor	6.18753	5.01954	25.0759	24.9369	20.8792	14.8396
Tumor	4.4507	0.434556	136.442	22.1357	37.0576	3.31629
Tumor	4.35544	3.5511	86.9907	28.6777	25.4004	2.66207
Tumor	13.4685	4.59427	66.1347	31.7786	12.5442	4.81257
Tumor	4.1573	1.37917	133.157	15.9592	13.2847	5.65266
Tumor	3.73967	2.30081	57.0091	17.768	18.0148	4.35617
Tumor	12.2263	7.11182	44.172	16.4556	29.5814	9.98423
Tumor	5.74296	0.624175	42.1122	22.4859	20.8282	5.37841
Tumor	10.5131	9.40643	264.257	29.1932	19.077	3.09495
Tumor	1.75309	0.342334	87.0424	30.9378	43.1414	2.00244
Tumor	6.36116	0.586583	55.2619	21.5174	20.5679	5.24618
Tumor	7.13685	0.416972	120.064	22.972	24.5782	10.7794
Tumor	7.0243	10.1547	84.5548	46.0367	33.6109	11.1607
Tumor	7.54519	0.272075	61.107	14.0006	27.0795	6.10119
Tumor	3.5164	1.4159	58.9332	26.0918	13.0693	6.4807
Tumor	10.6493	3.10736	81.0211	32.7489	31.6203	11.6223
Tumor	6.62959	3.34301	140.772	29.8901	20.3869	5.58447
Tumor	9.58153	0.0846524	69.2848	22.7303	18.4777	5.51877
Tumor	16.7141	0.787219	80.1545	33.1962	30.6614	5.86722
Tumor	2.45741	0.635752	47.8407	37.4851	36.1263	3.73208
Tumor	4.64618	1.92021	218.738	16.59	35.3296	4.97403
Tumor	6.20911	1.23912	46.1491	21.5817	15.2968	3.50866
Tumor	4.25757	4.52204	117.237	23.5415	28.2951	11.7159
Tumor	3.62512	0.233693	77.0682	15.3462	21.4733	3.30664
Tumor	6.05985	0.718943	69.3915	18.9772	31.7427	3.56135
Tumor	6.82328	2.73444	70.4443	22.3927	27.4587	7.1067
Tumor	5.57715	4.68853	103.144	22.1609	30.3688	10.4937
Tumor	3.41112	0.634524	17.5881	30.6984	10.4176	1.12842
Tumor	5.21852	0.951537	77.5875	19.5525	22.0271	4.73983
Tumor	3.436	0.0676917	84.9151	14.8127	12.648	0.96221
Tumor	5.9073	0.797107	44.7702	34.496	21.5587	3.4529
Tumor	13.4175	1.48029	34.2445	22.5583	20.3723	4.91491
Tumor	5.65502	0.102541	94.7021	16.8737	14.4207	0.769158
Tumor	6.29096	2.59187	26.5599	48.0889	39.4648	5.25614
Tumor	2.85324	5.59969	99.7415	27.0546	20.0755	7.2099
Tumor	3.09241	0.256337	51.0721	17.0952	11.5755	1.17091
Tumor	15.0087	0.525672	58.6535	29.2684	20.2297	3.98695
Tumor	3.21714	0.977921	76.6462	24.9719	22.6008	3.13025
Tumor	8.39285	0.411124	52.8254	27.548	28.7624	3.38946
Tumor	4.13784	0.293825	49.7625	39.5364	27.3816	3.02927
Tumor	2.94364	0.11648	101.745	26.3636	20.8664	3.76604
Tumor	5.91741	1.89911	77.6178	26.4911	13.3234	3.3847
Tumor	10.0234	1.70049	139.215	33.468	18.5741	4.25471
Tumor	6.67761	1.84171	33.7494	31.3276	18.564	3.53116
Tumor	3.62473	1.01144	73.4891	31.1919	32.4938	4.98171
Tumor	9.90544	0.0663225	71.3711	20.406	14.0867	5.14757
Tumor	5.19399	0.736155	84.7198	12.6129	38.47	4.80164
Tumor	8.04218	0.251102	68.3018	37.9255	18.1016	3.77806
Tumor	2.90741	0.163801	49.1642	24.2634	14.0514	2.62734
Tumor	7.57595	0.390443	23.0618	16.8046	16.1359	2.33787
Tumor	7.56576	1.73302	69.5625	32.1499	22.1565	8.45838
Tumor	6.25912	0.747192	64.2748	34.0096	21.1886	2.82422
Tumor	4.46146	0.340775	111.589	22.0298	14.9112	2.04165
Tumor	10.9357	2.98705	54.7595	18.9481	17.1289	1.85744
Tumor	7.89265	1.45256	47.0132	16.304	15.5648	2.10807
Tumor	2.74772	0.766073	76.2491	20.5415	16.0625	3.76633
Tumor	2.91567	1.36254	66.6783	23.8098	22.6737	4.08958
Tumor	5.07431	1.08458	146.302	20.0421	16.2354	5.11799
Tumor	2.63492	0.20903	122.092	13.0009	12.1426	0.972456
Tumor	5.80556	0.298111	56.2329	27.369	13.6077	3.50003
Tumor	3.82607	1.1445	75.0719	27.6361	32	4.45788
Tumor	1.7021	1.43234	64.6356	25.5414	28.7035	2.98496
Tumor	3.26917	0.702066	122.326	10.2372	25.9689	4.43508
Tumor	8.27469	0.63088	114.702	16.939	17.1371	2.22552
Tumor	4.73663	5.19232	118.143	45.2532	20.2177	14.4213
Tumor	4.51807	0.0725916	44.9862	33.4003	15.9495	2.46855
Tumor	5.65722	0.776097	87.3241	15.9662	24.2104	6.08486
Tumor	8.60948	0.758232	153.078	34.0069	25.9026	3.49891
Tumor	5.90281	0.272633	44.5706	26.5353	17.2834	2.60814
Tumor	9.49664	2.31991	65.0341	18.1608	20.1223	3.72056
Tumor	7.57723	4.60317	120.732	21.1178	17.5537	5.64016
Tumor	7.26452	1.33083	37.301	11.9882	22.1649	4.26894
Tumor	10.5873	0.502113	68.1809	14.2906	22.599	5.25471
Tumor	3.87968	3.27123	60.7206	27.6383	13.2494	3.58598
Tumor	7.2589	2.30341	128.995	37.271	39.5563	9.39645
Tumor	8.79895	4.55832	134.683	65.1217	20.2751	10.6818
Tumor	5.18845	1.3576	27.6211	25.4048	23.2178	1.91567
Tumor	5.43409	0.265824	99.466	30.6595	18.0997	1.21964
Tumor	4.13879	0.81156	46.4854	29.839	33.9923	11.042
Tumor	6.87035	0.93282	44.2249	18.1571	30.8297	6.34507
Tumor	8.57197	1.36512	54.2116	29.2521	15.1495	3.39867
Tumor	7.06879	2.19358	239.336	32.1191	34.6012	3.90112
Tumor	7.40121	0.715754	50.2426	14.91	11.7486	1.75422
Tumor	7.77712	1.38013	57.4189	37.9624	16.3184	2.33785
Tumor	10.2192	0.183088	82.2749	23.8797	20.2177	2.3728
Tumor	3.16106	0.115739	52.8689	17.5858	21.8942	2.26193
Tumor	4.88484	1.52716	65.7331	17.9671	17.4215	5.51643
Tumor	4.39678	1.60353	56.9055	29.9595	17.9038	2.16431
Tumor	4.07002	5.62746	54.7775	14.2934	28.4242	7.62869
Tumor	3.26497	0.0683107	83.9688	21.1642	14.3958	1.14732
Tumor	5.73059	0.215311	112.61	20.5644	13.5896	6.75938
Tumor	4.09132	1.72728	77.978	46.2926	13.7866	9.87965
Tumor	1.85214	3.54176	140.624	16.465	8.71278	6.16809
Tumor	6.64777	0.716063	103.686	19.771	15.6355	3.58721
Tumor	7.99393	1.66224	80.1056	47.0264	25.7929	5.11783
Tumor	4.70333	0.929941	37.6175	25.4641	20.2976	1.78151
Tumor	6.78957	1.77904	68.0304	11.4658	20.4418	11.1217
Tumor	5.52324	0.173227	171.136	25.4301	23.2663	2.04277
Tumor	8.91477	2.21871	53.5191	21.7123	20.2232	4.2764
Tumor	5.38968	0.736574	51.9031	20.6572	26.2744	3.625
Tumor	2.79085	2.37738	81.2748	17.231	18.8586	6.83067
Tumor	11.4808	0.478531	67.1074	50.7992	25.2204	5.53467
Tumor	8.79101	3.49033	105.306	28.3893	29.7538	7.04206
Tumor	14.3011	3.63045	74.5213	80.9813	34.211	7.74013
Tumor	4.86654	5.1136	85.1417	35.0943	18.2533	6.69109
Tumor	7.04134	0.318841	51.928	10.0198	17.5933	1.395
Tumor	2.60613	0.731843	41.0929	12.4538	22.5325	4.24031
Tumor	5.39768	1.52419	52.7836	11.7859	10.1484	6.42877
Tumor	3.72935	0.319606	41.394	35.864	20.6738	1.75957
Tumor	16.0717	2.93716	31.448	29.5994	24.2816	9.19108
Tumor	6.91985	0.673417	56.0758	16.7411	27.2873	6.88702
Tumor	10.0978	3.00398	107.109	36.9373	14.7173	2.22834
Tumor	9.86741	0.683159	53.7062	35.7914	14.8774	2.7627
Tumor	7.79637	0.130577	66.2493	31.9647	19.4421	3.01684
Tumor	6.38495	0.866977	61.1529	33.6469	22.0937	2.97622
Tumor	8.11919	6.23985	139.655	13.4967	21.5782	2.88669
Tumor	2.41457	0.945639	73.8395	24.6874	30.5165	3.49125
Tumor	5.29522	0.996549	40.4	14.4584	16.3787	7.77736

## Sheet: ICGC
Group	ASF1A	CENPA	LDHA	PSMB2	SRPRB	UCK2
Normal	5.42606	0.366174	97.2763	13.699	11.7308	1.49735
Normal	3.82995	0.217294	149.04	10.9208	14.7194	2.45841
Normal	3.12115	0.11525	239.037	12.1412	10.9468	0.878332
Normal	3.93675	0	193.132	14.8189	12.6627	1.55649
Normal	3.78749	0.18405	223.328	13.6625	17.9243	1.25319
Normal	3.09825	0.14459	211.265	12.076	16.0532	0.755161
Normal	4.74762	0.172652	277.152	12.9974	15.8962	1.14636
Normal	1.96278	0	134.249	9.99671	8.37535	0.632325
Normal	3.30604	0.0703918	184.062	14.8704	15.1045	1.46153
Normal	4.95749	0.143241	124.049	13.3987	11.1815	1.42412
Normal	4.12791	0.0927122	186.884	14.4066	12.6502	1.00401
Normal	2.8838	0.11607	251.706	12.217	13.9655	1.41914
Normal	4.33941	0.0925155	146.534	14.9507	11.4576	1.12025
Normal	3.74347	0.174786	159.861	11.0911	9.03476	0.84269
Normal	2.03648	0.140897	310.306	11.1121	12.9947	1.61563
Normal	5.06675	0.33495	163.419	15.6904	15.3115	1.49574
Normal	3.63921	0.0764292	304.112	12.4534	14.0997	2.69864
Normal	3.14052	0.264278	232.281	15.3607	10.9575	1.52361
Normal	3.58841	0.24745	136.115	11.0812	9.21888	1.85258
Normal	4.41379	0.278876	239.712	16.0176	16.7506	1.28176
Normal	2.54163	0.124388	218.606	10.4461	14.2093	0.886149
Normal	5.03891	0.184405	171.044	12.4714	12.9113	1.6024
Normal	3.27262	0.0499964	167.882	12.6522	11.5097	1.01752
Normal	4.52817	0.138282	379.838	16.7966	34.7647	3.7345
Normal	3.30916	0.0919048	173.566	10.5539	11.3874	0.672285
Normal	3.59217	0	226.298	12.2103	12.3278	0.530401
Normal	4.28923	0.159381	134.01	11.5274	15.5381	2.65479
Normal	2.79101	0	156.345	11.3038	11.009	0.71049
Normal	3.00809	0.141335	186.537	9.55489	10.8995	1.20995
Normal	2.79161	0.0442908	246.162	10.6315	10.0529	2.09014
Normal	4.05767	0.204556	361.434	15.2994	35.0938	2.56799
Normal	3.77226	0.067038	143.762	12.9906	10.9006	1.28745
Normal	4.02906	0.143025	263.415	18.9643	19.3959	2.00206
Normal	3.23353	0.125306	191.831	17.7982	19.1822	1.58205
Normal	4.89932	0.275804	213.173	13.4971	16.1047	1.53573
Normal	3.79186	0.0341087	192.384	11.2448	10.7541	1.2816
Normal	3.61523	0	258.527	13.6326	21.3029	1.46086
Normal	5.67982	1.15205	168.287	15.1257	17.2928	2.81429
Normal	3.18919	0.0574849	250.798	12.715	9.81981	1.26858
Normal	3.98891	0.433484	142.586	9.27702	8.85888	1.43894
Normal	2.4595	0.236283	177.01	11.3439	17.5366	1.13192
Normal	3.39706	0.107212	138.487	13.9579	13.2519	1.04356
Normal	4.54961	0.272269	158.619	16.0883	17.6422	1.36568
Normal	3.39762	0.17167	173.971	11.526	10.7699	1.08136
Normal	2.11007	0.0752924	375.812	10.6262	19.2768	2.14727
Normal	6.66939	0.0467791	185.596	15.9012	15.2441	1.47229
Normal	4.08635	0	151.623	11.9396	9.54788	0.898874
Normal	5.73132	0.291182	226.413	11.1284	11.2708	1.1126
Normal	3.7801	0.261129	142.678	10.0057	7.59255	0.870352
Normal	3.13751	0.0870936	216.195	10.9465	11.7912	1.11577
Normal	3.45456	0.144585	301.737	11.7469	15.7171	1.00292
Normal	4.37295	0.113815	208.917	14.6022	10.6542	0.987435
Normal	3.87924	0.0863237	81.9539	11.6353	14.0639	1.72684
Normal	3.46566	0.816489	227.316	13.9858	16.2231	1.02537
Normal	9.98888	0.851048	86.8144	15.6229	10.3068	2.21433
Normal	3.42669	0.0449049	174.688	14.1667	11.1787	1.40144
Normal	4.64995	0.236828	195.262	16.235	23.7536	11.167
Normal	3.39387	0.0661754	383.81	11.3612	17.1845	0.943288
Normal	3.78619	0.136406	184.394	17.4605	13.0855	1.13968
Normal	4.25258	0	170.353	13.2509	13.0948	1.05435
Normal	3.84282	0.131326	314.685	14.7401	21.6872	1.19545
Normal	2.74901	0.111866	244.78	12.8747	12.0864	1.08368
Normal	4.37009	0.272318	111.939	14.3588	12.7661	1.35047
Normal	3.40779	0.129537	153.404	10.9226	13.0047	1.26562
Normal	3.30645	0.219045	299.187	13.1582	15.1613	1.05114
Normal	3.26739	0.17896	174.161	12.6288	10.9029	0.899583
Normal	1.95943	0.0360433	411.568	14.3621	23.6658	4.34224
Normal	1.89627	0.0527288	337.978	13.2046	14.5077	2.43267
Normal	4.3218	0.252609	287.654	15.5701	18.6886	2.03323
Normal	4.99954	0	127.075	11.8197	18.5058	1.63897
Normal	5.26206	0.209153	123.683	17.5018	17.2273	1.66442
Normal	4.69823	0.157548	231.818	11.464	13.7878	0.925222
Normal	2.87901	0.0929652	510.849	17.7228	47.1471	2.833
Normal	4.92027	0.146197	129.107	14.1297	14.1889	1.29222
Normal	3.23471	0.131979	218.347	11.3513	17.3349	2.42839
Normal	3.57351	0.049933	185.139	9.68929	9.713	1.30716
Normal	4.59094	0.302532	158.08	14.9635	13.3668	1.21895
Normal	3.6821	0.184585	341.12	11.73	12.9437	1.99479
Normal	3.60478	0.199876	129.647	12.2935	10.9462	1.06171
Normal	2.78594	0.0717002	282.394	11.3476	14.8691	1.70967
Normal	3.73331	0.173505	111.502	8.42575	9.47711	1.56671
Normal	4.29794	0.0210501	187.677	12.0952	13.2234	0.816773
Normal	2.28127	0.0429775	334.848	13.129	14.1453	1.69488
Normal	5.41068	0.044604	150.291	13.9111	12.0235	1.11058
Normal	3.99222	0.0572301	185.616	12.131	14.482	1.55114
Normal	4.98842	0.0789835	147.007	11.5495	9.7718	1.46469
Normal	5.03869	0.230082	388.436	20.7365	29.8243	3.09655
Normal	4.18566	0.154229	175.188	11.2861	13.9487	1.74338
Normal	2.75617	0.0717601	217.558	9.86151	12.3605	1.45103
Normal	4.00618	0.155251	149.625	9.30692	9.50236	1.3554
Normal	2.61863	0.0996664	319.712	13.3109	20.3181	1.75411
Normal	2.59769	0.0435607	245.344	12.6588	14.34	0.886384
Normal	4.27511	0.0657967	241.985	11.5145	13.7977	1.04958
Normal	2.0028	0.119214	262.495	10.9625	14.6738	1.3959
Normal	4.72838	0.600131	234.867	14.4245	20.7745	5.99623
Normal	3.82976	0.156404	185.215	13.5276	13.8709	1.05746
Normal	3.24814	0.162849	193.021	11.0578	10.7121	0.988108
Normal	3.633	0.392176	327.71	15.0921	25.0618	2.31339
Normal	4.23478	0.258918	236.815	16.3839	13.7464	2.32233
Normal	3.07547	0.11919	236.858	11.4672	11.7561	1.42496
Normal	3.58673	0.197	195.59	11.4908	14.8225	1.80439
Normal	2.28614	0.185131	400.965	15.1336	15.7324	2.06236
Normal	4.62924	0.171661	136.66	10.9099	8.61047	0.795789
Normal	2.91942	0.143109	390.31	15.5586	22.1262	1.73867
Normal	4.28015	1.76213	215.609	12.5573	14.7948	3.3833
Normal	3.05961	0.148179	286.749	12.868	16.3869	1.02218
Normal	2.32843	0.115812	360.615	13.9747	14.9233	1.43419
Normal	4.17983	0.0515522	151.671	14.4901	11.7327	1.88784
Normal	2.23884	0.041873	190.425	15.6067	24.4715	1.13694
Normal	3.83572	0.423433	329.937	14.1907	20.594	2.68624
Normal	3.49117	0.14143	201.952	11.2179	10.7982	1.23299
Normal	4.3387	0.110495	316.281	11.5297	13.6272	1.05605
Normal	2.75507	0.125131	282.994	11.8139	14.3029	0.615551
Normal	3.96499	0.0985257	160.336	12.7493	13.8595	1.76916
Normal	4.89578	0.263529	130.544	12.972	12.1097	1.54941
Normal	2.81149	0.118975	402.477	10.8086	35.8271	3.13346
Normal	2.9461	0.165413	240.866	14.5288	13.371	1.76853
Normal	3.53427	0.177043	148.134	12.6459	13.1021	2.35563
Normal	3.68081	0.139225	188.715	13.7479	16.8175	1.00933
Normal	4.12984	0	142.958	11.9348	8.82941	1.12486
Normal	4.40977	0.172945	162.19	12.939	11.0544	0.916847
Normal	3.1163	0.0232407	121.359	11.6003	9.00205	1.01991
Normal	3.11766	0.124653	168.96	13.6646	14.5483	1.13978
Normal	3.48098	0.173706	173.396	12.3756	14.6278	1.2561
Normal	4.40218	0.302963	144.926	14.0014	11.3357	1.07817
Normal	5.08444	0.24482	130.874	11.7858	16.1525	2.00849
Normal	5.34541	0.234374	88.6954	10.7717	15.3483	1.62203
Normal	3.67865	0.128901	151.573	12.0055	13.4232	1.24899
Normal	3.17261	0.0752307	247.973	10.921	12.6037	1.52437
Normal	8.01544	0.275123	102.609	12.8275	14.1156	1.73946
Normal	4.7708	0.263358	177.268	14.2115	12.1242	1.69696
Normal	3.26445	0.14972	168.394	12.2584	12.8983	0.872728
Normal	5.4018	0.695297	124.836	14.3015	8.90085	1.88731
Normal	2.37912	0.0699523	251.821	12.9781	16.0235	1.2941
Normal	3.45017	0.216421	161.586	11.2033	9.57274	1.3281
Normal	4.8923	0.499689	271.867	13.0028	15.6243	1.31225
Normal	3.41647	0.116021	227.811	12.9715	10.4084	1.07095
Normal	4.32593	0.19426	230.945	12.4117	18.5839	1.56513
Normal	4.16375	0.154744	227.68	11.2168	15.6056	1.0603
Normal	3.26778	0.0718356	188.319	12.8024	12.2453	1.21662
Normal	3.42941	0	194.628	13.9281	12.9817	1.46012
Normal	2.98517	0.0488102	483.925	14.3282	30.7944	1.72066
Normal	3.38386	0.057661	172.065	13.9812	10.1177	1.0066
Normal	4.56604	1.71934	768.275	24.9283	23.8022	5.945
Normal	4.50583	0.11509	162.359	15.6056	11.0399	1.74262
Normal	3.00885	0.110347	206.787	13.4504	16.5528	0.975282
Normal	3.38182	0.0509023	414.826	16.7956	25.1343	2.53228
Normal	3.25712	0.0490786	333.587	11.779	20.5948	1.3868
Normal	4.71996	0.0983596	185.157	10.6291	13.6595	0.90508
Normal	2.80685	0.0463657	200.429	12.309	11.3619	0.799901
Normal	3.78541	0.202909	247.596	12.1208	12.2952	1.18223
Normal	3.50674	0.0534054	166.395	10.0948	12.6318	0.860391
Normal	4.39902	0.103846	219.156	11.861	13.9051	1.44975
Normal	3.0407	0.18859	129.025	10.8725	10.005	1.12254
Normal	3.64369	0.0993768	216.42	13.7137	15.7703	1.58136
Normal	4.16152	0.143178	161.468	12.2446	13.5101	1.48866
Normal	3.82704	0.273751	163.551	15.6496	14.5469	1.42767
Normal	3.60422	0.0893328	328.447	13.447	17.2242	1.73632
Normal	3.94852	0.17249	177.288	10.5935	15.7356	2.6673
Normal	2.9193	0.143441	266.236	12.7805	14.5941	1.17525
Normal	4.28905	0.356128	265.715	14.6843	15.1332	1.41081
Normal	3.50531	0.0811298	200.145	10.7752	10.4462	1.22659
Normal	4.053	0.147743	159.169	11.5511	9.04342	1.33889
Normal	6.18105	0.274175	196.954	16.2566	13.7741	1.24676
Normal	2.86376	0.0552911	236.556	14.8205	15.349	1.08207
Normal	3.07452	0.057144	205.835	10.9145	14.0305	0.746338
Normal	1.77144	0.0424845	375.305	11.7665	22.4253	1.88227
Normal	3.72253	0.141692	241.179	12.9996	8.86874	0.99077
Normal	4.5824	0.0793288	189.291	18.8513	16.8881	2.48896
Normal	2.16384	0.119959	324.587	11.2263	13.8153	1.8506
Normal	4.3667	0.299002	123.39	14.612	14.8187	1.71204
Normal	2.78182	0.0616368	322.914	12.4439	14.6234	1.68006
Normal	2.54986	0.086535	207.65	12.4235	11.168	0.809214
Normal	2.05949	0.111878	360.35	12.7106	26.2091	3.28026
Normal	4.34469	0.0917819	161.416	13.2233	11.2156	2.2876
Normal	4.7228	0.34214	172.933	13.4437	15.8267	1.26288
Normal	3.40901	0.165054	120.07	8.77749	10.0735	1.48008
Normal	1.97851	0.0269801	308.016	13.5742	15.0261	1.53325
Normal	2.6294	0.102868	227.513	15.4851	17.4015	1.32088
Normal	3.94731	0.143945	280.406	13.3429	15.4124	2.38308
Normal	4.34355	1.5664	198.327	17.637	20.5459	2.36537
Normal	4.47069	0.381174	181.288	12.635	12.355	1.26068
Normal	2.65246	0.0847084	238.62	12.3549	15.0332	1.25766
Normal	4.41379	0.320739	170.513	15.5849	18.9686	1.37116
Normal	5.29042	5.00381	323.374	23.0573	50.0015	7.13213
Normal	4.22794	0.282628	129.335	12.2528	11.4188	1.40626
Normal	4.07848	0.263122	226.069	12.0053	14.5564	1.64022
Normal	3.09204	0.100739	167.96	10.5483	13.6985	1.18338
Normal	3.16292	0.23554	194.851	11.662	9.77041	1.50701
Normal	4.1441	0.103976	283.838	14.3464	15.8628	1.65317
Normal	4.23752	0.133383	230.747	12.6645	13.5257	1.67823
Normal	3.43725	0.193577	315.881	10.1905	13.1974	0.795512
Normal	3.54111	0.112231	336.815	9.83837	12.958	1.17508
Normal	3.13463	0.047606	241.52	11.5589	11.8608	0.974109
Normal	6.61869	0	178.502	16.7966	12.382	1.23771
Normal	3.64611	0.224688	172.873	12.9623	13.4126	0.737422
Normal	5.4028	0.318718	111.973	11.9392	11.7512	2.16399
Normal	2.36391	0.094556	286.876	14.1071	17.0129	2.71158
Normal	3.77718	0.268708	121.666	12.4548	9.42502	1.91718
Normal	2.75486	0.251381	275.327	10.9217	13.1205	1.93776
Normal	5.7218	0.180525	141.095	12.8526	13.5579	1.62763
Normal	3.25687	0.131738	238.4	12.2588	13.0433	1.15237
Tumor	5.87371	1.00184	80.6706	18.1728	15.6838	3.86978
Tumor	2.28498	7.81715	614.482	11.0778	18.1344	6.84983
Tumor	6.99506	0.465417	133.035	19.887	15.8104	3.67098
Tumor	7.14402	1.23153	174.995	15.4012	26.6835	8.73969
Tumor	8.78101	10.6886	440.464	37.7598	34.9525	7.37207
Tumor	3.22012	0.32309	244.583	27.1835	40.9617	3.48548
Tumor	6.21913	0.436074	60.3606	18.2298	15.0901	1.67583
Tumor	7.31642	3.49205	168.354	21.4331	19.3726	6.68308
Tumor	6.78466	9.44141	308.624	35.2895	27.2201	8.28833
Tumor	13.6217	1.94608	173.07	33.8509	21.9342	2.92132
Tumor	6.46082	0.611893	166.753	16.0955	18.4787	2.04495
Tumor	8.98621	0.34516	148.274	20.6719	17.3569	3.51068
Tumor	4.41385	0.485262	133.519	12.9518	19.2673	1.9142
Tumor	3.11057	0.113461	333.189	13.4171	18.3834	2.37046
Tumor	10.4009	0.409156	88.8499	25.05	17.6266	5.49003
Tumor	6.98745	0.448189	208.798	26.2991	12.4114	2.69989
Tumor	8.84511	8.30392	607.478	36.2038	31.9964	8.41782
Tumor	4.41656	0.841126	167.802	19.5005	26.6009	3.36772
Tumor	7.29777	3.6675	119.857	20.5121	19.9042	9.11197
Tumor	3.65219	1.63189	209.535	11.1123	25.9846	14.7857
Tumor	9.42687	6.28186	304.676	23.633	58.9761	5.46717
Tumor	13.5198	2.38787	135.434	24.6368	35.3385	8.89845
Tumor	12.6873	0.310258	210.816	20.7558	29.7455	10.2019
Tumor	6.36967	1.0609	150.452	8.68947	22.9657	3.75888
Tumor	3.06846	0.289273	91.2391	17.7724	16.5475	1.35918
Tumor	12.724	1.95461	158.933	23.2144	21.1469	5.06749
Tumor	13.6826	2.09242	59.055	22.1224	36.6381	4.59314
Tumor	3.43209	1.10186	297.946	14.3385	38.3087	5.45146
Tumor	4.60359	0.500076	197.904	29.7485	29.8281	6.2867
Tumor	3.37239	5.0659	473.192	28.1002	37.9337	7.89013
Tumor	5.09905	3.00756	124.394	19.045	20.7365	6.5804
Tumor	4.60236	1.05216	167.641	16.8071	27.1141	5.29341
Tumor	5.5541	0.848062	110.087	10.2482	20.3874	6.24792
Tumor	13.5828	0.718488	125.973	27.5244	29.2017	5.12233
Tumor	4.42651	0.445159	41.5354	14.9598	29.1278	2.13613
Tumor	6.01143	5.82531	61.6741	23.2991	30.4565	7.2854
Tumor	5.39497	4.46375	118.38	29.3428	13.1163	2.5149
Tumor	26.209	7.7239	689.888	48.7174	35.1286	10.3817
Tumor	6.6926	2.10143	165.236	22.4122	25.6761	9.00843
Tumor	10.0421	0.711523	95.5234	22.3582	23.4843	5.31517
Tumor	6.16065	1.84943	288.874	10.7761	42.2879	8.3193
Tumor	8.74709	1.44393	144.521	22.2861	17.6239	3.54702
Tumor	2.36009	0.855937	191.806	15.4987	25.5655	2.63031
Tumor	3.77879	1.154	192.073	22.1627	15.5524	4.90216
Tumor	9.36861	2.97742	181.894	19.359	22.0123	6.80636
Tumor	3.07845	0.448957	288.069	15.4034	15.8985	1.30108
Tumor	7.40961	1.00841	218.891	22.5249	32.1309	5.49609
Tumor	8.38571	0.733304	154.628	10.4114	16.2487	2.55943
Tumor	3.73795	1.54281	143.453	9.87645	26.4776	5.10273
Tumor	5.69306	1.96528	229.752	26.2142	16.3759	2.8263
Tumor	8.06046	0.556057	133.948	39.6952	16.8168	2.46587
Tumor	6.33002	0.900143	108.221	20.2021	15.1515	3.86025
Tumor	13.598	0.970499	258.236	29.6834	17.9155	2.93992
Tumor	5.33947	1.64833	194.922	32.1557	20.0018	11.2494
Tumor	5.5026	1.13993	156.447	23.5824	18.3271	1.99701
Tumor	8.67224	1.00855	177.671	17.0756	24.2125	3.31513
Tumor	3.07003	4.16422	123.449	10.9894	21.328	9.04012
Tumor	3.99514	5.0117	52.9508	21.7047	20.1824	4.09676
Tumor	3.75585	7.15958	344.806	28.3417	40.1083	5.19999
Tumor	7.28367	2.29876	326.668	32.9648	25.9388	9.34442
Tumor	3.16022	1.86327	213.011	12.916	15.3799	8.39247
Tumor	8.66546	1.80859	250.174	18.7351	27.0259	11.2174
Tumor	4.39633	2.11152	769.938	34.9509	25.9221	5.87505
Tumor	6.69815	0.591601	170.386	12.0426	21.1362	2.89723
Tumor	8.00422	9.47648	101.694	22.3013	32.7922	6.92967
Tumor	4.48019	0.898842	166.175	20.4729	18.1522	5.73476
Tumor	8.66708	0.780349	202.318	14.273	14.8662	4.65112
Tumor	5.7722	2.66428	220.291	33.5613	30.0212	6.11705
Tumor	3.95751	0.754118	226.018	8.67443	33.763	4.31028
Tumor	4.24714	2.57216	264.146	21.2846	26.7341	4.63064
Tumor	6.32658	1.23392	74.4177	30.0883	31.7734	15.8014
Tumor	4.11313	0.290627	239.382	17.5338	17.1791	4.79018
Tumor	8.78119	1.71793	175.646	15.2065	32.3948	6.75316
Tumor	5.85377	0.707598	145.753	9.58866	14.1905	1.58311
Tumor	12.7818	1.28457	63.2087	24.7528	13.3633	5.08854
Tumor	12.2315	0.768095	147.215	26.7727	31.0098	6.44023
Tumor	6.29281	1.01906	209.126	21.7875	21.498	5.07574
Tumor	5.15666	1.33991	132.828	20.3199	10.8045	5.16007
Tumor	8.25092	2.19983	430.303	31.8027	32.3305	6.74346
Tumor	19.63	1.08384	195.889	34.3183	27.6153	5.47811
Tumor	9.03057	0.473755	67.6378	17.9547	15.2087	5.54242
Tumor	10.0877	7.21456	479.973	33.6877	39.4027	5.57049
Tumor	4.57913	0.204376	228.881	16.0438	19.7596	3.41623
Tumor	4.65127	0.463967	187.016	19.689	22.9152	1.92713
Tumor	5.24545	0.218769	138.347	8.76331	13.9058	3.91553
Tumor	3.91546	0.0989343	155.113	14.8727	15.1901	1.51344
Tumor	4.75519	2.14838	817.957	23.8355	22.9184	5.86217
Tumor	17.0325	11.1152	100.61	14.9153	58.9138	7.67568
Tumor	2.25561	2.32377	567.102	13.5447	19.9226	8.8914
Tumor	7.83984	1.66438	235.647	37.5196	35.001	6.99746
Tumor	8.98894	0.861938	201.018	26.4089	20.3894	5.28039
Tumor	5.76923	1.68689	281.816	24.1767	17.1248	4.0095
Tumor	12.8897	1.65504	131.223	18.0003	16.9686	5.93025
Tumor	11.0363	3.24623	129.174	25.2366	29.338	6.25562
Tumor	5.17442	0.185367	480.149	18.4214	16.4939	2.01539
Tumor	4.89054	8.97651	153.503	16.9411	35.3231	7.88855
Tumor	6.72021	0.923205	77.4048	11.5574	31.2879	5.63779
Tumor	4.22205	5.22263	532.876	20.421	31.2017	5.5696
Tumor	5.8051	0.734528	199.133	28.3006	25.544	3.49652
Tumor	5.56929	3.63717	166.219	26.8179	28.1579	7.9883
Tumor	7.40606	2.04339	108.149	16.3982	17.1811	4.34341
Tumor	4.31475	0.149946	124.376	15.803	18.9563	1.89487
Tumor	6.98838	1.6378	197.217	17.372	32.7909	7.97139
Tumor	4.83767	3.24833	181.51	16.4859	36.4845	8.33037
Tumor	4.20365	0.573689	202.387	9.6847	12.2173	2.80122
Tumor	3.62897	2.11453	161.464	20.4494	25.8862	6.72041
Tumor	13.0334	9.31615	211.948	25.516	40.6244	7.17268
Tumor	14.1768	3.63974	90.9986	31.7713	19.5562	7.19888
Tumor	5.62589	1.44216	133.903	18.5442	17.4709	4.74046
Tumor	4.69278	2.14842	141.633	18.4709	47.8711	10.6051
Tumor	8.6312	3.27361	256.833	24.0831	27.2256	7.91089
Tumor	7.56479	2.2462	158.31	24.3581	12.8107	7.80896
Tumor	5.04843	6.68981	266.494	24.7799	29.6599	6.95338
Tumor	5.75852	3.56111	197.644	8.24362	16.6918	6.69876
Tumor	4.5546	6.6555	119.357	40.8147	22.6161	5.24754
Tumor	9.2076	1.33058	229.063	21.7428	32.3852	4.52777
Tumor	4.22823	0.141613	186.327	13.3967	11.3259	0.997485
Tumor	7.59052	2.4614	202.625	22.1225	26.339	4.43165
Tumor	8.09517	2.50664	300.21	32.5899	36.4859	9.64437
Tumor	6.48273	9.39429	885.516	38.0294	28.4633	9.37016
Tumor	3.88609	3.40816	521.532	37.194	43.893	9.66714
Tumor	4.51092	1.78359	206.865	12.1192	31.6809	4.05121
Tumor	6.28336	0.434369	91.9355	17.3205	30.1336	6.45334
Tumor	3.38937	0.689555	235.077	11.9008	23.9004	4.73419
Tumor	6.3576	0.387029	116.823	13.1054	21.9305	6.06187
Tumor	5.11151	2.82397	104.167	17.0185	19.8511	3.28485
Tumor	7.38846	9.00054	142.956	26.208	19.2852	5.3783
Tumor	3.45724	0.69401	458.582	21.4034	26.4323	9.70856
Tumor	4.33485	1.43865	104.633	27.7323	15.6658	2.29758
Tumor	2.88159	0.86807	103.665	20.2761	21.111	1.8674
Tumor	2.50229	1.71815	219.475	15.8833	34.8056	6.26637
Tumor	4.11371	1.67633	166.636	29.8759	38.3703	2.27708
Tumor	2.14039	0.16186	122.347	28.5835	42.1551	1.49387
Tumor	4.26705	0.904454	124.271	8.19965	22.3172	2.68602
Tumor	6.54706	1.38171	169.637	18.1626	22.004	3.41928
Tumor	3.64817	4.74137	151.469	20.3201	49.9257	6.76981
Tumor	3.25295	0.547877	190.336	23.496	25.7009	7.57529
Tumor	17.0075	6.9541	114.346	30.3865	36.8731	14.4717
Tumor	2.25834	0.0391391	262.607	14.3296	18.5065	1.02722
Tumor	3.77851	0.686144	138.825	14.2959	22.6907	5.53654
Tumor	8.66708	0.780349	202.318	14.273	14.8662	4.65112
Tumor	8.56676	1.52716	128.314	26.6473	31.6622	2.928
Tumor	8.43318	1.96493	177.067	13.8218	18.6572	4.8229
Tumor	6.09453	2.35893	148.281	27.054	16.5909	6.60236
Tumor	4.747	0.465436	78.919	13.708	22.3946	3.89497
Tumor	6.71252	0.702972	115.857	17.9474	14.3342	2.76201
Tumor	4.747	0.465436	78.919	13.708	22.3946	3.89497
Tumor	6.09082	5.23867	126.552	18.3988	18.7666	6.24444
Tumor	7.55647	5.96937	102.969	19.0935	34.452	12.1702
Tumor	6.19969	2.57099	250.895	18.0521	22.6916	5.01074
Tumor	2.83325	0.986954	101.855	11.7695	36.3483	2.16977
Tumor	7.16064	0.185931	170.652	16.7373	28.5256	1.59733
Tumor	6.28336	0.434369	91.9355	17.3205	30.1336	6.45334
Tumor	4.50465	0.554408	168.258	26.8602	34.6364	3.60538
Tumor	11.0717	2.0388	236.13	13.7061	23.5175	3.95871
Tumor	7.63188	3.97836	151.34	35.0377	18.2629	7.23489
Tumor	5.05663	0.686087	251.02	15.8683	19.0624	2.7846
Tumor	10.1142	3.03666	180.954	17.2161	32.628	7.19795
Tumor	13.9774	1.84936	137.66	20.4553	33.9793	8.21424
Tumor	4.2981	0.419979	56.568	10.8468	8.91405	2.14917
Tumor	6.24675	0.554328	159.721	15.1304	21.2649	2.99316
Tumor	4.15625	1.0441	231.903	14.2285	18.3708	2.05591
Tumor	11.0963	3.1355	151.297	36.7018	22.2274	9.43196
Tumor	3.64012	1.02141	198.611	9.75929	21.3123	3.88912
Tumor	3.8035	2.93097	244.8	9.72316	33.5305	7.79251
Tumor	4.86151	2.40995	128.682	10.1638	22.608	4.633
Tumor	5.75465	1.60478	50.9634	10.2405	11.5091	8.37132
Tumor	2.83662	6.46867	181.741	23.7617	20.1579	15.4098
Tumor	6.88197	0.850299	149.065	24.7445	31.7401	1.22948
Tumor	8.94476	4.71902	232.307	20.3207	38.3389	7.93028
Tumor	6.76083	1.25542	215.272	21.9742	19.2603	1.31443
Tumor	6.6926	2.10143	165.236	22.4122	25.6761	9.00843
Tumor	4.65806	0.213889	151.49	14.2888	13.6026	1.66801
Tumor	5.02225	0.791997	319.047	21.5918	19.4687	2.3137
Tumor	7.46462	2.20983	112.221	16.0919	11.9359	1.4209
Tumor	6.63119	0.50992	161.948	12.1362	17.8554	2.78184
Tumor	5.49018	0.646148	180.132	22.3137	15.4873	3.1969
Tumor	2.85393	0.654714	74.4529	29.3817	25.0517	1.45462
Tumor	8.46451	1.67085	213.085	24.8759	34.8767	7.14902
Tumor	3.84584	2.41316	167.61	8.81689	31.6619	4.48256
Tumor	5.03541	0.376706	77.7963	16.1718	15.257	2.3504
Tumor	3.89409	0.29618	196.593	14.7054	18.5873	2.12028
Tumor	4.7488	4.48298	185.936	17.4764	31.6926	9.8794
Tumor	6.11942	4.4348	635.799	32.5466	66.4417	3.95821
Tumor	2.36078	0.160517	107.762	13.6099	16.8164	1.80944
Tumor	4.66061	0.971919	83.2867	21.1952	32.426	6.01232
Tumor	8.94287	3.41888	150.148	19.0744	22.8217	5.13002
Tumor	1.77885	1.55762	1032.56	21.7646	37.8361	5.02854
Tumor	2.41079	3.44528	376.109	20.8889	49.4342	7.60313
Tumor	8.71396	1.43034	139.548	10.7536	23.0623	4.13809
Tumor	7.65516	1.37167	136.395	11.7832	16.2778	5.76635
Tumor	9.84701	5.22431	85.7336	25.1563	32.2186	11.8856
Tumor	2.91031	1.03013	183.007	4.93176	22.7273	3.80226
Tumor	6.06048	0.892036	144.276	12.2782	14.4145	4.59692
Tumor	2.94734	0.335416	161.734	7.87636	10.7558	11.5863
Tumor	5.3527	0.418852	299.427	15.2592	23.5565	2.77161
Tumor	4.56733	1.83155	161.984	9.74643	20.4473	8.62516
Tumor	3.15575	0.178526	169.481	10.7138	12.1193	1.46791
Tumor	6.49393	6.44326	199.661	28.42	16.5147	8.7302
Tumor	8.51422	2.22029	127.934	17.9068	17.5445	5.85378
Tumor	7.81441	9.26558	222.036	17.9461	27.4453	10.6219
Tumor	6.46951	2.01223	226.428	50.0876	26.3793	2.4459
Tumor	8.11548	2.73052	136.856	32.9355	25.3029	10.0896
Tumor	3.20289	0.563873	218.414	16.8188	16.9767	1.80107
Tumor	6.05216	0.226147	155.174	15.4174	14.4701	2.71704
Tumor	4.36458	2.58581	121.682	11.5447	25.4466	10.3405
Tumor	10.3807	3.51326	130.228	19.464	19.585	9.46563
Tumor	5.39165	2.09766	174.158	18.5499	22.4854	5.12186
Tumor	13.3777	9.11308	857.043	44.3322	35.6248	19.7314
Tumor	3.1924	0.474638	281.382	10.4808	16.8264	2.10602
Tumor	6.63686	1.5651	162.038	28.4652	31.8701	11.903
Tumor	4.86808	4.09612	869.892	39.1913	36.2991	5.65149
Tumor	5.12336	4.16365	349.583	38.5616	58.2504	10.4196
Tumor	3.77561	1.77192	398.481	8.99714	23.0495	2.59638
Tumor	7.17737	0.753993	95.7822	22.1722	16.1293	1.76192
Tumor	3.46177	0.133066	348.481	12.359	19.7026	1.44335
Tumor	15.0531	1.13196	150.874	24.0008	30.0155	8.31267
Tumor	5.52084	4.16313	197.129	27.2098	23.4886	6.3549
Tumor	4.747	0.465436	78.919	13.708	22.3946	3.89497
Tumor	5.63654	3.23168	153.691	23.0699	30.2522	4.26102
Tumor	6.41697	1.14418	215.953	18.715	18.2404	5.56182
Tumor	4.76253	2.60371	265.619	16.842	17.2044	7.71761
Tumor	8.74595	2.56328	109.892	20.9166	18.4906	4.01305
Tumor	10.8618	1.30547	174.512	12.3028	21.7085	3.72977
Tumor	6.67298	0.931634	232.841	26.9406	21.7631	3.43027
Tumor	5.87379	0.83287	173.779	25.0427	20.2269	2.90162
Tumor	8.34349	1.81415	189.901	22.229	20.2153	3.93235
Tumor	4.58487	3.86251	127.632	26.8614	31.3449	3.5728
Tumor	3.29948	1.44917	203.933	16.9524	18.1816	2.33035
Tumor	7.20628	6.68411	189.619	22.6436	36.9758	12.0908
Tumor	6.71185	5.67405	444.307	69.376	23.679	6.3328
Tumor	3.67679	0.744163	139.08	14.3786	14.9519	0.957974
Tumor	5.01515	1.12119	202.58	25.8432	25.28	4.23154
Tumor	5.80198	0.698191	259.289	15.3151	17.5153	5.42578
Tumor	5.39165	2.09766	174.158	18.5499	22.4854	5.12186
Tumor	13.4449	1.6167	185.821	27.9977	19.963	5.24744
Tumor	8.04313	7.45425	192.983	20.5782	35.4468	26.6733
Tumor	11.2093	3.53172	505.049	16.7122	34.2644	9.47993
Tumor	7.93243	3.72836	298.656	28.4549	32.074	12.6682
Tumor	6.60854	0.753381	226.513	24.82	23.2748	3.35961
Tumor	17.7009	0.773264	81.8446	17.6625	26.3717	3.59863
Tumor	4.65835	2.27659	108.326	17.2033	35.2462	6.26502
Tumor	4.96277	4.10783	65.0387	12.5428	23.6702	6.06225
