# Supplementary material for: Exploration of a Novel Prognostic Nomogram and Diagnostic Biomarkers Based on the Activity Variations of Hallmark Gene Sets in Hepatocellular Carcinoma
Source: Front Oncol. 2022 Mar 10;12:830362. doi: 10.3389/fonc.2022.830362 (PMC8960170; doi:10.3389/fonc.2022.830362)
Supplement: Supplementary Table 7 — The mean integral optical density (IOD/Area) values of CENPA and UCK2. [file Table_7.xlsx]

## Sheet: IOD-Area(CENPA)
ID	Tumor			Normal
	Area	IOD	IOD/Area	Area	IOD	IOD/Area
P1	2909	1204.89	0.414195	815	4.0765	0.00500184
P2	2845	1112.4	0.391	1150	13.8001	0.0120001
P3	3153	1213.91	0.385	649	1.9475	0.00300077
P4	4112	2047.78	0.498	1591	95.4687	0.0600055
P5	4978	3175.96	0.638	1067	16.0053	0.0150003
P6	3789	2182.46	0.576	791	5.5376	0.00700076
P7	4653	2014.75	0.433	905	9.9551	0.0110001
P8	3101	1293.12	0.417	874	6.9927	0.0080008
P9	3658	2191.14	0.599	954	11.4482	0.0120002
P10	4510	3707.22	0.822	1821	529.912	0.291
P11	4317	4019.13	0.931	1478	458.185	0.310004
P12	3942	3421.66	0.868	796	85.9687	0.108001
P13	3006	937.873	0.312	426	2.5562	0.00600047
P14	2768	1267.74	0.458	843	26.1333	0.0310004
P15	3590	2189.91	0.610003	1104	68.4484	0.0620004
P16	3865	2949	0.763	1315	113.095	0.0860039
P17	4561	7434.43	1.63	1789	858.722	0.480001
P18	2981	888.338	0.298	1604	502.052	0.313
P19	2612	292.545	0.112	934	99.0042	0.106
P20	2878	1637.58	0.569	757	17.4115	0.0230007
P21	2459	1649.99	0.671	869	33.8912	0.0390002
P22	3184	2505.81	0.787	1026	65.6641	0.0640001
P23	3557	3702.84	1.041	1107	108.487	0.0980007
P24	3047	2647.84	0.869	597	3.5822	0.00600034
P25	2590	2066.83	0.798003	796	11.9495	0.0150119
P26	4789	4769.84	0.996	869	35.6292	0.0410002
P27	1873	29.9688	0.0160004	501	1.5035	0.003001
P28	2396	1121.33	0.468	951	16.1672	0.0170002
P29	3804	3746.95	0.985002	1523	630.523	0.414
P30	2616	1483.27	0.567	691	13.1292	0.0190003

## Sheet: IOD-Area(UCK2)
ID	Tumor			Normal
	Area	IOD	IOD/Area	Area	IOD	IOD/Area
P1	64047	14174.4	0.221313	2367	560.465	0.236783
P2	61564	18195.1	0.295548	41250	6691.12	0.162209
P3	15876	6434.47	0.405295	11027	1036.51	0.0939977
P4	41386	15076.5	0.36429	35671	3324.49	0.0931985
P5	29874	5312.59	0.177833	27546	1522.6	0.0552748
P6	30245	4749.27	0.157027	18962	651.465	0.0343564
P7	36871	6196.71	0.168065	30169	895.513	0.0296832
P8	27395	6054.13	0.220994	21578	1299.45	0.0602212
P9	31809	8197.53	0.257711	31932	6057.78	0.189709
P10	51670	5353.6	0.103611	45983	487.254	0.0105964
P11	48741	14704.3	0.301682	36978	1153.48	0.0311936
P12	63450	14467.2	0.228009	43901	1672.47	0.0380963
P13	50114	10617.5	0.211866	37870	2031.99	0.0536569
P14	39825	13210.3	0.331708	28145	970.513	0.0344826
P15	27712	12350.2	0.445662	25142	771.457	0.030684
P16	48166	12296.5	0.255295	46851	1146.35	0.024468
P17	25236	15088.3	0.597886	21014	646.55	0.0307676
P18	45993	11447.5	0.248897	39451	552.267	0.0139988
P19	61205	11195.7	0.182921	54129	331.651	0.00612705
P20	41206	11836.8	0.287258	38753	1342.33	0.0346382
P21	45218	11147.9	0.246538	40154	702.228	0.0174884
P22	30145	14330.2	0.475377	25631	4546.51	0.177383
P23	60120	11933.4	0.198493	50142	844.522	0.0168426
P24	36980	12683.7	0.342989	31428	1047.1	0.0333174
P25	48563	12845.6	0.264514	42251	718.251	0.0169996
P26	34253	11435.9	0.333867	31349	897.132	0.0286176
P27	52367	13133.3	0.250794	48127	1104.15	0.0229424
P28	60256	10486.2	0.174028	32058	2961.49	0.0923791
P29	50564	13467.8	0.266353	25681	4135.52	0.161034
P30	36587	10510.6	0.287277	21026	2661.78	0.126595
